# Supplementary material for: Transcriptome Sequencing and Identification of Cold Tolerance Genes in Hardy Corylus Species (C. heterophylla Fisch) Floral Buds
Source: PLoS One. 2014 Sep 30;9(9):e108604. doi: 10.1371/journal.pone.0108604 (PMC4182504; doi:10.1371/journal.pone.0108604)
Supplement: Table S1 — Sequences with significant BLASTn matches against Nr, Swiss-Prot, COG, KEGG, and GO database. (XLSX) [file pone.0108604.s001.xlsx]

## Sheet: Tab_S1
geneID	geneLength	COR113_rawfragments(10122049)	COR113_FPKM	Nr-ID	Nr-Score	Nr-Evalue	Nr-annotation	Swissprot-ID	Swissprot-Score	Swissprot-Evalue	Swissprot-annotation	COG-Protein-or-Domain	COG-Score	COG-Evalue	COG-ID	COG-Function-Description	KO_id	KEGG-Evalue	KEGG-Score	KEGG-Gene	ko_definition	GO-BiologicalProcess	GO-MolecularFunction	Go-CellularComponent
CL1.Contig1	493	119	23.8469	gi|225464045|ref|XP_002265970.1|	160.2	1e-38	PREDICTED: putative disease resistance protein RGA3 [Vitis vinifera]	sp|Q7XBQ9|RGA2_SOLBU	89.4	1e-18	Disease resistance protein RGA2 OS=Solanum bulbocastanum GN=RGA2 PE=1 SV=1	RSp0842	50.1	2e-06	COG4886	Leucine-rich repeat (LRR) protein	K03013	1e-10	63.5	vvi:100258335	DNA-directed RNA polymerases I, II, and III subunit RPABC1	-	GO:0043168;GO:0032559;GO:0032550	-
CL1.Contig2	497	72	14.3122	gi|225450059|ref|XP_002273621.1|	126.7	1e-28	PREDICTED: putative disease resistance protein RGA1 [Vitis vinifera] >gi|147842093|emb|CAN62651.1| hypothetical protein VITISV_003942 [Vitis vinifera]	sp|Q7XBQ9|RGA2_SOLBU	78.6	2e-15	Disease resistance protein RGA2 OS=Solanum bulbocastanum GN=RGA2 PE=1 SV=1	--	--	--	--	--	K03013	4e-08	55.5	vvi:100258335	DNA-directed RNA polymerases I, II, and III subunit RPABC1	-	GO:0000166//nucleotide binding	-
CL1.Contig3	171	13	7.5107	--	--	--	--	--	--	--	--	--	--	--	--	--	--	--	--	--	--	-	-	-
CL1.Contig4	353	26	7.2766	gi|357484897|ref|XP_003612736.1|	97.8	5e-20	Cc-nbs-lrr resistance protein [Medicago truncatula] >gi|355514071|gb|AES95694.1| Cc-nbs-lrr resistance protein [Medicago truncatula]	sp|Q7XBQ9|RGA2_SOLBU	70.1	3e-13	Disease resistance protein RGA2 OS=Solanum bulbocastanum GN=RGA2 PE=1 SV=1	RSp0842	51.6	3e-07	COG4886	Leucine-rich repeat (LRR) protein	--	--	--	--	--	-	-	-
CL10.Contig1	156	10	6.333	--	--	--	--	--	--	--	--	--	--	--	--	--	--	--	--	--	--	-	-	-
CL100.Contig1	1394	313	22.1826	gi|333696916|gb|AEF80001.1|	614	1e-174	nam-like protein [Corylus heterophylla]	sp|Q39013|NAC2_ARATH	422	2e-118	NAC domain-containing protein 2 OS=Arabidopsis thaliana GN=NAC002 PE=2 SV=2	--	--	--	--	--	--	--	--	--	--	GO:0009788//negative regulation of abscisic acid mediated signaling pathway;GO:0006355//regulation of transcription, DNA-dependent;GO:0009611//response to wounding	GO:0003677//DNA binding	-
CL100.Contig2	1948	387	19.627	gi|333696916|gb|AEF80001.1|	307.8	4e-82	nam-like protein [Corylus heterophylla]	sp|Q39013|NAC2_ARATH	283	3e-76	NAC domain-containing protein 2 OS=Arabidopsis thaliana GN=NAC002 PE=2 SV=2	--	--	--	--	--	--	--	--	--	--	GO:0006355//regulation of transcription, DNA-dependent	GO:0003677//DNA binding	-
CL1000.Contig1	371	22	5.8584	--	--	--	--	--	--	--	--	--	--	--	--	--	--	--	--	--	--	-	-	-
CL1000.Contig2	443	47	10.4816	--	--	--	--	--	--	--	--	--	--	--	--	--	--	--	--	--	--	-	-	-
CL1001.Contig1	164	7	4.2168	--	--	--	--	--	--	--	--	--	--	--	--	--	--	--	--	--	--	-	-	-
CL1002.Contig1	180	10	5.4886	gi|356536194|ref|XP_003536624.1|	119.4	1e-26	PREDICTED: uncharacterized protein LOC100784003 [Glycine max]	--	--	--	--	--	--	--	--	--	K01110	1e-27	119	gmx:100784003	phosphatidylinositol-3,4,5-trisphosphate 3-phosphatase [EC:3.1.3.67]	GO:0042344//indole glucosinolate catabolic process;GO:0009697//salicylic acid biosynthetic process;GO:0010686//tetracyclic triterpenoid biosynthetic process;GO:0010363//regulation of plant-type hypersensitive response;GO:0019761//glucosinolate biosynthetic process;GO:0010200//response to chitin;GO:0009684//indoleacetic acid biosynthetic process;GO:0030003//cellular cation homeostasis;GO:0031348//…	GO:0070300//phosphatidic acid binding;GO:0008138//protein tyrosine/serine/threonine phosphatase activity;GO:0019137//thioglucosidase activity;GO:0080011//baruol synthase activity;GO:0016314//phosphatidylinositol-3,4,5-trisphosphate 3-phosphatase activity;GO:0043169//cation binding;GO:0004725//protein tyrosine phosphatase activity	GO:0005777//peroxisome;GO:0005829//cytosol;GO:0009941//chloroplast envelope;GO:0016020//membrane
CL1002.Contig2	2140	24	1.108	gi|255555335|ref|XP_002518704.1|	997.3	0	phosphoprotein phosphatase, putative [Ricinus communis] >gi|223542085|gb|EEF43629.1| phosphoprotein phosphatase, putative [Ricinus communis]	sp|Q6ZCX3|FH6_ORYSJ	52	1e-06	Formin-like protein 6 OS=Oryza sativa subsp. japonica GN=FH6 PE=2 SV=2	SPBC609.02	107	8e-23	COG2453	Predicted protein-tyrosine phosphatase	K01110	0	997	rcu:RCOM_0812140	phosphatidylinositol-3,4,5-trisphosphate 3-phosphatase [EC:3.1.3.67]	GO:0042344//indole glucosinolate catabolic process;GO:0009697//salicylic acid biosynthetic process;GO:0010686//tetracyclic triterpenoid biosynthetic process;GO:0010363//regulation of plant-type hypersensitive response;GO:0019761//glucosinolate biosynthetic process;GO:0010200//response to chitin;GO:0009684//indoleacetic acid biosynthetic process;GO:0030003//cellular cation homeostasis;GO:0031348//…	GO:0070300//phosphatidic acid binding;GO:0008138//protein tyrosine/serine/threonine phosphatase activity;GO:0019137//thioglucosidase activity;GO:0080011//baruol synthase activity;GO:0016314//phosphatidylinositol-3,4,5-trisphosphate 3-phosphatase activity;GO:0043169//cation binding;GO:0004725//protein tyrosine phosphatase activity	GO:0005777//peroxisome;GO:0005829//cytosol;GO:0009941//chloroplast envelope;GO:0016020//membrane
CL1002.Contig3	2118	46	2.1457	gi|255555335|ref|XP_002518704.1|	997.3	0	phosphoprotein phosphatase, putative [Ricinus communis] >gi|223542085|gb|EEF43629.1| phosphoprotein phosphatase, putative [Ricinus communis]	sp|Q6ZCX3|FH6_ORYSJ	52	1e-06	Formin-like protein 6 OS=Oryza sativa subsp. japonica GN=FH6 PE=2 SV=2	SPBC609.02	107	8e-23	COG2453	Predicted protein-tyrosine phosphatase	K01110	0	997	rcu:RCOM_0812140	phosphatidylinositol-3,4,5-trisphosphate 3-phosphatase [EC:3.1.3.67]	GO:0042344//indole glucosinolate catabolic process;GO:0009697//salicylic acid biosynthetic process;GO:0010686//tetracyclic triterpenoid biosynthetic process;GO:0010363//regulation of plant-type hypersensitive response;GO:0019761//glucosinolate biosynthetic process;GO:0010200//response to chitin;GO:0009684//indoleacetic acid biosynthetic process;GO:0030003//cellular cation homeostasis;GO:0031348//…	GO:0070300//phosphatidic acid binding;GO:0008138//protein tyrosine/serine/threonine phosphatase activity;GO:0019137//thioglucosidase activity;GO:0080011//baruol synthase activity;GO:0016314//phosphatidylinositol-3,4,5-trisphosphate 3-phosphatase activity;GO:0043169//cation binding;GO:0004725//protein tyrosine phosphatase activity	GO:0005777//peroxisome;GO:0005829//cytosol;GO:0009941//chloroplast envelope;GO:0016020//membrane
CL1004.Contig1	1416	55	3.8373	gi|462411133|gb|EMJ16182.1|	503.1	5e-141	hypothetical protein PRUPE_ppa001855mg [Prunus persica]	--	--	--	--	--	--	--	--	--	--	--	--	--	--	-	-	-
CL1004.Contig2	932	4	0.424	gi|462411133|gb|EMJ16182.1|	253.8	2e-66	hypothetical protein PRUPE_ppa001855mg [Prunus persica]	--	--	--	--	--	--	--	--	--	--	--	--	--	--	-	-	-
CL1005.Contig1	217	19	8.6502	gi|462408459|gb|EMJ13793.1|	72	3e-12	hypothetical protein PRUPE_ppa016040mg [Prunus persica]	sp|Q9FF14|FH19_ARATH	38.9	5e-06	Formin-like protein 19 OS=Arabidopsis thaliana GN=FH19 PE=2 SV=1	--	--	--	--	--	--	--	--	--	--	-	-	-
CL1006.Contig1	306	25	8.0714	gi|255575756|ref|XP_002528777.1|	151.4	4e-36	ATP binding protein, putative [Ricinus communis] >gi|223531780|gb|EEF33599.1| ATP binding protein, putative [Ricinus communis]	sp|C0LGN2|Y3148_ARATH	115	5e-27	Probable leucine-rich repeat receptor-like serine/threonine-protein kinase At3g14840 OS=Arabidopsis thaliana GN=LRR-RLK PE=1 SV=1	--	--	--	--	--	K13420	4e-17	84.3	osa:4337016	LRR receptor-like serine/threonine-protein kinase FLS2 [EC:2.7.11.1]	GO:0055114//oxidation-reduction process;GO:0000186//activation of MAPKK activity	GO:0005524//ATP binding;GO:0004709//MAP kinase kinase kinase activity;GO:0032440//2-alkenal reductase [NAD(P)] activity	-
CL1007.Contig1	1764	39	2.1842	gi|224135151|ref|XP_002321996.1|	704.9	0	predicted protein [Populus trichocarpa] >gi|222868992|gb|EEF06123.1| predicted protein [Populus trichocarpa]	sp|P93568|SSY1_SOLTU	691	0	Soluble starch synthase 1, chloroplastic/amyloplastic OS=Solanum tuberosum PE=2 SV=1	BS_glgA	254	4e-67	COG0297	Glycogen synthase	K00703	0	704	pop:POPTR_1100713	starch synthase [EC:2.4.1.21]	GO:0010021//amylopectin biosynthetic process;GO:0009250//glucan biosynthetic process;GO:0009863//salicylic acid mediated signaling pathway;GO:0009814//defense response, incompatible interaction	GO:0009011//starch synthase activity	GO:0009570//chloroplast stroma
CL1007.Contig2	2123	27	1.2565	gi|462417102|gb|EMJ21839.1|	208	0	hypothetical protein PRUPE_ppa002686mg [Prunus persica]	sp|P93568|SSY1_SOLTU	692	0	Soluble starch synthase 1, chloroplastic/amyloplastic OS=Solanum tuberosum PE=2 SV=1	SP1124	187	3e-73	COG0297	Glycogen synthase	K00703	0	765	pop:POPTR_1100713	starch synthase [EC:2.4.1.21]	GO:0010021//amylopectin biosynthetic process;GO:0009250//glucan biosynthetic process;GO:0009863//salicylic acid mediated signaling pathway;GO:0009814//defense response, incompatible interaction	GO:0009011//starch synthase activity	GO:0009570//chloroplast stroma
CL1007.Contig3	2169	4	0.1822	gi|462417102|gb|EMJ21839.1|	1002.7	0	hypothetical protein PRUPE_ppa002686mg [Prunus persica]	sp|P93568|SSY1_SOLTU	923	0	Soluble starch synthase 1, chloroplastic/amyloplastic OS=Solanum tuberosum PE=2 SV=1	SP1124	297	4e-80	COG0297	Glycogen synthase	K00703	0	1000	pop:POPTR_1100713	starch synthase [EC:2.4.1.21]	GO:0010021//amylopectin biosynthetic process;GO:0009250//glucan biosynthetic process;GO:0009863//salicylic acid mediated signaling pathway;GO:0009814//defense response, incompatible interaction	GO:0009011//starch synthase activity	GO:0009570//chloroplast stroma
CL1007.Contig4	1718	4	0.23	gi|224135151|ref|XP_002321996.1|	207.6	0	predicted protein [Populus trichocarpa] >gi|222868992|gb|EEF06123.1| predicted protein [Populus trichocarpa]	sp|P93568|SSY1_SOLTU	460	0	Soluble starch synthase 1, chloroplastic/amyloplastic OS=Solanum tuberosum PE=2 SV=1	SP1124	137	3e-58	COG0297	Glycogen synthase	K00703	0	470	pop:POPTR_1100713	starch synthase [EC:2.4.1.21]	GO:0010021//amylopectin biosynthetic process;GO:0009250//glucan biosynthetic process;GO:0009863//salicylic acid mediated signaling pathway;GO:0009814//defense response, incompatible interaction	GO:0009011//starch synthase activity	GO:0009570//chloroplast stroma
CL1008.Contig1	1163	35	2.9732	gi|296081544|emb|CBI20067.3|	146.4	9e-34	unnamed protein product [Vitis vinifera]	sp|Q10QL5|BIP2C_ORYSJ	221	6e-58	Probable protein phosphatase 2C BIPP2C1 OS=Oryza sativa subsp. japonica GN=BIPP2C1 PE=2 SV=1	SPAC1556.03	59.3	8e-15	COG0631	Serine/threonine protein phosphatase	--	--	--	--	--	GO:0008152//metabolic process	GO:0016787//hydrolase activity	GO:0009536//plastid
CL1008.Contig2	1108	18	1.605	gi|296081544|emb|CBI20067.3|	379.8	4e-104	unnamed protein product [Vitis vinifera]	sp|Q10QL5|BIP2C_ORYSJ	335	3e-92	Probable protein phosphatase 2C BIPP2C1 OS=Oryza sativa subsp. japonica GN=BIPP2C1 PE=2 SV=1	SPAC1556.03	86.3	9e-17	COG0631	Serine/threonine protein phosphatase	--	--	--	--	--	GO:0008152//metabolic process	GO:0004721//phosphoprotein phosphatase activity;GO:0046872//metal ion binding	GO:0009536//plastid
CL1009.Contig1	3304	14	0.4186	gi|462400908|gb|EMJ06465.1|	149.1	5e-34	hypothetical protein PRUPE_ppa006424mg [Prunus persica]	--	--	--	--	SPBC12C2.09c	137	9e-32	COG1272	Predicted membrane protein, hemolysin III homolog	K07297	2e-152	538	pop:POPTR_571983	adiponectin receptor	GO:0009725//response to hormone stimulus;GO:0009744//response to sucrose stimulus	GO:0004872//receptor activity	GO:0016021//integral to membrane
CL1009.Contig2	2081	15	0.7121	gi|462400908|gb|EMJ06465.1|	724.9	0	hypothetical protein PRUPE_ppa006424mg [Prunus persica]	--	--	--	--	SPBC12C2.09c	137	6e-32	COG1272	Predicted membrane protein, hemolysin III homolog	K07297	0	684	rcu:RCOM_0581170	adiponectin receptor	GO:0009725//response to hormone stimulus;GO:0009744//response to sucrose stimulus	GO:0004872//receptor activity	GO:0016021//integral to membrane
CL1009.Contig3	3215	20	0.6146	gi|462400908|gb|EMJ06465.1|	149.1	4e-34	hypothetical protein PRUPE_ppa006424mg [Prunus persica]	--	--	--	--	SPBC12C2.09c	137	9e-32	COG1272	Predicted membrane protein, hemolysin III homolog	K07297	2e-152	538	pop:POPTR_571983	adiponectin receptor	GO:0009725//response to hormone stimulus;GO:0009744//response to sucrose stimulus	GO:0004872//receptor activity	GO:0016021//integral to membrane
CL1009.Contig4	1992	43	2.1326	gi|462400908|gb|EMJ06465.1|	724.9	0	hypothetical protein PRUPE_ppa006424mg [Prunus persica]	--	--	--	--	SPBC12C2.09c	137	5e-32	COG1272	Predicted membrane protein, hemolysin III homolog	K07297	0	684	rcu:RCOM_0581170	adiponectin receptor	GO:0009725//response to hormone stimulus;GO:0009744//response to sucrose stimulus	GO:0004872//receptor activity	GO:0016021//integral to membrane
CL1009.Contig5	2845	13	0.4514	gi|462400908|gb|EMJ06465.1|	149.1	4e-34	hypothetical protein PRUPE_ppa006424mg [Prunus persica]	--	--	--	--	SPBC12C2.09c	137	8e-32	COG1272	Predicted membrane protein, hemolysin III homolog	K07297	2e-152	538	pop:POPTR_571983	adiponectin receptor	GO:0009725//response to hormone stimulus;GO:0009744//response to sucrose stimulus	GO:0004872//receptor activity	GO:0016021//integral to membrane
CL1009.Contig6	2756	22	0.7886	gi|462400908|gb|EMJ06465.1|	149.1	4e-34	hypothetical protein PRUPE_ppa006424mg [Prunus persica]	--	--	--	--	SPBC12C2.09c	137	8e-32	COG1272	Predicted membrane protein, hemolysin III homolog	K07297	2e-152	538	pop:POPTR_571983	adiponectin receptor	GO:0009725//response to hormone stimulus;GO:0009744//response to sucrose stimulus	GO:0004872//receptor activity	GO:0016021//integral to membrane
CL1009.Contig7	2451	15	0.6046	gi|462400908|gb|EMJ06465.1|	724.9	0	hypothetical protein PRUPE_ppa006424mg [Prunus persica]	--	--	--	--	SPBC12C2.09c	137	7e-32	COG1272	Predicted membrane protein, hemolysin III homolog	K07297	0	684	rcu:RCOM_0581170	adiponectin receptor	GO:0009725//response to hormone stimulus;GO:0009744//response to sucrose stimulus	GO:0004872//receptor activity	GO:0016021//integral to membrane
CL1009.Contig8	2540	18	0.7001	gi|462400908|gb|EMJ06465.1|	724.9	0	hypothetical protein PRUPE_ppa006424mg [Prunus persica]	--	--	--	--	SPBC12C2.09c	137	7e-32	COG1272	Predicted membrane protein, hemolysin III homolog	K07297	0	684	rcu:RCOM_0581170	adiponectin receptor	GO:0009725//response to hormone stimulus;GO:0009744//response to sucrose stimulus	GO:0004872//receptor activity	GO:0016021//integral to membrane
CL101.Contig1	1316	55	4.1289	gi|255578755|ref|XP_002530235.1|	202.6	1e-167	zinc binding dehydrogenase, putative [Ricinus communis] >gi|223530239|gb|EEF32141.1| zinc binding dehydrogenase, putative [Ricinus communis]	sp|Q8LCU7|MECR_ARATH	385	6e-156	Probable trans-2-enoyl-CoA reductase, mitochondrial OS=Arabidopsis thaliana GN=At3g45770 PE=1 SV=1	SPAC26F1.04c	139	2e-49	COG0604	NADPH:quinone reductase and related Zn-dependent oxidoreductases	K07512	1e-168	411	rcu:RCOM_0327490	mitochondrial trans-2-enoyl-CoA reductase [EC:1.3.1.38]	GO:0055114//oxidation-reduction process	GO:0016747//transferase activity, transferring acyl groups other than amino-acyl groups;GO:0019166//trans-2-enoyl-CoA reductase (NADPH) activity;GO:0005507//copper ion binding;GO:0005524//ATP binding;GO:0008270//zinc ion binding	GO:0009507//chloroplast;GO:0005634//nucleus;GO:0005739//mitochondrion
CL101.Contig2	1420	32	2.2263	gi|255578755|ref|XP_002530235.1|	202.6	1e-167	zinc binding dehydrogenase, putative [Ricinus communis] >gi|223530239|gb|EEF32141.1| zinc binding dehydrogenase, putative [Ricinus communis]	sp|Q8LCU7|MECR_ARATH	385	7e-156	Probable trans-2-enoyl-CoA reductase, mitochondrial OS=Arabidopsis thaliana GN=At3g45770 PE=1 SV=1	SPAC26F1.04c	139	2e-49	COG0604	NADPH:quinone reductase and related Zn-dependent oxidoreductases	K07512	1e-168	411	rcu:RCOM_0327490	mitochondrial trans-2-enoyl-CoA reductase [EC:1.3.1.38]	GO:0055114//oxidation-reduction process	GO:0016747//transferase activity, transferring acyl groups other than amino-acyl groups;GO:0019166//trans-2-enoyl-CoA reductase (NADPH) activity;GO:0005507//copper ion binding;GO:0005524//ATP binding;GO:0008270//zinc ion binding	GO:0009507//chloroplast;GO:0005634//nucleus;GO:0005739//mitochondrion
CL101.Contig3	1216	8	0.65	gi|255578755|ref|XP_002530235.1|	202.6	1e-167	zinc binding dehydrogenase, putative [Ricinus communis] >gi|223530239|gb|EEF32141.1| zinc binding dehydrogenase, putative [Ricinus communis]	sp|Q8LCU7|MECR_ARATH	385	6e-156	Probable trans-2-enoyl-CoA reductase, mitochondrial OS=Arabidopsis thaliana GN=At3g45770 PE=1 SV=1	SPAC26F1.04c	139	2e-49	COG0604	NADPH:quinone reductase and related Zn-dependent oxidoreductases	K07512	1e-168	411	rcu:RCOM_0327490	mitochondrial trans-2-enoyl-CoA reductase [EC:1.3.1.38]	GO:0055114//oxidation-reduction process	GO:0016747//transferase activity, transferring acyl groups other than amino-acyl groups;GO:0019166//trans-2-enoyl-CoA reductase (NADPH) activity;GO:0005507//copper ion binding;GO:0005524//ATP binding;GO:0008270//zinc ion binding	GO:0009507//chloroplast;GO:0005634//nucleus;GO:0005739//mitochondrion
CL1010.Contig1	239	35	14.4678	--	--	--	--	--	--	--	--	--	--	--	--	--	--	--	--	--	--	-	-	-
CL1010.Contig2	219	7	3.1578	--	--	--	--	--	--	--	--	--	--	--	--	--	--	--	--	--	--	-	-	-
CL1011.Contig1	359	20	5.5039	gi|462404365|gb|EMJ09922.1|	97.4	6e-20	hypothetical protein PRUPE_ppa014888mg [Prunus persica]	--	--	--	--	--	--	--	--	--	--	--	--	--	--	-	-	-
CL1012.Contig1	1239	196	15.6285	gi|462395174|gb|EMJ00973.1|	600.1	2e-170	hypothetical protein PRUPE_ppa003694mg [Prunus persica]	sp|Q8W4G3|MATE4_ARATH	531	2e-151	MATE efflux family protein 4, chloroplastic OS=Arabidopsis thaliana GN=DTX46 PE=2 SV=1	MTH314	73.9	5e-13	COG0534	Na+-driven multidrug efflux pump	--	--	--	--	--	GO:0031348//negative regulation of defense response;GO:0006855//drug transmembrane transport;GO:0009624//response to nematode;GO:0009697//salicylic acid biosynthetic process	GO:0015238//drug transmembrane transporter activity;GO:0015297//antiporter activity	GO:0005739//mitochondrion;GO:0009507//chloroplast;GO:0016020//membrane
CL1013.Contig1	2124	43	2.0001	gi|462400409|gb|EMJ06077.1|	349	2e-94	hypothetical protein PRUPE_ppa000782mg [Prunus persica]	sp|Q8RXD9|DPE2_ARATH	513	2e-145	4-alpha-glucanotransferase DPE2 OS=Arabidopsis thaliana GN=DPE2 PE=1 SV=1	L94405	205	2e-52	COG1640	4-alpha-glucanotransferase	K00705	2e-148	525	pop:POPTR_818982	4-alpha-glucanotransferase [EC:2.4.1.25]	GO:0005983//starch catabolic process;GO:0007623//circadian rhythm;GO:0019252//starch biosynthetic process;GO:0009664//plant-type cell wall organization;GO:0000025//maltose catabolic process;GO:0043085//positive regulation of catalytic activity	GO:0043169//cation binding;GO:0004134//4-alpha-glucanotransferase activity;GO:0010297//heteropolysaccharide binding;GO:2001070//starch binding	GO:0005829//cytosol;GO:0009507//chloroplast
CL1013.Contig2	3678	28	0.7521	gi|462400409|gb|EMJ06077.1|	541.6	3e-152	hypothetical protein PRUPE_ppa000782mg [Prunus persica]	sp|Q8RXD9|DPE2_ARATH	985	0	4-alpha-glucanotransferase DPE2 OS=Arabidopsis thaliana GN=DPE2 PE=1 SV=1	L94405	214	7e-55	COG1640	4-alpha-glucanotransferase	K00705	0	1071	vvi:100267188	4-alpha-glucanotransferase [EC:2.4.1.25]	GO:0005983//starch catabolic process;GO:0007623//circadian rhythm;GO:0019252//starch biosynthetic process;GO:0009664//plant-type cell wall organization;GO:0000025//maltose catabolic process;GO:0043085//positive regulation of catalytic activity	GO:0043169//cation binding;GO:0004134//4-alpha-glucanotransferase activity;GO:0010297//heteropolysaccharide binding;GO:2001070//starch binding	GO:0005829//cytosol;GO:0009507//chloroplast
CL1013.Contig3	2870	2	0.0688	gi|462400409|gb|EMJ06077.1|	541.6	2e-152	hypothetical protein PRUPE_ppa000782mg [Prunus persica]	sp|Q8RXD9|DPE2_ARATH	712	0	4-alpha-glucanotransferase DPE2 OS=Arabidopsis thaliana GN=DPE2 PE=1 SV=1	L94405	214	5e-55	COG1640	4-alpha-glucanotransferase	K00705	0	765	pop:POPTR_818982	4-alpha-glucanotransferase [EC:2.4.1.25]	GO:0005983//starch catabolic process;GO:0007623//circadian rhythm;GO:0019252//starch biosynthetic process;GO:0009664//plant-type cell wall organization;GO:0000025//maltose catabolic process;GO:0043085//positive regulation of catalytic activity	GO:0043169//cation binding;GO:0004134//4-alpha-glucanotransferase activity;GO:0010297//heteropolysaccharide binding;GO:2001070//starch binding	GO:0005829//cytosol;GO:0009507//chloroplast
CL1013.Contig4	2715	2	0.0728	gi|462400409|gb|EMJ06077.1|	1314.3	0	hypothetical protein PRUPE_ppa000782mg [Prunus persica]	sp|Q8RXD9|DPE2_ARATH	1221	0	4-alpha-glucanotransferase DPE2 OS=Arabidopsis thaliana GN=DPE2 PE=1 SV=1	L94405	414	4e-115	COG1640	4-alpha-glucanotransferase	K00705	0	1285	pop:POPTR_818982	4-alpha-glucanotransferase [EC:2.4.1.25]	GO:0005983//starch catabolic process;GO:0007623//circadian rhythm;GO:0019252//starch biosynthetic process;GO:0009664//plant-type cell wall organization;GO:0000025//maltose catabolic process;GO:0043085//positive regulation of catalytic activity	GO:0043169//cation binding;GO:0004134//4-alpha-glucanotransferase activity;GO:0010297//heteropolysaccharide binding;GO:2001070//starch binding	GO:0005829//cytosol;GO:0009507//chloroplast
CL1013.Contig5	1969	2	0.1003	gi|462400409|gb|EMJ06077.1|	885.9	0	hypothetical protein PRUPE_ppa000782mg [Prunus persica]	sp|Q8RXD9|DPE2_ARATH	842	0	4-alpha-glucanotransferase DPE2 OS=Arabidopsis thaliana GN=DPE2 PE=1 SV=1	L94405	392	2e-108	COG1640	4-alpha-glucanotransferase	K00705	0	863	pop:POPTR_818982	4-alpha-glucanotransferase [EC:2.4.1.25]	GO:0005983//starch catabolic process;GO:0007623//circadian rhythm;GO:0019252//starch biosynthetic process;GO:0009664//plant-type cell wall organization;GO:0000025//maltose catabolic process;GO:0043085//positive regulation of catalytic activity	GO:0043169//cation binding;GO:0004134//4-alpha-glucanotransferase activity;GO:0010297//heteropolysaccharide binding;GO:2001070//starch binding	GO:0005829//cytosol;GO:0009507//chloroplast
CL1013.Contig6	3523	2	0.0561	gi|462400409|gb|EMJ06077.1|	1628.6	0	hypothetical protein PRUPE_ppa000782mg [Prunus persica]	sp|Q8RXD9|DPE2_ARATH	1493	0	4-alpha-glucanotransferase DPE2 OS=Arabidopsis thaliana GN=DPE2 PE=1 SV=1	L94405	414	5e-115	COG1640	4-alpha-glucanotransferase	K00705	0	1589	vvi:100267188	4-alpha-glucanotransferase [EC:2.4.1.25]	GO:0005983//starch catabolic process;GO:0007623//circadian rhythm;GO:0019252//starch biosynthetic process;GO:0009664//plant-type cell wall organization;GO:0000025//maltose catabolic process;GO:0043085//positive regulation of catalytic activity	GO:0043169//cation binding;GO:0004134//4-alpha-glucanotransferase activity;GO:0010297//heteropolysaccharide binding;GO:2001070//starch binding	GO:0005829//cytosol;GO:0009507//chloroplast
CL1014.Contig1	362	9	2.4562	gi|225456359|ref|XP_002283991.1|	95.1	3e-19	PREDICTED: uncharacterized protein LOC100264705 [Vitis vinifera] >gi|147789866|emb|CAN73869.1| hypothetical protein VITISV_001275 [Vitis vinifera] >gi|297734439|emb|CBI15686.3| unnamed protein product [Vitis vinifera]	sp|Q9FMV4|MED30_ARATH	70.1	3e-13	Mediator of RNA polymerase II transcription subunit 30 OS=Arabidopsis thaliana GN=MED30 PE=1 SV=1	--	--	--	--	--	--	--	--	--	--	-	-	GO:0009507//chloroplast;GO:0016592//mediator complex
CL1014.Contig2	428	49	11.3106	gi|225456359|ref|XP_002283991.1|	95.1	3e-19	PREDICTED: uncharacterized protein LOC100264705 [Vitis vinifera] >gi|147789866|emb|CAN73869.1| hypothetical protein VITISV_001275 [Vitis vinifera] >gi|297734439|emb|CBI15686.3| unnamed protein product [Vitis vinifera]	sp|Q9FMV4|MED30_ARATH	70.1	5e-13	Mediator of RNA polymerase II transcription subunit 30 OS=Arabidopsis thaliana GN=MED30 PE=1 SV=1	--	--	--	--	--	--	--	--	--	--	-	-	GO:0009507//chloroplast;GO:0016592//mediator complex
CL1015.Contig1	2241	164	7.2299	gi|225424560|ref|XP_002285332.1|	1000.4	0	PREDICTED: probable E3 ubiquitin-protein ligase HERC2 isoform 1 [Vitis vinifera] >gi|296081404|emb|CBI16837.3| unnamed protein product [Vitis vinifera]	sp|Q9FN03|UVR8_ARATH	152	1e-36	Ultraviolet-B receptor UVR8 OS=Arabidopsis thaliana GN=UVR8 PE=1 SV=1	SPBC557.03c	92.4	3e-18	COG5184	Alpha-tubulin suppressor and related RCC1 domain-containing proteins	K10615	4e-12	72	cme:CMB070C	E3 ubiquitin-protein ligase HERC4 [EC:6.3.2.19]	-	GO:0008536//Ran GTPase binding	GO:0005737//cytoplasm
CL1015.Contig2	2011	144	7.0743	gi|462419310|gb|EMJ23573.1|	991.1	0	hypothetical protein PRUPE_ppa004014mg [Prunus persica]	sp|Q9FN03|UVR8_ARATH	152	9e-37	Ultraviolet-B receptor UVR8 OS=Arabidopsis thaliana GN=UVR8 PE=1 SV=1	SPBC557.03c	92.4	3e-18	COG5184	Alpha-tubulin suppressor and related RCC1 domain-containing proteins	K10615	3e-12	72	cme:CMB070C	E3 ubiquitin-protein ligase HERC4 [EC:6.3.2.19]	-	GO:0008536//Ran GTPase binding	GO:0005737//cytoplasm
CL1015.Contig3	902	1	0.1095	gi|462419310|gb|EMJ23573.1|	64.7	2e-09	hypothetical protein PRUPE_ppa004014mg [Prunus persica]	sp|Q9FN03|UVR8_ARATH	96.7	2e-20	Ultraviolet-B receptor UVR8 OS=Arabidopsis thaliana GN=UVR8 PE=1 SV=1	SPBC557.03c	60.5	4e-09	COG5184	Alpha-tubulin suppressor and related RCC1 domain-containing proteins	K10615	1e-08	58.5	cme:CMB070C	E3 ubiquitin-protein ligase HERC4 [EC:6.3.2.19]	-	GO:0008536//Ran GTPase binding	GO:0005737//cytoplasm
CL1015.Contig4	1719	5	0.2874	gi|462419310|gb|EMJ23573.1|	870.9	0	hypothetical protein PRUPE_ppa004014mg [Prunus persica]	sp|Q9FN03|UVR8_ARATH	152	8e-37	Ultraviolet-B receptor UVR8 OS=Arabidopsis thaliana GN=UVR8 PE=1 SV=1	SPBC557.03c	92.4	2e-18	COG5184	Alpha-tubulin suppressor and related RCC1 domain-containing proteins	K10615	3e-12	72	cme:CMB070C	E3 ubiquitin-protein ligase HERC4 [EC:6.3.2.19]	-	GO:0008536//Ran GTPase binding	GO:0005737//cytoplasm
CL1016.Contig1	1570	143	8.9985	gi|359473101|ref|XP_002275523.2|	815.1	0	PREDICTED: uncharacterized protein LOC100264713 [Vitis vinifera] >gi|297738036|emb|CBI27237.3| unnamed protein product [Vitis vinifera]	sp|P94026|RBCMT_TOBAC	83.2	4e-16	Ribulose-1,5 bisphosphate carboxylase/oxygenase large subunit N-methyltransferase, chloroplastic OS=Nicotiana tabacum GN=RBCMT PE=2 SV=1	--	--	--	--	--	K00592	7e-15	80.5	aly:ARALYDRAFT_471564	[ribulose-bisphosphate carboxylase]-lysine N-methyltransferase [EC:2.1.1.127]	GO:0010103//stomatal complex morphogenesis;GO:0006399//tRNA metabolic process;GO:0006655//phosphatidylglycerol biosynthetic process;GO:0045036//protein targeting to chloroplast;GO:0009658//chloroplast organization;GO:0045893//positive regulation of transcription, DNA-dependent;GO:0042793//transcription from plastid promoter;GO:0006364//rRNA processing	-	GO:0009507//chloroplast;GO:0009508//plastid chromosome
CL1017.Contig1	892	43	4.7625	gi|225448251|ref|XP_002272848.1|	170.6	3e-41	PREDICTED: probable protein phosphatase 2C 9-like [Vitis vinifera]	sp|Q9S9Z7|P2C10_ARATH	149	2e-36	Probable protein phosphatase 2C 10 OS=Arabidopsis thaliana GN=At1g34750 PE=1 SV=1	SPCC4F11.02	75.5	1e-13	COG0631	Serine/threonine protein phosphatase	K01090	7e-15	79.3	sbi:SORBI_01g038410	protein phosphatase [EC:3.1.3.16]	GO:0008152//metabolic process	GO:0003824//catalytic activity	GO:0005886//plasma membrane
CL1017.Contig2	1633	146	8.8328	gi|462397275|gb|EMJ03074.1|	501.9	1e-140	hypothetical protein PRUPE_ppa009665mg [Prunus persica]	sp|Q9LME4|P2C09_ARATH	434	6e-122	Probable protein phosphatase 2C 9 OS=Arabidopsis thaliana GN=At1g22280 PE=1 SV=1	YDL006w	122	2e-27	COG0631	Serine/threonine protein phosphatase	K01090	2e-35	148	sbi:SORBI_01g038410	protein phosphatase [EC:3.1.3.16]	GO:0008152//metabolic process	GO:0004721//phosphoprotein phosphatase activity	GO:0005886//plasma membrane
CL1018.Contig1	766	0	0	gi|462420206|gb|EMJ24469.1|	146.4	4e-34	hypothetical protein PRUPE_ppa004493mg [Prunus persica]	--	--	--	--	--	--	--	--	--	--	--	--	--	--	GO:0010584//pollen exine formation	-	GO:0005794//Golgi apparatus;GO:0005783//endoplasmic reticulum;GO:0005739//mitochondrion
CL1018.Contig2	1238	16	1.2768	gi|462420206|gb|EMJ24469.1|	450.7	2e-125	hypothetical protein PRUPE_ppa004493mg [Prunus persica]	--	--	--	--	--	--	--	--	--	--	--	--	--	--	GO:0010584//pollen exine formation	-	GO:0005794//Golgi apparatus;GO:0005783//endoplasmic reticulum;GO:0005739//mitochondrion
CL1018.Contig3	803	0	0	gi|462420206|gb|EMJ24469.1|	146.4	5e-34	hypothetical protein PRUPE_ppa004493mg [Prunus persica]	--	--	--	--	--	--	--	--	--	--	--	--	--	--	GO:0010584//pollen exine formation	-	GO:0005794//Golgi apparatus;GO:0005783//endoplasmic reticulum;GO:0005739//mitochondrion
CL1018.Contig4	1201	19	1.5629	gi|462420206|gb|EMJ24469.1|	450.7	2e-125	hypothetical protein PRUPE_ppa004493mg [Prunus persica]	--	--	--	--	--	--	--	--	--	--	--	--	--	--	GO:0010584//pollen exine formation	-	GO:0005794//Golgi apparatus;GO:0005783//endoplasmic reticulum;GO:0005739//mitochondrion
CL1019.Contig1	622	16	2.5413	gi|225463787|ref|XP_002269816.1|	58.5	4e-37	PREDICTED: G patch domain and ankyrin repeats-containing protein 1 [Vitis vinifera] >gi|297742720|emb|CBI35354.3| unnamed protein product [Vitis vinifera]	--	--	--	--	--	--	--	--	--	--	--	--	--	--	-	GO:0003676//nucleic acid binding	-
CL1019.Contig2	605	13	2.1229	gi|225463787|ref|XP_002269816.1|	170.6	1e-41	PREDICTED: G patch domain and ankyrin repeats-containing protein 1 [Vitis vinifera] >gi|297742720|emb|CBI35354.3| unnamed protein product [Vitis vinifera]	sp|Q94C11|SUGP1_ARATH	47.8	5e-06	SURP and G-patch domain-containing protein 1-like protein OS=Arabidopsis thaliana GN=At3g52120 PE=2 SV=1	--	--	--	--	--	K13094	6e-08	55.5	smo:SELMODRAFT_423280	RNA-binding protein 5/10	-	GO:0003676//nucleic acid binding	-
CL102.Contig1	539	14	2.5661	gi|449479194|ref|XP_004155531.1|	88.6	5e-17	PREDICTED: LOW QUALITY PROTEIN: CAS1 domain-containing protein 1-like [Cucumis sativus]	--	--	--	--	--	--	--	--	--	--	--	--	--	--	GO:0009834//secondary cell wall biogenesis	GO:0016413//O-acetyltransferase activity	GO:0005794//Golgi apparatus;GO:0009507//chloroplast
CL102.Contig2	1199	91	7.4981	gi|462407280|gb|EMJ12614.1|	562.8	4e-159	hypothetical protein PRUPE_ppa003857mg [Prunus persica]	--	--	--	--	--	--	--	--	--	--	--	--	--	--	GO:0009834//secondary cell wall biogenesis	GO:0016413//O-acetyltransferase activity	GO:0005794//Golgi apparatus;GO:0009507//chloroplast
CL102.Contig3	993	9	0.8954	gi|462407280|gb|EMJ12614.1|	412.5	5e-114	hypothetical protein PRUPE_ppa003857mg [Prunus persica]	--	--	--	--	--	--	--	--	--	--	--	--	--	--	GO:0009834//secondary cell wall biogenesis	GO:0016413//O-acetyltransferase activity	GO:0005794//Golgi apparatus;GO:0009507//chloroplast
CL102.Contig4	341	3	0.8692	--	--	--	--	--	--	--	--	--	--	--	--	--	--	--	--	--	--	-	-	-
CL1020.Contig1	1478	1078	72.057	gi|255548772|ref|XP_002515442.1|	525	1e-147	ccr4-associated factor, putative [Ricinus communis] >gi|223545386|gb|EEF46891.1| ccr4-associated factor, putative [Ricinus communis]	sp|Q9SKZ2|CAF1G_ARATH	440	9e-124	Probable CCR4-associated factor 1 homolog 7 OS=Arabidopsis thaliana GN=CAF1-7 PE=2 SV=2	SPCC18.06c	258	2e-68	COG5228	mRNA deadenylase subunit	K12581	4e-147	519	gmx:100785970	CCR4-NOT transcription complex subunit 7/8	-	GO:0003676//nucleic acid binding;GO:0004535//poly(A)-specific ribonuclease activity	GO:0005634//nucleus
CL1020.Contig2	1245	37	2.9361	gi|462397917|gb|EMJ03585.1|	486.5	4e-136	hypothetical protein PRUPE_ppa009376mg [Prunus persica]	sp|Q9SKZ2|CAF1G_ARATH	444	6e-125	Probable CCR4-associated factor 1 homolog 7 OS=Arabidopsis thaliana GN=CAF1-7 PE=2 SV=2	SPCC18.06c	260	3e-69	COG5228	mRNA deadenylase subunit	K12581	4e-136	483	vvi:100250028	CCR4-NOT transcription complex subunit 7/8	-	GO:0003676//nucleic acid binding;GO:0004535//poly(A)-specific ribonuclease activity	GO:0005634//nucleus
CL1020.Contig3	2252	147	6.4488	gi|462397917|gb|EMJ03585.1|	486.5	8e-136	hypothetical protein PRUPE_ppa009376mg [Prunus persica]	sp|Q9SKZ2|CAF1G_ARATH	444	1e-124	Probable CCR4-associated factor 1 homolog 7 OS=Arabidopsis thaliana GN=CAF1-7 PE=2 SV=2	SPCC18.06c	260	6e-69	COG5228	mRNA deadenylase subunit	K12581	7e-136	483	vvi:100250028	CCR4-NOT transcription complex subunit 7/8	-	GO:0003676//nucleic acid binding;GO:0004535//poly(A)-specific ribonuclease activity	GO:0005634//nucleus
CL1021.Contig1	1397	34	2.4044	gi|297736936|emb|CBI26137.3|	303.5	5e-81	unnamed protein product [Vitis vinifera]	sp|Q8S9G8|SPL7_ARATH	207	1e-53	Squamosa promoter-binding-like protein 7 OS=Arabidopsis thaliana GN=SPL7 PE=1 SV=2	--	--	--	--	--	--	--	--	--	--	GO:0055070//copper ion homeostasis;GO:0045492//xylan biosynthetic process;GO:0007155//cell adhesion;GO:0045010//actin nucleation;GO:0033044//regulation of chromosome organization;GO:0006355//regulation of transcription, DNA-dependent;GO:0016926//protein desumoylation;GO:0010090//trichome morphogenesis;GO:0048193//Golgi vesicle transport;GO:0050665//hydrogen peroxide biosynthetic process;GO:004876…	GO:0003677//DNA binding	-
CL1021.Contig2	2397	245	10.0979	gi|297736936|emb|CBI26137.3|	863.2	0	unnamed protein product [Vitis vinifera]	sp|Q8S9G8|SPL7_ARATH	686	0	Squamosa promoter-binding-like protein 7 OS=Arabidopsis thaliana GN=SPL7 PE=1 SV=2	--	--	--	--	--	--	--	--	--	--	GO:0055070//copper ion homeostasis;GO:0045492//xylan biosynthetic process;GO:0007155//cell adhesion;GO:0045010//actin nucleation;GO:0033044//regulation of chromosome organization;GO:0006355//regulation of transcription, DNA-dependent;GO:0016926//protein desumoylation;GO:0010090//trichome morphogenesis;GO:0048193//Golgi vesicle transport;GO:0050665//hydrogen peroxide biosynthetic process;GO:004876…	GO:0003677//DNA binding;GO:0003700//sequence-specific DNA binding transcription factor activity	GO:0005634//nucleus
CL1022.Contig1	956	15	1.5501	gi|225439195|ref|XP_002269509.1|	452.2	5e-126	PREDICTED: probable inactive leucine-rich repeat receptor-like protein kinase At3g03770 [Vitis vinifera] >gi|296085894|emb|CBI31218.3| unnamed protein product [Vitis vinifera]	sp|Q8LFN2|Y3037_ARATH	415	2e-116	Probable inactive leucine-rich repeat receptor-like protein kinase At3g03770 OS=Arabidopsis thaliana GN=At3g03770 PE=2 SV=1	PA0074_1	50.8	3e-06	COG0515	Serine/threonine protein kinase	K04733	1e-36	151	aly:ARALYDRAFT_916421	interleukin-1 receptor-associated kinase 4 [EC:2.7.11.1]	GO:0006468//protein phosphorylation;GO:0055114//oxidation-reduction process;GO:0009744//response to sucrose stimulus;GO:0010224//response to UV-B;GO:0009718//anthocyanin-containing compound biosynthetic process;GO:0007169//transmembrane receptor protein tyrosine kinase signaling pathway	GO:0004674//protein serine/threonine kinase activity;GO:0005524//ATP binding;GO:0032440//2-alkenal reductase [NAD(P)] activity	GO:0016023//cytoplasmic membrane-bounded vesicle;GO:0005886//plasma membrane
CL1022.Contig2	1009	50	4.8957	gi|225439195|ref|XP_002269509.1|	452.2	6e-126	PREDICTED: probable inactive leucine-rich repeat receptor-like protein kinase At3g03770 [Vitis vinifera] >gi|296085894|emb|CBI31218.3| unnamed protein product [Vitis vinifera]	sp|Q8LFN2|Y3037_ARATH	415	2e-116	Probable inactive leucine-rich repeat receptor-like protein kinase At3g03770 OS=Arabidopsis thaliana GN=At3g03770 PE=2 SV=1	PA0074_1	50.8	4e-06	COG0515	Serine/threonine protein kinase	K04733	1e-36	151	aly:ARALYDRAFT_916421	interleukin-1 receptor-associated kinase 4 [EC:2.7.11.1]	GO:0006468//protein phosphorylation;GO:0055114//oxidation-reduction process;GO:0009744//response to sucrose stimulus;GO:0010224//response to UV-B;GO:0009718//anthocyanin-containing compound biosynthetic process;GO:0007169//transmembrane receptor protein tyrosine kinase signaling pathway	GO:0004674//protein serine/threonine kinase activity;GO:0005524//ATP binding;GO:0032440//2-alkenal reductase [NAD(P)] activity	GO:0016023//cytoplasmic membrane-bounded vesicle;GO:0005886//plasma membrane
CL1023.Contig1	173	11	6.2817	gi|225437787|ref|XP_002273987.1|	70.9	7e-12	PREDICTED: ABC transporter B family member 11 [Vitis vinifera]	sp|O80725|AB4B_ARATH	45.8	6e-06	ABC transporter B family member 4 OS=Arabidopsis thaliana GN=ABCB4 PE=1 SV=1	--	--	--	--	--	K05658	5e-13	70.9	vvi:100267452	ATP-binding cassette, subfamily B (MDR/TAP), member 1	GO:0044763;GO:0044765;GO:0009725//response to hormone stimulus	GO:0000166//nucleotide binding;GO:0042626//ATPase activity, coupled to transmembrane movement of substances	GO:0016020//membrane
CL1024.Contig1	195	34	17.2257	gi|225442052|ref|XP_002270074.1|	113.2	1e-24	PREDICTED: peroxisomal (S)-2-hydroxy-acid oxidase GLO4 [Vitis vinifera] >gi|297742966|emb|CBI35833.3| unnamed protein product [Vitis vinifera]	sp|Q24JJ8|GLO3_ARATH	104	1e-23	Peroxisomal (S)-2-hydroxy-acid oxidase GLO3 OS=Arabidopsis thaliana GN=GLO3 PE=2 SV=1	all0170	68.6	3e-12	COG1304	L-lactate dehydrogenase (FMN-dependent) and related alpha-hydroxy acid dehydrogenases	K11517	8e-26	113	vvi:100253231	(S)-2-hydroxy-acid oxidase [EC:1.1.3.15]	GO:0055114//oxidation-reduction process;GO:0042742//defense response to bacterium;GO:0010204//defense response signaling pathway, resistance gene-independent;GO:0050665//hydrogen peroxide biosynthetic process	GO:0052853//long-chain-(S)-2-hydroxy-long-chain-acid oxidase activity;GO:0008891//glycolate oxidase activity;GO:0052854//medium-chain-(S)-2-hydroxy-acid oxidase activity;GO:0052852//very-long-chain-(S)-2-hydroxy-acid oxidase activity;GO:0010181//FMN binding	GO:0005777//peroxisome
CL1024.Contig2	464	41	8.7297	gi|255576607|ref|XP_002529194.1|	266.2	1e-70	(S)-2-hydroxy-acid oxidase, putative [Ricinus communis] >gi|223531372|gb|EEF33208.1| (S)-2-hydroxy-acid oxidase, putative [Ricinus communis]	sp|Q9LJH5|GLO4_ARATH	246	4e-66	Peroxisomal (S)-2-hydroxy-acid oxidase GLO4 OS=Arabidopsis thaliana GN=GLO4 PE=2 SV=1	all0170	132	2e-31	COG1304	L-lactate dehydrogenase (FMN-dependent) and related alpha-hydroxy acid dehydrogenases	K11517	1e-71	266	rcu:RCOM_0684810	(S)-2-hydroxy-acid oxidase [EC:1.1.3.15]	GO:0055114//oxidation-reduction process;GO:0042742//defense response to bacterium;GO:0010204//defense response signaling pathway, resistance gene-independent;GO:0050665//hydrogen peroxide biosynthetic process	GO:0052853//long-chain-(S)-2-hydroxy-long-chain-acid oxidase activity;GO:0008891//glycolate oxidase activity;GO:0052854//medium-chain-(S)-2-hydroxy-acid oxidase activity;GO:0052852//very-long-chain-(S)-2-hydroxy-acid oxidase activity;GO:0010181//FMN binding	GO:0005777//peroxisome
CL1024.Contig3	923	6	0.6422	gi|255576607|ref|XP_002529194.1|	423.3	2e-117	(S)-2-hydroxy-acid oxidase, putative [Ricinus communis] >gi|223531372|gb|EEF33208.1| (S)-2-hydroxy-acid oxidase, putative [Ricinus communis]	sp|Q9LJH5|GLO4_ARATH	383	7e-107	Peroxisomal (S)-2-hydroxy-acid oxidase GLO4 OS=Arabidopsis thaliana GN=GLO4 PE=2 SV=1	all0170	220	2e-57	COG1304	L-lactate dehydrogenase (FMN-dependent) and related alpha-hydroxy acid dehydrogenases	K11517	2e-118	423	rcu:RCOM_0684810	(S)-2-hydroxy-acid oxidase [EC:1.1.3.15]	GO:0042742//defense response to bacterium;GO:0050665//hydrogen peroxide biosynthetic process;GO:0055114//oxidation-reduction process	GO:0052854//medium-chain-(S)-2-hydroxy-acid oxidase activity;GO:0008891//glycolate oxidase activity;GO:0052852//very-long-chain-(S)-2-hydroxy-acid oxidase activity;GO:0052853//long-chain-(S)-2-hydroxy-long-chain-acid oxidase activity;GO:0010181//FMN binding	GO:0005777//peroxisome
CL1024.Contig4	1235	6	0.48	gi|255576607|ref|XP_002529194.1|	594.7	1e-168	(S)-2-hydroxy-acid oxidase, putative [Ricinus communis] >gi|223531372|gb|EEF33208.1| (S)-2-hydroxy-acid oxidase, putative [Ricinus communis]	sp|Q9LJH5|GLO4_ARATH	543	8e-155	Peroxisomal (S)-2-hydroxy-acid oxidase GLO4 OS=Arabidopsis thaliana GN=GLO4 PE=2 SV=1	all0170	315	1e-85	COG1304	L-lactate dehydrogenase (FMN-dependent) and related alpha-hydroxy acid dehydrogenases	K11517	8e-170	594	rcu:RCOM_0684810	(S)-2-hydroxy-acid oxidase [EC:1.1.3.15]	GO:0055114//oxidation-reduction process;GO:0042742//defense response to bacterium;GO:0010204//defense response signaling pathway, resistance gene-independent;GO:0050665//hydrogen peroxide biosynthetic process	GO:0052853//long-chain-(S)-2-hydroxy-long-chain-acid oxidase activity;GO:0008891//glycolate oxidase activity;GO:0052854//medium-chain-(S)-2-hydroxy-acid oxidase activity;GO:0052852//very-long-chain-(S)-2-hydroxy-acid oxidase activity;GO:0010181//FMN binding	GO:0005777//peroxisome
CL1024.Contig5	1213	12	0.9774	gi|255576607|ref|XP_002529194.1|	594.7	1e-168	(S)-2-hydroxy-acid oxidase, putative [Ricinus communis] >gi|223531372|gb|EEF33208.1| (S)-2-hydroxy-acid oxidase, putative [Ricinus communis]	sp|Q9LJH5|GLO4_ARATH	543	8e-155	Peroxisomal (S)-2-hydroxy-acid oxidase GLO4 OS=Arabidopsis thaliana GN=GLO4 PE=2 SV=1	all0170	315	1e-85	COG1304	L-lactate dehydrogenase (FMN-dependent) and related alpha-hydroxy acid dehydrogenases	K11517	8e-170	594	rcu:RCOM_0684810	(S)-2-hydroxy-acid oxidase [EC:1.1.3.15]	GO:0055114//oxidation-reduction process;GO:0042742//defense response to bacterium;GO:0010204//defense response signaling pathway, resistance gene-independent;GO:0050665//hydrogen peroxide biosynthetic process	GO:0052853//long-chain-(S)-2-hydroxy-long-chain-acid oxidase activity;GO:0008891//glycolate oxidase activity;GO:0052854//medium-chain-(S)-2-hydroxy-acid oxidase activity;GO:0052852//very-long-chain-(S)-2-hydroxy-acid oxidase activity;GO:0010181//FMN binding	GO:0005777//peroxisome
CL1024.Contig6	901	14	1.5351	gi|255576607|ref|XP_002529194.1|	423.3	2e-117	(S)-2-hydroxy-acid oxidase, putative [Ricinus communis] >gi|223531372|gb|EEF33208.1| (S)-2-hydroxy-acid oxidase, putative [Ricinus communis]	sp|Q9LJH5|GLO4_ARATH	383	7e-107	Peroxisomal (S)-2-hydroxy-acid oxidase GLO4 OS=Arabidopsis thaliana GN=GLO4 PE=2 SV=1	all0170	220	2e-57	COG1304	L-lactate dehydrogenase (FMN-dependent) and related alpha-hydroxy acid dehydrogenases	K11517	2e-118	423	rcu:RCOM_0684810	(S)-2-hydroxy-acid oxidase [EC:1.1.3.15]	GO:0042742//defense response to bacterium;GO:0050665//hydrogen peroxide biosynthetic process;GO:0055114//oxidation-reduction process	GO:0052854//medium-chain-(S)-2-hydroxy-acid oxidase activity;GO:0008891//glycolate oxidase activity;GO:0052852//very-long-chain-(S)-2-hydroxy-acid oxidase activity;GO:0052853//long-chain-(S)-2-hydroxy-long-chain-acid oxidase activity;GO:0010181//FMN binding	GO:0005777//peroxisome
CL1025.Contig1	168	9	5.2925	--	--	--	--	--	--	--	--	--	--	--	--	--	--	--	--	--	--	-	-	-
CL1026.Contig1	175	7	3.9518	gi|211906526|gb|ACJ11756.1|	116.7	1e-25	rhamnose synthase [Gossypium hirsutum]	sp|Q9LH76|RHM3_ARATH	112	5e-26	Probable rhamnose biosynthetic enzyme 3 OS=Arabidopsis thaliana GN=RHM3 PE=1 SV=1	--	--	--	--	--	K12450	3e-26	114	sbi:SORBI_09g008220	UDP-glucose 4,6-dehydratase [EC:4.2.1.76]	GO:0010253//UDP-rhamnose biosynthetic process;GO:0045226//extracellular polysaccharide biosynthetic process;GO:0010214//seed coat development;GO:0051555//flavonol biosynthetic process;GO:0010315//auxin efflux;GO:0010192//mucilage biosynthetic process	GO:0008460//dTDP-glucose 4,6-dehydratase activity;GO:0000166//nucleotide binding;GO:0050377//UDP-glucose 4,6-dehydratase activity;GO:0050662//coenzyme binding;GO:0008831//dTDP-4-dehydrorhamnose reductase activity;GO:0010280//UDP-L-rhamnose synthase activity	GO:0009507//chloroplast;GO:0005829//cytosol;GO:0009506//plasmodesma
CL1026.Contig2	228	19	8.2329	gi|470113326|ref|XP_004292875.1|	149.8	1e-35	PREDICTED: probable rhamnose biosynthetic enzyme 1-like [Fragaria vesca subsp. vesca]	sp|Q9LPG6|RHM2_ARATH	145	7e-36	Probable rhamnose biosynthetic enzyme 2 OS=Arabidopsis thaliana GN=RHM2 PE=1 SV=1	--	--	--	--	--	K12450	5e-36	147	aly:ARALYDRAFT_474478	UDP-glucose 4,6-dehydratase [EC:4.2.1.76]	GO:0010253//UDP-rhamnose biosynthetic process;GO:0045226//extracellular polysaccharide biosynthetic process;GO:0010214//seed coat development;GO:0051555//flavonol biosynthetic process;GO:0010315//auxin efflux;GO:0010192//mucilage biosynthetic process	GO:0008460//dTDP-glucose 4,6-dehydratase activity;GO:0000166//nucleotide binding;GO:0010489//UDP-4-keto-6-deoxy-glucose-3,5-epimerase activity;GO:0050377//UDP-glucose 4,6-dehydratase activity;GO:0050662//coenzyme binding;GO:0008831//dTDP-4-dehydrorhamnose reductase activity;GO:0010490//UDP-4-keto-rhamnose-4-keto-reductase activity;GO:0010280//UDP-L-rhamnose synthase activity	GO:0005829//cytosol
CL1026.Contig3	2483	1749	69.5897	gi|356549610|ref|XP_003543185.1|	1280	0	PREDICTED: probable rhamnose biosynthetic enzyme 1-like [Glycine max]	sp|Q9SYM5|RHM1_ARATH	1223	0	Probable rhamnose biosynthetic enzyme 1 OS=Arabidopsis thaliana GN=RHM1 PE=1 SV=1	MTH1789	280	6e-75	COG1088	dTDP-D-glucose 4,6-dehydratase	K12450	0	1280	gmx:100789909	UDP-glucose 4,6-dehydratase [EC:4.2.1.76]	GO:0009744//response to sucrose stimulus;GO:0010253//UDP-rhamnose biosynthetic process;GO:0045226//extracellular polysaccharide biosynthetic process;GO:0010214//seed coat development;GO:0051555//flavonol biosynthetic process;GO:0010224//response to UV-B;GO:0010315//auxin efflux;GO:0010192//mucilage biosynthetic process	GO:0008460//dTDP-glucose 4,6-dehydratase activity;GO:0000166//nucleotide binding;GO:0050377//UDP-glucose 4,6-dehydratase activity;GO:0050662//coenzyme binding;GO:0008831//dTDP-4-dehydrorhamnose reductase activity;GO:0010280//UDP-L-rhamnose synthase activity	GO:0009507//chloroplast;GO:0005829//cytosol;GO:0009506//plasmodesma
CL1027.Contig1	1549	308	19.644	gi|224089557|ref|XP_002308755.1|	728.4	0	predicted protein [Populus trichocarpa] >gi|222854731|gb|EEE92278.1| predicted protein [Populus trichocarpa]	sp|Q8S4Y1|THIC1_ARATH	671	0	Acetyl-CoA acetyltransferase, cytosolic 1 OS=Arabidopsis thaliana GN=AAT1 PE=2 SV=1	SPBC215.09c	436	4e-122	COG0183	Acetyl-CoA acetyltransferase	K00626	0	728	pop:POPTR_652350	acetyl-CoA C-acetyltransferase [EC:2.3.1.9]	GO:0008152//metabolic process	GO:0003985//acetyl-CoA C-acetyltransferase activity	GO:0005777//peroxisome;GO:0005886//plasma membrane
CL1027.Contig2	1529	975	62.9983	gi|384597555|gb|AFI23434.1|	731.9	0	thiolase II [Betula platyphylla]	sp|Q8S4Y1|THIC1_ARATH	694	0	Acetyl-CoA acetyltransferase, cytosolic 1 OS=Arabidopsis thaliana GN=AAT1 PE=2 SV=1	SPBC215.09c	448	1e-125	COG0183	Acetyl-CoA acetyltransferase	K00626	0	709	vvi:100240809	acetyl-CoA C-acetyltransferase [EC:2.3.1.9]	GO:0016132//brassinosteroid biosynthetic process;GO:0006085//acetyl-CoA biosynthetic process;GO:0009860//pollen tube growth;GO:0009846//pollen germination;GO:0019745//pentacyclic triterpenoid biosynthetic process;GO:0009793//embryo development ending in seed dormancy;GO:0016126//sterol biosynthetic process	GO:0003985//acetyl-CoA C-acetyltransferase activity	GO:0005829//cytosol;GO:0005777//peroxisome;GO:0005886//plasma membrane
CL1027.Contig3	708	36	5.0234	gi|224089557|ref|XP_002308755.1|	271.9	6e-72	predicted protein [Populus trichocarpa] >gi|222854731|gb|EEE92278.1| predicted protein [Populus trichocarpa]	sp|Q9FIK7|THIC2_ARATH	248	3e-66	Probable acetyl-CoA acetyltransferase, cytosolic 2 OS=Arabidopsis thaliana GN=At5g47720 PE=2 SV=1	SPBC215.09c	181	1e-45	COG0183	Acetyl-CoA acetyltransferase	K00626	5e-73	271	pop:POPTR_652350	acetyl-CoA C-acetyltransferase [EC:2.3.1.9]	GO:0019745//pentacyclic triterpenoid biosynthetic process;GO:0016126//sterol biosynthetic process	GO:0003985//acetyl-CoA C-acetyltransferase activity	GO:0005777//peroxisome;GO:0005886//plasma membrane
CL1027.Contig4	726	10	1.3608	gi|224089557|ref|XP_002308755.1|	265.4	6e-70	predicted protein [Populus trichocarpa] >gi|222854731|gb|EEE92278.1| predicted protein [Populus trichocarpa]	sp|Q9FIK7|THIC2_ARATH	243	1e-64	Probable acetyl-CoA acetyltransferase, cytosolic 2 OS=Arabidopsis thaliana GN=At5g47720 PE=2 SV=1	SPBC215.09c	181	1e-45	COG0183	Acetyl-CoA acetyltransferase	K00626	5e-71	265	pop:POPTR_652350	acetyl-CoA C-acetyltransferase [EC:2.3.1.9]	GO:0008152//metabolic process	GO:0003985//acetyl-CoA C-acetyltransferase activity	GO:0005777//peroxisome;GO:0005886//plasma membrane
CL1028.Contig1	1594	45	2.789	gi|462422613|gb|EMJ26876.1|	403.7	4e-111	hypothetical protein PRUPE_ppa002814mg [Prunus persica]	sp|Q2R0Q1|U2A2A_ORYSJ	59.3	6e-09	Splicing factor U2af large subunit A OS=Oryza sativa subsp. japonica GN=U2AF65A PE=2 SV=2	--	--	--	--	--	K12837	2e-11	69.3	sbi:SORBI_05g026740	splicing factor U2AF 65 kDa subunit	-	GO:0003676//nucleic acid binding;GO:0000166//nucleotide binding	-
CL1028.Contig2	892	16	1.7721	--	--	--	--	--	--	--	--	--	--	--	--	--	--	--	--	--	--	-	-	-
CL1028.Contig3	1060	70	6.5241	gi|462422613|gb|EMJ26876.1|	403.7	2e-111	hypothetical protein PRUPE_ppa002814mg [Prunus persica]	sp|Q2R0Q1|U2A2A_ORYSJ	59.3	4e-09	Splicing factor U2af large subunit A OS=Oryza sativa subsp. japonica GN=U2AF65A PE=2 SV=2	--	--	--	--	--	K12837	1e-11	69.3	sbi:SORBI_05g026740	splicing factor U2AF 65 kDa subunit	-	GO:0003676//nucleic acid binding;GO:0000166//nucleotide binding	-
CL1029.Contig1	243	22	8.9443	gi|470131822|ref|XP_004301789.1|	89.7	1e-17	PREDICTED: TMV resistance protein N-like [Fragaria vesca subsp. vesca]	sp|Q9SZ67|WRK19_ARATH	47.8	2e-06	Probable WRKY transcription factor 19 OS=Arabidopsis thaliana GN=WRKY19 PE=2 SV=1	--	--	--	--	--	--	--	--	--	--	-	-	-
CL103.Contig1	1678	285	16.7797	gi|224141701|ref|XP_002324203.1|	260.4	7e-68	predicted protein [Populus trichocarpa] >gi|222865637|gb|EEF02768.1| predicted protein [Populus trichocarpa]	--	--	--	--	--	--	--	--	--	--	--	--	--	--	GO:0006298//mismatch repair	GO:0005515//protein binding;GO:0005524//ATP binding;GO:0003684//damaged DNA binding	GO:0009507//chloroplast
CL103.Contig2	2036	69	3.3481	gi|359475985|ref|XP_002281998.2|	898.3	0	PREDICTED: pentatricopeptide repeat-containing protein At4g33170 [Vitis vinifera]	--	--	--	--	--	--	--	--	--	K14550	2e-06	53.1	cre:CHLREDRAFT_190833	U3 small nucleolar RNA-associated protein 10	GO:0006298//mismatch repair	GO:0005515//protein binding;GO:0005524//ATP binding;GO:0003684//damaged DNA binding	GO:0009507//chloroplast
CL103.Contig3	500	29	5.7301	gi|224141701|ref|XP_002324203.1|	183	1e-45	predicted protein [Populus trichocarpa] >gi|222865637|gb|EEF02768.1| predicted protein [Populus trichocarpa]	--	--	--	--	--	--	--	--	--	--	--	--	--	--	GO:0006298//mismatch repair	GO:0005515//protein binding;GO:0005524//ATP binding;GO:0003684//damaged DNA binding	GO:0009507//chloroplast
CL103.Contig4	2157	121	5.542	gi|359475985|ref|XP_002281998.2|	898.3	0	PREDICTED: pentatricopeptide repeat-containing protein At4g33170 [Vitis vinifera]	--	--	--	--	--	--	--	--	--	K14550	2e-06	53.1	cre:CHLREDRAFT_190833	U3 small nucleolar RNA-associated protein 10	GO:0006298//mismatch repair	GO:0005515//protein binding;GO:0005524//ATP binding;GO:0003684//damaged DNA binding	GO:0009507//chloroplast
CL1030.Contig1	224	12	5.2925	gi|462415267|gb|EMJ20004.1|	65.1	3e-10	hypothetical protein PRUPE_ppa009914mg [Prunus persica]	--	--	--	--	--	--	--	--	--	K09422	3e-11	64.7	vvi:100240975	myb proto-oncogene protein, plant	-	-	-
CL1031.Contig1	1271	13	1.0105	gi|225425027|ref|XP_002269264.1|	281.6	2e-74	PREDICTED: uncharacterized CDP-alcohol phosphatidyltransferase class-I family protein 3 [Vitis vinifera] >gi|297738228|emb|CBI27429.3| unnamed protein product [Vitis vinifera]	--	--	--	--	--	--	--	--	--	K00993	2e-75	281	vvi:100259768	ethanolaminephosphotransferase [EC:2.7.8.1]	GO:0046686//response to cadmium ion;GO:0008654//phospholipid biosynthetic process	GO:0030572//phosphatidyltransferase activity	GO:0005794//Golgi apparatus;GO:0016020//membrane
CL1031.Contig2	1286	16	1.2292	gi|225425027|ref|XP_002269264.1|	281.6	2e-74	PREDICTED: uncharacterized CDP-alcohol phosphatidyltransferase class-I family protein 3 [Vitis vinifera] >gi|297738228|emb|CBI27429.3| unnamed protein product [Vitis vinifera]	--	--	--	--	--	--	--	--	--	K00993	2e-75	281	vvi:100259768	ethanolaminephosphotransferase [EC:2.7.8.1]	GO:0046686//response to cadmium ion;GO:0008654//phospholipid biosynthetic process	GO:0030572//phosphatidyltransferase activity	GO:0005794//Golgi apparatus;GO:0016020//membrane
CL1031.Contig3	1308	13	0.9819	gi|225425027|ref|XP_002269264.1|	281.6	2e-74	PREDICTED: uncharacterized CDP-alcohol phosphatidyltransferase class-I family protein 3 [Vitis vinifera] >gi|297738228|emb|CBI27429.3| unnamed protein product [Vitis vinifera]	--	--	--	--	--	--	--	--	--	K00993	2e-75	281	vvi:100259768	ethanolaminephosphotransferase [EC:2.7.8.1]	GO:0046686//response to cadmium ion;GO:0008654//phospholipid biosynthetic process	GO:0030572//phosphatidyltransferase activity	GO:0005794//Golgi apparatus;GO:0016020//membrane
CL1031.Contig4	1323	15	1.1201	gi|225425027|ref|XP_002269264.1|	281.6	2e-74	PREDICTED: uncharacterized CDP-alcohol phosphatidyltransferase class-I family protein 3 [Vitis vinifera] >gi|297738228|emb|CBI27429.3| unnamed protein product [Vitis vinifera]	--	--	--	--	--	--	--	--	--	K00993	2e-75	281	vvi:100259768	ethanolaminephosphotransferase [EC:2.7.8.1]	GO:0046686//response to cadmium ion;GO:0008654//phospholipid biosynthetic process	GO:0030572//phosphatidyltransferase activity	GO:0005794//Golgi apparatus;GO:0016020//membrane
CL1032.Contig1	571	106	18.3401	gi|255573093|ref|XP_002527476.1|	320.1	1e-86	conserved hypothetical protein [Ricinus communis] >gi|223533116|gb|EEF34874.1| conserved hypothetical protein [Ricinus communis]	sp|Q8L7W8|FUCO2_ARATH	256	6e-69	Alpha-L-fucosidase 2 OS=Arabidopsis thaliana GN=At4g34260 PE=2 SV=1	--	--	--	--	--	K15923	1e-87	320	rcu:RCOM_0174310	alpha-L-fucosidase 2 [EC:3.2.1.51]	GO:0008152//metabolic process	GO:0047513//1,2-alpha-L-fucosidase activity	GO:0048046//apoplast
CL1032.Contig2	225	17	7.4645	gi|470111711|ref|XP_004292088.1|	152.1	2e-36	PREDICTED: alpha-L-fucosidase 2-like [Fragaria vesca subsp. vesca]	sp|Q8L7W8|FUCO2_ARATH	131	8e-32	Alpha-L-fucosidase 2 OS=Arabidopsis thaliana GN=At4g34260 PE=2 SV=1	--	--	--	--	--	K15923	2e-35	145	rcu:RCOM_0174310	alpha-L-fucosidase 2 [EC:3.2.1.51]	GO:0008152//metabolic process	GO:0047513//1,2-alpha-L-fucosidase activity	GO:0048046//apoplast
CL1033.Contig1	866	135	15.4009	gi|462396481|gb|EMJ02280.1|	448.4	7e-125	hypothetical protein PRUPE_ppa006922mg [Prunus persica]	--	--	--	--	all0478	49.7	6e-06	COG2319	FOG: WD40 repeat	--	--	--	--	--	GO:0006979//response to oxidative stress;GO:0042594//response to starvation;GO:0009414//response to water deprivation;GO:0009651//response to salt stress;GO:0016558//protein import into peroxisome matrix;GO:0044265//cellular macromolecule catabolic process;GO:0006635//fatty acid beta-oxidation;GO:0010150//leaf senescence;GO:0048102//autophagic cell death;GO:0050832//defense response to fungus;GO:…	GO:0005515//protein binding;GO:0080025//phosphatidylinositol-3,5-bisphosphate binding	GO:0005829//cytosol;GO:0031090//organelle membrane;GO:0005634//nucleus
CL1033.Contig2	1254	121	9.5328	gi|462396481|gb|EMJ02280.1|	64.3	5e-09	hypothetical protein PRUPE_ppa006922mg [Prunus persica]	--	--	--	--	--	--	--	--	--	--	--	--	--	--	GO:0006979//response to oxidative stress;GO:0042594//response to starvation;GO:0009414//response to water deprivation;GO:0009651//response to salt stress;GO:0016558//protein import into peroxisome matrix;GO:0044265//cellular macromolecule catabolic process;GO:0006635//fatty acid beta-oxidation;GO:0010150//leaf senescence;GO:0048102//autophagic cell death;GO:0050832//defense response to fungus;GO:…	GO:0005515//protein binding;GO:0080025//phosphatidylinositol-3,5-bisphosphate binding	GO:0005829//cytosol;GO:0031090//organelle membrane;GO:0005634//nucleus
CL1033.Contig3	765	242	31.2526	gi|462396481|gb|EMJ02280.1|	382.5	3e-105	hypothetical protein PRUPE_ppa006922mg [Prunus persica]	--	--	--	--	slr0143_2	50.8	2e-06	COG2319	FOG: WD40 repeat	--	--	--	--	--	GO:0006979//response to oxidative stress;GO:0042594//response to starvation;GO:0009414//response to water deprivation;GO:0009651//response to salt stress;GO:0016558//protein import into peroxisome matrix;GO:0044265//cellular macromolecule catabolic process;GO:0006635//fatty acid beta-oxidation;GO:0010150//leaf senescence;GO:0048102//autophagic cell death;GO:0050832//defense response to fungus;GO:…	GO:0005515//protein binding;GO:0080025//phosphatidylinositol-3,5-bisphosphate binding	GO:0005829//cytosol;GO:0031090//organelle membrane;GO:0005634//nucleus
CL1033.Contig4	174	39	22.1435	gi|297821186|ref|XP_002878476.1|	114.8	4e-25	AT3g62770/F26K9_200 [Arabidopsis lyrata subsp. lyrata] >gi|297324314|gb|EFH54735.1| AT3g62770/F26K9_200 [Arabidopsis lyrata subsp. lyrata]	--	--	--	--	--	--	--	--	--	--	--	--	--	--	GO:0006979//response to oxidative stress;GO:0042594//response to starvation;GO:0009414//response to water deprivation;GO:0009651//response to salt stress;GO:0016558//protein import into peroxisome matrix;GO:0044265//cellular macromolecule catabolic process;GO:0006635//fatty acid beta-oxidation;GO:0010150//leaf senescence;GO:0048102//autophagic cell death;GO:0050832//defense response to fungus;GO:…	GO:0005515//protein binding;GO:0080025//phosphatidylinositol-3,5-bisphosphate binding	GO:0005829//cytosol;GO:0031090//organelle membrane;GO:0005634//nucleus
CL1034.Contig1	193	15	7.6783	gi|449531723|ref|XP_004172835.1|	83.2	1e-15	PREDICTED: cytochrome P450 71A1-like [Cucumis sativus]	sp|P24465|C71A1_PERAE	65.5	7e-12	Cytochrome P450 71A1 OS=Persea americana GN=CYP71A1 PE=1 SV=2	--	--	--	--	--	K00517	1e-08	55.8	ath:AT3G26210	[EC:1.14.-.-]	GO:0055114//oxidation-reduction process	GO:0020037//heme binding;GO:0016705//oxidoreductase activity, acting on paired donors, with incorporation or reduction of molecular oxygen;GO:0004497//monooxygenase activity;GO:0005506//iron ion binding;GO:0009055//electron carrier activity	-
CL1034.Contig2	291	18	6.111	gi|470115998|ref|XP_004294175.1|	139.8	1e-32	PREDICTED: cytochrome P450 71A1-like [Fragaria vesca subsp. vesca]	sp|P24465|C71A1_PERAE	107	2e-24	Cytochrome P450 71A1 OS=Persea americana GN=CYP71A1 PE=1 SV=2	--	--	--	--	--	K00517	1e-20	96.3	ath:AT1G11610	[EC:1.14.-.-]	GO:0055114//oxidation-reduction process	GO:0020037//heme binding;GO:0016705//oxidoreductase activity, acting on paired donors, with incorporation or reduction of molecular oxygen;GO:0004497//monooxygenase activity;GO:0005506//iron ion binding;GO:0009055//electron carrier activity	-
CL1035.Contig1	788	0	0	gi|225442563|ref|XP_002279072.1|	250.4	2e-65	PREDICTED: peroxisome biogenesis protein 2 [Vitis vinifera] >gi|297743241|emb|CBI36108.3| unnamed protein product [Vitis vinifera]	sp|Q9CA86|PEX2_ARATH	212	2e-55	Peroxisome biogenesis protein 2 OS=Arabidopsis thaliana GN=PEX2 PE=1 SV=1	--	--	--	--	--	K06664	2e-66	250	vvi:100246296	peroxin-2	GO:0016558//protein import into peroxisome matrix;GO:0009640//photomorphogenesis;GO:0044265//cellular macromolecule catabolic process;GO:0006891//intra-Golgi vesicle-mediated transport;GO:0006869//lipid transport;GO:0006635//fatty acid beta-oxidation;GO:0006888//ER to Golgi vesicle-mediated transport;GO:0010351//lithium ion transport	GO:0008270//zinc ion binding	GO:0005829//cytosol;GO:0005777//peroxisome;GO:0009506//plasmodesma;GO:0005783//endoplasmic reticulum
CL1035.Contig2	1749	3	0.1695	gi|449524581|ref|XP_004169300.1|	597.8	1e-169	PREDICTED: peroxisome biogenesis protein 2-like [Cucumis sativus]	sp|Q9CA86|PEX2_ARATH	514	6e-146	Peroxisome biogenesis protein 2 OS=Arabidopsis thaliana GN=PEX2 PE=1 SV=1	--	--	--	--	--	K06664	2e-167	587	vvi:100246296	peroxin-2	GO:0016558//protein import into peroxisome matrix;GO:0009640//photomorphogenesis;GO:0044265//cellular macromolecule catabolic process;GO:0006891//intra-Golgi vesicle-mediated transport;GO:0006869//lipid transport;GO:0006635//fatty acid beta-oxidation;GO:0006888//ER to Golgi vesicle-mediated transport;GO:0010351//lithium ion transport	GO:0008270//zinc ion binding	GO:0005829//cytosol;GO:0005777//peroxisome;GO:0009506//plasmodesma;GO:0005783//endoplasmic reticulum
CL1035.Contig3	1559	14	0.8872	gi|449524581|ref|XP_004169300.1|	597.8	1e-169	PREDICTED: peroxisome biogenesis protein 2-like [Cucumis sativus]	sp|Q9CA86|PEX2_ARATH	514	5e-146	Peroxisome biogenesis protein 2 OS=Arabidopsis thaliana GN=PEX2 PE=1 SV=1	--	--	--	--	--	K06664	1e-167	587	vvi:100246296	peroxin-2	GO:0016558//protein import into peroxisome matrix;GO:0009640//photomorphogenesis;GO:0044265//cellular macromolecule catabolic process;GO:0006891//intra-Golgi vesicle-mediated transport;GO:0006869//lipid transport;GO:0006635//fatty acid beta-oxidation;GO:0006888//ER to Golgi vesicle-mediated transport;GO:0010351//lithium ion transport	GO:0008270//zinc ion binding	GO:0005829//cytosol;GO:0005777//peroxisome;GO:0009506//plasmodesma;GO:0005783//endoplasmic reticulum
CL1035.Contig4	978	3	0.303	gi|225442563|ref|XP_002279072.1|	250.4	3e-65	PREDICTED: peroxisome biogenesis protein 2 [Vitis vinifera] >gi|297743241|emb|CBI36108.3| unnamed protein product [Vitis vinifera]	sp|Q9CA86|PEX2_ARATH	212	2e-55	Peroxisome biogenesis protein 2 OS=Arabidopsis thaliana GN=PEX2 PE=1 SV=1	--	--	--	--	--	K06664	3e-66	250	vvi:100246296	peroxin-2	GO:0016558//protein import into peroxisome matrix;GO:0009640//photomorphogenesis;GO:0044265//cellular macromolecule catabolic process;GO:0006891//intra-Golgi vesicle-mediated transport;GO:0006869//lipid transport;GO:0006635//fatty acid beta-oxidation;GO:0006888//ER to Golgi vesicle-mediated transport;GO:0010351//lithium ion transport	GO:0008270//zinc ion binding	GO:0005829//cytosol;GO:0005777//peroxisome;GO:0009506//plasmodesma;GO:0005783//endoplasmic reticulum
CL1036.Contig1	157	3	1.8878	--	--	--	--	--	--	--	--	--	--	--	--	--	--	--	--	--	--	-	-	-
CL1036.Contig2	188	9	4.7295	--	--	--	--	--	--	--	--	--	--	--	--	--	--	--	--	--	--	-	-	-
CL1037.Contig1	1154	16	1.3698	gi|224100709|ref|XP_002311983.1|	30	2e-39	NAC domain protein, IPR003441 [Populus trichocarpa] >gi|222851803|gb|EEE89350.1| NAC domain protein, IPR003441 [Populus trichocarpa]	sp|Q84K00|NAC78_ARATH	148	2e-38	NAC domain-containing protein 78 OS=Arabidopsis thaliana GN=NAC078 PE=2 SV=2	--	--	--	--	--	--	--	--	--	--	GO:0009755//hormone-mediated signaling pathway;GO:0009651//response to salt stress;GO:0009962//regulation of flavonoid biosynthetic process;GO:0009644//response to high light intensity;GO:0010150//leaf senescence;GO:0010035//response to inorganic substance;GO:0009737//response to abscisic acid stimulus;GO:0045893//positive regulation of transcription, DNA-dependent;GO:0009723//response to ethylen…	GO:0046982//protein heterodimerization activity;GO:0003700//sequence-specific DNA binding transcription factor activity;GO:0042803//protein homodimerization activity	GO:0005737//cytoplasm;GO:0005634//nucleus
CL1037.Contig2	1184	1	0.0834	gi|224100709|ref|XP_002311983.1|	30	4e-39	NAC domain protein, IPR003441 [Populus trichocarpa] >gi|222851803|gb|EEE89350.1| NAC domain protein, IPR003441 [Populus trichocarpa]	sp|Q84K00|NAC78_ARATH	148	2e-38	NAC domain-containing protein 78 OS=Arabidopsis thaliana GN=NAC078 PE=2 SV=2	--	--	--	--	--	--	--	--	--	--	GO:0009755//hormone-mediated signaling pathway;GO:0009651//response to salt stress;GO:0009962//regulation of flavonoid biosynthetic process;GO:0009644//response to high light intensity;GO:0010150//leaf senescence;GO:0010035//response to inorganic substance;GO:0009737//response to abscisic acid stimulus;GO:0045893//positive regulation of transcription, DNA-dependent;GO:0009723//response to ethylen…	GO:0046982//protein heterodimerization activity;GO:0003700//sequence-specific DNA binding transcription factor activity;GO:0042803//protein homodimerization activity	GO:0005737//cytoplasm;GO:0005634//nucleus
CL1037.Contig3	1205	56	4.5913	gi|462415334|gb|EMJ20071.1|	61.6	3e-08	hypothetical protein PRUPE_ppa003239mg [Prunus persica]	sp|Q84K00|NAC78_ARATH	149	1e-38	NAC domain-containing protein 78 OS=Arabidopsis thaliana GN=NAC078 PE=2 SV=2	--	--	--	--	--	--	--	--	--	--	GO:0009819//drought recovery;GO:0009755//hormone-mediated signaling pathway;GO:0009651//response to salt stress;GO:2000377//regulation of reactive oxygen species metabolic process;GO:0009962//regulation of flavonoid biosynthetic process;GO:0009644//response to high light intensity;GO:0010150//leaf senescence;GO:0009737//response to abscisic acid stimulus;GO:0045893//positive regulation of transcr…	GO:0046982//protein heterodimerization activity;GO:0003700//sequence-specific DNA binding transcription factor activity;GO:0042803//protein homodimerization activity	GO:0005737//cytoplasm;GO:0005886//plasma membrane;GO:0005634//nucleus
CL1037.Contig4	1435	138	9.5008	gi|359486687|ref|XP_002265345.2|	52	1e-48	PREDICTED: NAC domain-containing protein 78-like [Vitis vinifera] >gi|296085948|emb|CBI31389.3| unnamed protein product [Vitis vinifera]	sp|Q84K00|NAC78_ARATH	145	3e-45	NAC domain-containing protein 78 OS=Arabidopsis thaliana GN=NAC078 PE=2 SV=2	--	--	--	--	--	--	--	--	--	--	GO:0009755//hormone-mediated signaling pathway;GO:0009651//response to salt stress;GO:0009962//regulation of flavonoid biosynthetic process;GO:0009644//response to high light intensity;GO:0010150//leaf senescence;GO:0010035//response to inorganic substance;GO:0009737//response to abscisic acid stimulus;GO:0045893//positive regulation of transcription, DNA-dependent;GO:0009723//response to ethylen…	GO:0046982//protein heterodimerization activity;GO:0003700//sequence-specific DNA binding transcription factor activity;GO:0042803//protein homodimerization activity	GO:0005737//cytoplasm;GO:0005634//nucleus
CL1037.Contig5	778	5	0.6349	gi|449449383|ref|XP_004142444.1|	153.3	3e-36	PREDICTED: NAC domain-containing protein 78-like [Cucumis sativus]	sp|Q84K00|NAC78_ARATH	148	4e-36	NAC domain-containing protein 78 OS=Arabidopsis thaliana GN=NAC078 PE=2 SV=2	--	--	--	--	--	--	--	--	--	--	GO:0009755//hormone-mediated signaling pathway;GO:0009651//response to salt stress;GO:0009962//regulation of flavonoid biosynthetic process;GO:0009644//response to high light intensity;GO:0010150//leaf senescence;GO:0010035//response to inorganic substance;GO:0009737//response to abscisic acid stimulus;GO:0045893//positive regulation of transcription, DNA-dependent;GO:0009723//response to ethylen…	GO:0046982//protein heterodimerization activity;GO:0003700//sequence-specific DNA binding transcription factor activity;GO:0042803//protein homodimerization activity	GO:0005737//cytoplasm;GO:0005634//nucleus
CL1037.Contig6	808	5	0.6114	gi|460409202|ref|XP_004250028.1|	154.1	2e-36	PREDICTED: NAC domain-containing protein 78-like [Solanum lycopersicum]	sp|Q84K00|NAC78_ARATH	148	4e-36	NAC domain-containing protein 78 OS=Arabidopsis thaliana GN=NAC078 PE=2 SV=2	--	--	--	--	--	--	--	--	--	--	GO:0009755//hormone-mediated signaling pathway;GO:0009651//response to salt stress;GO:0009962//regulation of flavonoid biosynthetic process;GO:0009644//response to high light intensity;GO:0010150//leaf senescence;GO:0010035//response to inorganic substance;GO:0009737//response to abscisic acid stimulus;GO:0045893//positive regulation of transcription, DNA-dependent;GO:0009723//response to ethylen…	GO:0046982//protein heterodimerization activity;GO:0003700//sequence-specific DNA binding transcription factor activity;GO:0042803//protein homodimerization activity	GO:0005737//cytoplasm;GO:0005634//nucleus
CL1038.Contig1	988	13	1.2999	gi|147807423|emb|CAN70759.1|	311.2	1e-83	hypothetical protein VITISV_012852 [Vitis vinifera]	sp|Q8S8T8|PCR10_ARATH	264	7e-71	Protein PLANT CADMIUM RESISTANCE 10 OS=Arabidopsis thaliana GN=PCR10 PE=2 SV=1	--	--	--	--	--	--	--	--	--	--	GO:0006661//phosphatidylinositol biosynthetic process	-	GO:0005886//plasma membrane
CL1038.Contig2	1041	26	2.4675	gi|147807423|emb|CAN70759.1|	89	2e-78	hypothetical protein VITISV_012852 [Vitis vinifera]	sp|Q8S8T8|PCR10_ARATH	201	1e-65	Protein PLANT CADMIUM RESISTANCE 10 OS=Arabidopsis thaliana GN=PCR10 PE=2 SV=1	--	--	--	--	--	--	--	--	--	--	GO:0006661//phosphatidylinositol biosynthetic process	-	GO:0005886//plasma membrane
CL1039.Contig1	216	14	6.4033	gi|470106540|ref|XP_004289626.1|	139	2e-32	PREDICTED: uncharacterized protein LOC101307940 [Fragaria vesca subsp. vesca]	--	--	--	--	--	--	--	--	--	--	--	--	--	--	-	-	GO:0005739//mitochondrion;GO:0005783//endoplasmic reticulum
CL1039.Contig2	1129	255	22.314	gi|255538576|ref|XP_002510353.1|	480.3	2e-134	conserved hypothetical protein [Ricinus communis] >gi|223551054|gb|EEF52540.1| conserved hypothetical protein [Ricinus communis]	--	--	--	--	--	--	--	--	--	--	--	--	--	--	-	-	GO:0005783//endoplasmic reticulum
CL1039.Contig3	245	15	6.0486	gi|359492122|ref|XP_003634366.1|	149.4	1e-35	PREDICTED: uncharacterized protein LOC100255856 isoform 2 [Vitis vinifera]	--	--	--	--	--	--	--	--	--	--	--	--	--	--	-	-	GO:0005783//endoplasmic reticulum
CL104.Contig1	1230	6	0.4819	gi|462406163|gb|EMJ11627.1|	324.7	2e-87	hypothetical protein PRUPE_ppa000334mg [Prunus persica]	sp|Q9FJR0|RENT1_ARATH	236	2e-62	Regulator of nonsense transcripts 1 homolog OS=Arabidopsis thaliana GN=UPF1 PE=1 SV=2	--	--	--	--	--	K14326	4e-87	320	pop:POPTR_826584	regulator of nonsense transcripts 1 [EC:3.6.4.-]	GO:0000184//nuclear-transcribed mRNA catabolic process, nonsense-mediated decay;GO:0016246//RNA interference;GO:0009744//response to sucrose stimulus;GO:0009755//hormone-mediated signaling pathway;GO:0048825//cotyledon development;GO:0042742//defense response to bacterium;GO:0010182//sugar mediated signaling pathway	GO:0003724//RNA helicase activity;GO:0008270//zinc ion binding;GO:0003677//DNA binding;GO:0005524//ATP binding	GO:0005829//cytosol;GO:0000932//cytoplasmic mRNA processing body;GO:0009506//plasmodesma;GO:0005886//plasma membrane
CL104.Contig2	3393	576	16.7714	gi|462406163|gb|EMJ11627.1|	1753	0	hypothetical protein PRUPE_ppa000334mg [Prunus persica]	sp|Q9FJR0|RENT1_ARATH	1513	0	Regulator of nonsense transcripts 1 homolog OS=Arabidopsis thaliana GN=UPF1 PE=1 SV=2	SPAC16C9.06c	711	0	COG1112	Superfamily I DNA and RNA helicases and helicase subunits	K14326	0	1741	vvi:100264343	regulator of nonsense transcripts 1 [EC:3.6.4.-]	GO:0009744//response to sucrose stimulus;GO:0010182//sugar mediated signaling pathway;GO:0000184//nuclear-transcribed mRNA catabolic process, nonsense-mediated decay;GO:0016246//RNA interference	GO:0008270//zinc ion binding;GO:0003677//DNA binding;GO:0005524//ATP binding;GO:0004386//helicase activity	GO:0005737//cytoplasm;GO:0005886//plasma membrane
CL1040.Contig1	848	97	11.3008	gi|255555035|ref|XP_002518555.1|	371.7	8e-102	ATP binding protein, putative [Ricinus communis] >gi|223542400|gb|EEF43942.1| ATP binding protein, putative [Ricinus communis]	sp|Q8GYA4|CRK10_ARATH	350	4e-97	Cysteine-rich receptor-like protein kinase 10 OS=Arabidopsis thaliana GN=CRK10 PE=1 SV=3	MYPU_6850	87.8	2e-17	COG0515	Serine/threonine protein kinase	K04733	1e-50	197	smo:SELMODRAFT_159261	interleukin-1 receptor-associated kinase 4 [EC:2.7.11.1]	GO:0006468//protein phosphorylation;GO:0000165//MAPK cascade	GO:0004674//protein serine/threonine kinase activity;GO:0005524//ATP binding;GO:0004715//non-membrane spanning protein tyrosine kinase activity	-
CL1040.Contig2	1408	206	14.4543	gi|462409768|gb|EMJ15102.1|	507.3	2e-142	hypothetical protein PRUPE_ppa003904mg [Prunus persica]	sp|Q8GYA4|CRK10_ARATH	455	3e-128	Cysteine-rich receptor-like protein kinase 10 OS=Arabidopsis thaliana GN=CRK10 PE=1 SV=3	SP1732_1	93.2	1e-18	COG0515	Serine/threonine protein kinase	K04733	3e-61	234	smo:SELMODRAFT_159261	interleukin-1 receptor-associated kinase 4 [EC:2.7.11.1]	GO:0006468//protein phosphorylation;GO:0000165//MAPK cascade	GO:0004674//protein serine/threonine kinase activity;GO:0000166//nucleotide binding	-
CL1040.Contig3	2326	275	11.6803	gi|255555031|ref|XP_002518553.1|	761.9	0	ATP binding protein, putative [Ricinus communis] >gi|223542398|gb|EEF43940.1| ATP binding protein, putative [Ricinus communis]	sp|Q8GYA4|CRK10_ARATH	650	0	Cysteine-rich receptor-like protein kinase 10 OS=Arabidopsis thaliana GN=CRK10 PE=1 SV=3	PA0074_1	94.4	8e-19	COG0515	Serine/threonine protein kinase	K04733	1e-59	229	smo:SELMODRAFT_159261	interleukin-1 receptor-associated kinase 4 [EC:2.7.11.1]	GO:0016310//phosphorylation	GO:0004672//protein kinase activity	-
CL1040.Contig4	680	277	40.2441	gi|351721533|ref|NP_001238492.1|	389.4	2e-107	cysteine-rich protein precursor [Glycine max] >gi|223452302|gb|ACM89479.1| cysteine-rich protein [Glycine max]	sp|Q8GYA4|CRK10_ARATH	362	1e-100	Cysteine-rich receptor-like protein kinase 10 OS=Arabidopsis thaliana GN=CRK10 PE=1 SV=3	Cgl2127_1	79.7	4e-15	COG0515	Serine/threonine protein kinase	K13430	5e-50	195	zma:100283091	serine/threonine-protein kinase PBS1 [EC:2.7.11.1]	GO:0000186//activation of MAPKK activity	GO:0005524//ATP binding;GO:0004709//MAP kinase kinase kinase activity	-
CL1040.Contig5	152	4	2.5998	gi|358347994|ref|XP_003638035.1|	99.8	1e-20	Cysteine-rich receptor-like protein kinase [Medicago truncatula] >gi|355503970|gb|AES85173.1| Cysteine-rich receptor-like protein kinase [Medicago truncatula]	sp|O65468|CRK8_ARATH	93.6	2e-20	Cysteine-rich receptor-like protein kinase 8 OS=Arabidopsis thaliana GN=CRK8 PE=2 SV=2	--	--	--	--	--	K13430	4e-11	64.3	zma:100283091	serine/threonine-protein kinase PBS1 [EC:2.7.11.1]	GO:0000186//activation of MAPKK activity	GO:0005524//ATP binding;GO:0004709//MAP kinase kinase kinase activity;GO:0004715//non-membrane spanning protein tyrosine kinase activity	-
CL1041.Contig1	1977	173	8.6451	gi|225457213|ref|XP_002284026.1|	328.2	3e-88	PREDICTED: uncharacterized protein LOC100256940 [Vitis vinifera]	sp|Q9FNR1|RBG3_ARATH	270	3e-72	Glycine-rich RNA-binding protein 3, mitochondrial OS=Arabidopsis thaliana GN=RBG3 PE=2 SV=1	XF0818	102	3e-21	COG2730	Endoglucanase	K12741	2e-39	162	osa:4328758	heterogeneous nuclear ribonucleoprotein A1/A3	GO:0009220//pyrimidine ribonucleotide biosynthetic process;GO:0010228//vegetative to reproductive phase transition of meristem;GO:0009409//response to cold;GO:0009909//regulation of flower development;GO:0034968//histone lysine methylation;GO:0006626//protein targeting to mitochondrion	GO:0003676//nucleic acid binding;GO:0005507//copper ion binding;GO:0005524//ATP binding	GO:0005739//mitochondrion
CL1041.Contig2	2857	344	11.8954	gi|255547067|ref|XP_002514591.1|	414.8	4e-114	zinc finger protein, putative [Ricinus communis] >gi|223546195|gb|EEF47697.1| zinc finger protein, putative [Ricinus communis]	sp|Q9FNR1|RBG3_ARATH	270	4e-72	Glycine-rich RNA-binding protein 3, mitochondrial OS=Arabidopsis thaliana GN=RBG3 PE=2 SV=1	XF0818	102	5e-21	COG2730	Endoglucanase	K12741	3e-39	162	osa:4328758	heterogeneous nuclear ribonucleoprotein A1/A3	GO:0009220//pyrimidine ribonucleotide biosynthetic process;GO:0010228//vegetative to reproductive phase transition of meristem;GO:0009409//response to cold;GO:0009909//regulation of flower development;GO:0034968//histone lysine methylation;GO:0006626//protein targeting to mitochondrion	GO:0003676//nucleic acid binding;GO:0005507//copper ion binding;GO:0005524//ATP binding	GO:0005739//mitochondrion
CL1042.Contig1	1103	237	21.2278	gi|470104411|ref|XP_004288598.1|	390.6	2e-107	PREDICTED: UDP-glycosyltransferase 88A1-like isoform 2 [Fragaria vesca subsp. vesca]	sp|Q9LK73|U88A1_ARATH	274	8e-74	UDP-glycosyltransferase 88A1 OS=Arabidopsis thaliana GN=UGT88A1 PE=2 SV=1	--	--	--	--	--	K13263	5e-56	216	gmx:100101902	isoflavone 7-O-glucosyltransferase [EC:2.4.1.170]	-	GO:0035251//UDP-glucosyltransferase activity	-
CL1042.Contig2	1560	626	39.6443	gi|470104409|ref|XP_004288597.1|	654.8	0	PREDICTED: UDP-glycosyltransferase 88A1-like isoform 1 [Fragaria vesca subsp. vesca]	sp|Q9LK73|U88A1_ARATH	516	1e-146	UDP-glycosyltransferase 88A1 OS=Arabidopsis thaliana GN=UGT88A1 PE=2 SV=1	SPBC28F2.12	53.1	1e-06	COG0086	DNA-directed RNA polymerase, beta' subunit/160 kD subunit	K13263	2e-118	424	gmx:100101902	isoflavone 7-O-glucosyltransferase [EC:2.4.1.170]	GO:0008152//metabolic process	GO:0050505;GO:0080046//quercetin 4'-O-glucosyltransferase activity;GO:0080044//quercetin 7-O-glucosyltransferase activity;GO:0080045//quercetin 3'-O-glucosyltransferase activity;GO:0080043//quercetin 3-O-glucosyltransferase activity	-
CL1042.Contig3	213	17	7.885	gi|462414408|gb|EMJ19145.1|	93.2	1e-18	hypothetical protein PRUPE_ppa005075mg [Prunus persica]	sp|Q9LK73|U88A1_ARATH	57.8	1e-09	UDP-glycosyltransferase 88A1 OS=Arabidopsis thaliana GN=UGT88A1 PE=2 SV=1	--	--	--	--	--	K13263	2e-07	52	gmx:100101902	isoflavone 7-O-glucosyltransferase [EC:2.4.1.170]	-	GO:0035251//UDP-glucosyltransferase activity	-
CL1043.Contig1	1180	23	1.9257	gi|224111576|ref|XP_002315906.1|	679.5	0	predicted protein [Populus trichocarpa] >gi|222864946|gb|EEF02077.1| predicted protein [Populus trichocarpa]	sp|Q38953|DHX8_ARATH	190	2e-48	Probable pre-mRNA-splicing factor ATP-dependent RNA helicase OS=Arabidopsis thaliana GN=At3g26560 PE=1 SV=2	SPBC15C4.05	214	3e-55	COG1643	HrpA-like helicases	K14442	2e-173	606	sbi:SORBI_03g008040	ATP-dependent RNA helicase DHX36 [EC:3.6.4.13]	-	GO:0005524//ATP binding;GO:0008026//ATP-dependent helicase activity;GO:0003725//double-stranded RNA binding	-
CL1043.Contig2	2368	336	14.0181	gi|224111576|ref|XP_002315906.1|	1121.7	0	predicted protein [Populus trichocarpa] >gi|222864946|gb|EEF02077.1| predicted protein [Populus trichocarpa]	sp|O22899|DHX15_ARATH	204	2e-52	Probable pre-mRNA-splicing factor ATP-dependent RNA helicase OS=Arabidopsis thaliana GN=At2g47250 PE=2 SV=1	SPBC15C4.05	220	8e-57	COG1643	HrpA-like helicases	K14442	0	916	bdi:100830414	ATP-dependent RNA helicase DHX36 [EC:3.6.4.13]	-	GO:0003725//double-stranded RNA binding;GO:0008026//ATP-dependent helicase activity;GO:0005524//ATP binding	GO:0005634//nucleus
CL1043.Contig3	883	100	11.1885	gi|359491476|ref|XP_002277625.2|	548.9	4e-155	PREDICTED: probable ATP-dependent RNA helicase DHX36-like [Vitis vinifera]	sp|Q38953|DHX8_ARATH	178	4e-45	Probable pre-mRNA-splicing factor ATP-dependent RNA helicase OS=Arabidopsis thaliana GN=At3g26560 PE=1 SV=2	SPBC15C4.05	194	1e-49	COG1643	HrpA-like helicases	K14442	7e-146	514	sbi:SORBI_03g008040	ATP-dependent RNA helicase DHX36 [EC:3.6.4.13]	-	GO:0003725//double-stranded RNA binding;GO:0008026//ATP-dependent helicase activity;GO:0005524//ATP binding	GO:0005622//intracellular
CL1044.Contig1	1786	41	2.268	gi|462411440|gb|EMJ16489.1|	92	3e-17	hypothetical protein PRUPE_ppa004961mg [Prunus persica]	sp|Q9MAC5|PTBP1_ARATH	545	3e-164	Polypyrimidine tract-binding protein homolog 1 OS=Arabidopsis thaliana GN=PTB PE=2 SV=1	--	--	--	--	--	K14948	3e-36	151	bdi:100824168	olypyrimidine tract-binding protein 2	GO:0043484//regulation of RNA splicing;GO:0055114//oxidation-reduction process;GO:0006417//regulation of translation;GO:0009846//pollen germination	GO:0003676//nucleic acid binding;GO:0000166//nucleotide binding;GO:0032440//2-alkenal reductase [NAD(P)] activity	GO:0000932//cytoplasmic mRNA processing body;GO:0005634//nucleus
CL1044.Contig2	1833	28	1.5091	gi|462411440|gb|EMJ16489.1|	815.5	0	hypothetical protein PRUPE_ppa004961mg [Prunus persica]	sp|Q9MAC5|PTBP1_ARATH	621	5e-178	Polypyrimidine tract-binding protein homolog 1 OS=Arabidopsis thaliana GN=PTB PE=2 SV=1	--	--	--	--	--	K14948	1e-36	153	bdi:100824168	olypyrimidine tract-binding protein 2	GO:0043484//regulation of RNA splicing;GO:0055114//oxidation-reduction process;GO:0006417//regulation of translation;GO:0009846//pollen germination	GO:0003676//nucleic acid binding;GO:0000166//nucleotide binding;GO:0032440//2-alkenal reductase [NAD(P)] activity	GO:0000932//cytoplasmic mRNA processing body;GO:0005634//nucleus
CL1044.Contig3	1234	8	0.6405	gi|462411440|gb|EMJ16489.1|	92	2e-17	hypothetical protein PRUPE_ppa004961mg [Prunus persica]	sp|Q9MAC5|PTBP1_ARATH	572	2e-163	Polypyrimidine tract-binding protein homolog 1 OS=Arabidopsis thaliana GN=PTB PE=2 SV=1	--	--	--	--	--	K14948	6e-37	153	bdi:100824168	olypyrimidine tract-binding protein 2	GO:0009845//seed germination;GO:0006417//regulation of translation;GO:0000381//regulation of alternative mRNA splicing, via spliceosome;GO:0009846//pollen germination	GO:0003723//RNA binding;GO:0000166//nucleotide binding	GO:0000932//cytoplasmic mRNA processing body;GO:0005634//nucleus
CL1045.Contig1	270	25	9.1476	gi|225430850|ref|XP_002273885.1|	115.9	1e-25	PREDICTED: UPF0496 protein At4g34320-like [Vitis vinifera]	sp|Q10QE9|U496A_ORYSJ	96.7	3e-21	UPF0496 protein 1 OS=Oryza sativa subsp. japonica GN=Os03g0199100 PE=2 SV=1	--	--	--	--	--	--	--	--	--	--	-	-	-
CL1045.Contig2	1489	38	2.5213	gi|462397652|gb|EMJ03320.1|	555.8	6e-157	hypothetical protein PRUPE_ppa006925mg [Prunus persica]	sp|Q56XQ0|U496I_ARATH	473	2e-133	UPF0496 protein At2g18630 OS=Arabidopsis thaliana GN=At2g18630 PE=2 SV=3	--	--	--	--	--	--	--	--	--	--	-	-	GO:0005777//peroxisome;GO:0005634//nucleus;GO:0005886//plasma membrane
CL1045.Contig3	1502	32	2.1048	gi|462397652|gb|EMJ03320.1|	555.8	7e-157	hypothetical protein PRUPE_ppa006925mg [Prunus persica]	sp|Q56XQ0|U496I_ARATH	473	2e-133	UPF0496 protein At2g18630 OS=Arabidopsis thaliana GN=At2g18630 PE=2 SV=3	--	--	--	--	--	--	--	--	--	--	-	-	GO:0005777//peroxisome;GO:0005634//nucleus;GO:0005886//plasma membrane
CL1046.Contig1	243	9	3.659	gi|428171341|gb|EKX40259.1|	140.6	7e-33	large subunit ribosomal protein L10Ae, cytoplasmic [Guillardia theta CCMP2712]	sp|Q8VZB9|R10A1_ARATH	125	6e-30	60S ribosomal protein L10a-1 OS=Arabidopsis thaliana GN=RPL10AA PE=2 SV=1	SPBC30D10.18c	115	1e-26	COG0081	Ribosomal protein L1	K02865	8e-31	129	gmx:100305550	large subunit ribosomal protein L10Ae	GO:0006412//translation;GO:0009955//adaxial/abaxial pattern specification;GO:0048569//post-embryonic organ development	GO:0003723//RNA binding;GO:0003735//structural constituent of ribosome	GO:0005730//nucleolus;GO:0022625//cytosolic large ribosomal subunit;GO:0005886//plasma membrane
CL1046.Contig2	488	36	7.2881	gi|470110687|ref|XP_004291603.1|	209.9	1e-53	PREDICTED: 60S ribosomal protein L10a-1-like [Fragaria vesca subsp. vesca]	sp|P59230|R10A2_ARATH	197	2e-51	60S ribosomal protein L10a-2 OS=Arabidopsis thaliana GN=RPL10AB PE=2 SV=1	SPBC30D10.18c	185	3e-47	COG0081	Ribosomal protein L1	K02865	2e-54	209	gmx:100305550	large subunit ribosomal protein L10Ae	GO:0006412//translation;GO:0009955//adaxial/abaxial pattern specification;GO:0048569//post-embryonic organ development	GO:0003723//RNA binding;GO:0003735//structural constituent of ribosome	GO:0005730//nucleolus;GO:0022625//cytosolic large ribosomal subunit;GO:0005886//plasma membrane
CL1047.Contig1	1566	27	1.7033	gi|462411846|gb|EMJ16895.1|	715.3	0	hypothetical protein PRUPE_ppa004063mg [Prunus persica]	sp|Q9SKT6|GAUTA_ARATH	674	0	Probable galacturonosyltransferase 10 OS=Arabidopsis thaliana GN=GAUT10 PE=2 SV=2	--	--	--	--	--	K13648	0	707	mtr:MTR_2g015550	alpha-1,4-galacturonosyltransferase [EC:2.4.1.43]	GO:0016051//carbohydrate biosynthetic process	GO:0047262//polygalacturonate 4-alpha-galacturonosyltransferase activity	GO:0005802//trans-Golgi network;GO:0005794//Golgi apparatus;GO:0005768//endosome
CL1047.Contig2	1536	13	0.8361	gi|462411846|gb|EMJ16895.1|	715.3	0	hypothetical protein PRUPE_ppa004063mg [Prunus persica]	sp|Q9SKT6|GAUTA_ARATH	674	0	Probable galacturonosyltransferase 10 OS=Arabidopsis thaliana GN=GAUT10 PE=2 SV=2	--	--	--	--	--	K13648	0	707	mtr:MTR_2g015550	alpha-1,4-galacturonosyltransferase [EC:2.4.1.43]	GO:0016051//carbohydrate biosynthetic process	GO:0047262//polygalacturonate 4-alpha-galacturonosyltransferase activity	GO:0005802//trans-Golgi network;GO:0005794//Golgi apparatus;GO:0005768//endosome
CL1048.Contig1	336	4	1.1761	--	--	--	--	--	--	--	--	--	--	--	--	--	--	--	--	--	--	-	-	-
CL1048.Contig2	391	12	3.032	--	--	--	--	--	--	--	--	--	--	--	--	--	--	--	--	--	--	-	-	-
CL1049.Contig1	1343	159	11.6964	gi|225434865|ref|XP_002282911.1|	340.9	3e-92	PREDICTED: chaperone protein DnaJ isoform 2 [Vitis vinifera] >gi|297746036|emb|CBI16092.3| unnamed protein product [Vitis vinifera]	sp|Q38813|DNAJ1_ARATH	68.9	6e-12	Chaperone protein dnaJ 1, mitochondrial OS=Arabidopsis thaliana GN=ATJ1 PE=2 SV=2	BS_dnaJ	83.6	7e-16	COG0484	DnaJ-class molecular chaperone with C-terminal Zn finger domain	K03686	2e-14	79	rcu:RCOM_0219890	molecular chaperone DnaJ	GO:0006457//protein folding	-	GO:0009507//chloroplast
CL1049.Contig2	755	29	3.7947	gi|224053623|ref|XP_002297902.1|	184.9	1e-45	predicted protein [Populus trichocarpa] >gi|222845160|gb|EEE82707.1| predicted protein [Populus trichocarpa]	sp|Q38813|DNAJ1_ARATH	68.9	3e-12	Chaperone protein dnaJ 1, mitochondrial OS=Arabidopsis thaliana GN=ATJ1 PE=2 SV=2	BS_dnaJ	83.6	3e-16	COG0484	DnaJ-class molecular chaperone with C-terminal Zn finger domain	K03686	7e-15	79	rcu:RCOM_0219890	molecular chaperone DnaJ	GO:0006457//protein folding	-	GO:0009507//chloroplast
CL105.Contig1	1001	37	3.6517	gi|462395311|gb|EMJ01110.1|	240.7	2e-62	hypothetical protein PRUPE_ppa006774mg [Prunus persica]	--	--	--	--	--	--	--	--	--	--	--	--	--	--	-	-	-
CL105.Contig2	1621	163	9.9343	gi|462395311|gb|EMJ01110.1|	511.5	1e-143	hypothetical protein PRUPE_ppa006774mg [Prunus persica]	--	--	--	--	--	--	--	--	--	--	--	--	--	--	-	-	-
CL1050.Contig1	1083	2	0.1824	gi|388501696|gb|AFK38914.1|	261.5	1e-68	unknown [Lotus japonicus]	--	--	--	--	SPCC1672.08c	58.2	3e-08	COG5174	Transcription initiation factor IIE, beta subunit	K03137	2e-69	261	gmx:100788089	transcription initiation factor TFIIE subunit beta	GO:0006413//translational initiation;GO:0006367//transcription initiation from RNA polymerase II promoter	GO:0003743//translation initiation factor activity	GO:0005673//transcription factor TFIIE complex
CL1050.Contig2	1459	36	2.4377	gi|224058567|ref|XP_002299546.1|	448	2e-124	predicted protein [Populus trichocarpa] >gi|222846804|gb|EEE84351.1| predicted protein [Populus trichocarpa]	--	--	--	--	SPCC1672.08c	72.8	1e-12	COG5174	Transcription initiation factor IIE, beta subunit	K03137	2e-125	447	pop:POPTR_640520	transcription initiation factor TFIIE subunit beta	GO:0006413//translational initiation;GO:0006367//transcription initiation from RNA polymerase II promoter	GO:0003743//translation initiation factor activity	GO:0005673//transcription factor TFIIE complex
CL1051.Contig1	1066	5	0.4634	gi|224101453|ref|XP_002312287.1|	417.2	2e-115	predicted protein [Populus trichocarpa] >gi|222852107|gb|EEE89654.1| predicted protein [Populus trichocarpa]	sp|Q9ZPR0|COQ4_ARATH	380	9e-106	Ubiquinone biosynthesis protein COQ4 homolog, mitochondrial OS=Arabidopsis thaliana GN=At2g03690 PE=2 SV=1	SPAC1687.12c	162	9e-40	COG5031	Uncharacterized protein involved in ubiquinone biosynthesis	--	--	--	--	--	GO:0006744//ubiquinone biosynthetic process	-	GO:0005743//mitochondrial inner membrane
CL1051.Contig2	1148	39	3.3562	gi|224101453|ref|XP_002312287.1|	417.2	2e-115	predicted protein [Populus trichocarpa] >gi|222852107|gb|EEE89654.1| predicted protein [Populus trichocarpa]	sp|Q9ZPR0|COQ4_ARATH	380	1e-105	Ubiquinone biosynthesis protein COQ4 homolog, mitochondrial OS=Arabidopsis thaliana GN=At2g03690 PE=2 SV=1	SPAC1687.12c	162	1e-39	COG5031	Uncharacterized protein involved in ubiquinone biosynthesis	--	--	--	--	--	GO:0006744//ubiquinone biosynthetic process	-	GO:0005743//mitochondrial inner membrane
CL1052.Contig1	352	69	19.3659	gi|255545154|ref|XP_002513638.1|	147.1	7e-35	pentatricopeptide repeat-containing protein, putative [Ricinus communis] >gi|223547546|gb|EEF49041.1| pentatricopeptide repeat-containing protein, putative [Ricinus communis]	sp|Q8LG95|PP332_ARATH	124	2e-29	Pentatricopeptide repeat-containing protein At4g21190 OS=Arabidopsis thaliana GN=EMB1417 PE=2 SV=1	--	--	--	--	--	--	--	--	--	--	GO:0009793//embryo development ending in seed dormancy	-	GO:0005739//mitochondrion
CL1053.Contig1	178	10	5.5502	gi|357446163|ref|XP_003593359.1|	109.4	1e-23	Pathogenesis-related protein 1a [Medicago truncatula] >gi|355482407|gb|AES63610.1| Pathogenesis-related protein 1a [Medicago truncatula]	sp|P33154|PR1_ARATH	86.3	4e-18	Pathogenesis-related protein 1 OS=Arabidopsis thaliana GN=At2g14610 PE=1 SV=1	YKR013w	52.8	2e-07	COG2340	Uncharacterized protein with SCP/PR1 domains	K13449	4e-22	100	rcu:RCOM_1381930	pathogenesis-related protein 1	GO:0055114//oxidation-reduction process	GO:0016491//oxidoreductase activity;GO:0000166//nucleotide binding;GO:0008270//zinc ion binding	GO:0005576//extracellular region
CL1053.Contig2	156	17	10.766	gi|389620134|gb|AFK93500.1|	80.1	1e-14	pathogenesis related protein 1 isoform 1 [Ficus pumila var. awkeotsang]	sp|P11670|PRB1_TOBAC	70.5	2e-13	Basic form of pathogenesis-related protein 1 OS=Nicotiana tabacum PE=3 SV=1	--	--	--	--	--	K13449	4e-14	74.3	rcu:RCOM_1381930	pathogenesis-related protein 1	GO:0009753//response to jasmonic acid stimulus;GO:0009723//response to ethylene stimulus;GO:0009751//response to salicylic acid stimulus	-	GO:0005576//extracellular region
CL1053.Contig3	702	143	20.1247	gi|83853951|gb|ABC47922.1|	266.2	3e-70	pathogenesis-related protein 1a [Malus x domestica]	sp|P11670|PRB1_TOBAC	225	2e-59	Basic form of pathogenesis-related protein 1 OS=Nicotiana tabacum PE=3 SV=1	YJL078c_1	107	2e-23	COG2340	Uncharacterized protein with SCP/PR1 domains	K13449	7e-67	251	rcu:RCOM_1381930	pathogenesis-related protein 1	-	-	GO:0005576//extracellular region
CL1054.Contig1	532	9	1.6713	gi|462421355|gb|EMJ25618.1|	179.9	1e-44	hypothetical protein PRUPE_ppa021242mg [Prunus persica]	sp|Q9SX68|RK18_ARATH	66.6	8e-12	50S ribosomal protein L18, chloroplastic OS=Arabidopsis thaliana GN=RPL18 PE=1 SV=1	lin2765	58.5	6e-09	COG0256	Ribosomal protein L18	K02881	9e-12	67.8	mtr:MTR_2g044920	large subunit ribosomal protein L18	GO:0006412//translation	GO:0003735//structural constituent of ribosome	GO:0005840//ribosome;GO:0009507//chloroplast
CL1054.Contig2	560	19	3.3519	gi|462421355|gb|EMJ25618.1|	218.8	4e-56	hypothetical protein PRUPE_ppa021242mg [Prunus persica]	sp|Q9SX68|RK18_ARATH	89	2e-18	50S ribosomal protein L18, chloroplastic OS=Arabidopsis thaliana GN=RPL18 PE=1 SV=1	lin2765	67	2e-11	COG0256	Ribosomal protein L18	K02881	7e-19	91.7	vvi:100261418	large subunit ribosomal protein L18	GO:0006412//translation	GO:0003735//structural constituent of ribosome	GO:0005840//ribosome;GO:0009507//chloroplast
CL1055.Contig1	1250	154	12.1714	gi|462419656|gb|EMJ23919.1|	513.5	3e-144	hypothetical protein PRUPE_ppa008705mg [Prunus persica]	--	--	--	--	--	--	--	--	--	--	--	--	--	--	GO:0006499//N-terminal protein myristoylation;GO:0007155//cell adhesion;GO:0051604//protein maturation;GO:0009640//photomorphogenesis;GO:0010388//cullin deneddylation	GO:0000166//nucleotide binding	GO:0005737//cytoplasm;GO:0016021//integral to membrane;GO:0005634//nucleus
CL1055.Contig2	937	21	2.2142	gi|462419656|gb|EMJ23919.1|	412.9	3e-114	hypothetical protein PRUPE_ppa008705mg [Prunus persica]	--	--	--	--	--	--	--	--	--	--	--	--	--	--	GO:0006499//N-terminal protein myristoylation;GO:0007155//cell adhesion;GO:0051604//protein maturation;GO:0009640//photomorphogenesis;GO:0010388//cullin deneddylation	GO:0000166//nucleotide binding	GO:0005737//cytoplasm;GO:0016021//integral to membrane;GO:0005634//nucleus
CL1055.Contig3	221	12	5.3644	gi|255563882|ref|XP_002522941.1|	87.8	5e-17	adhesion regulating molecule, putative [Ricinus communis] >gi|223537835|gb|EEF39452.1| adhesion regulating molecule, putative [Ricinus communis]	--	--	--	--	--	--	--	--	--	--	--	--	--	--	GO:0006499//N-terminal protein myristoylation;GO:0007155//cell adhesion;GO:0051604//protein maturation;GO:0009640//photomorphogenesis;GO:0010388//cullin deneddylation	GO:0000166//nucleotide binding	GO:0005737//cytoplasm;GO:0016021//integral to membrane;GO:0005634//nucleus
CL1056.Contig1	788	16	2.006	gi|462409567|gb|EMJ14901.1|	101.3	1e-20	hypothetical protein PRUPE_ppa000747mg [Prunus persica]	sp|Q9ZVT9|C2GR1_ARATH	82	3e-16	C2 and GRAM domain-containing protein At1g03370 OS=Arabidopsis thaliana GN=At1g03370 PE=2 SV=4	--	--	--	--	--	--	--	--	--	--	GO:0019722//calcium-mediated signaling;GO:0016310//phosphorylation;GO:0010152//pollen maturation;GO:0048015//phosphatidylinositol-mediated signaling	GO:0046872//metal ion binding;GO:0016301//kinase activity	GO:0005634//nucleus;GO:0005739//mitochondrion
CL1056.Contig2	2744	375	13.5014	gi|462409567|gb|EMJ14901.1|	1257.7	0	hypothetical protein PRUPE_ppa000747mg [Prunus persica]	sp|Q9ZVT9|C2GR1_ARATH	1152	0	C2 and GRAM domain-containing protein At1g03370 OS=Arabidopsis thaliana GN=At1g03370 PE=2 SV=4	--	--	--	--	--	--	--	--	--	--	GO:0048015//phosphatidylinositol-mediated signaling;GO:0042787//protein ubiquitination involved in ubiquitin-dependent protein catabolic process;GO:0010152//pollen maturation;GO:0016310//phosphorylation;GO:0019722//calcium-mediated signaling	GO:0008270//zinc ion binding;GO:0004842//ubiquitin-protein ligase activity;GO:0016301//kinase activity	GO:0005739//mitochondrion;GO:0005634//nucleus
CL1057.Contig1	2792	199	7.0416	gi|239056191|emb|CAQ58628.1|	1044.3	0	Putative 2-3 biphosphoglycerate independant phosphoglycerate mutase [Vitis vinifera]	sp|Q42908|PMGI_MESCR	1028	0	2,3-bisphosphoglycerate-independent phosphoglycerate mutase OS=Mesembryanthemum crystallinum GN=PGM1 PE=2 SV=1	MA4007	307	6e-83	COG0696	Phosphoglyceromutase	K15633	0	1043	vvi:100245007	2,3-bisphosphoglycerate-independent phosphoglycerate mutase [EC:5.4.2.1]	GO:0009409//response to cold;GO:0046686//response to cadmium ion;GO:0006096//glycolysis	GO:0030145//manganese ion binding;GO:0004619//phosphoglycerate mutase activity	GO:0005886//plasma membrane;GO:0005740//mitochondrial envelope;GO:0009507//chloroplast;GO:0005829//cytosol;GO:0048046//apoplast
CL1057.Contig2	2740	128	4.6152	gi|239056191|emb|CAQ58628.1|	1044.3	0	Putative 2-3 biphosphoglycerate independant phosphoglycerate mutase [Vitis vinifera]	sp|Q42908|PMGI_MESCR	1028	0	2,3-bisphosphoglycerate-independent phosphoglycerate mutase OS=Mesembryanthemum crystallinum GN=PGM1 PE=2 SV=1	MA4007	307	5e-83	COG0696	Phosphoglyceromutase	K15633	0	1043	vvi:100245007	2,3-bisphosphoglycerate-independent phosphoglycerate mutase [EC:5.4.2.1]	GO:0009409//response to cold;GO:0046686//response to cadmium ion;GO:0006096//glycolysis	GO:0030145//manganese ion binding;GO:0004619//phosphoglycerate mutase activity	GO:0005886//plasma membrane;GO:0005740//mitochondrial envelope;GO:0009507//chloroplast;GO:0005829//cytosol;GO:0048046//apoplast
CL1058.Contig1	963	24	2.4622	gi|359495583|ref|XP_002266294.2|	150.2	4e-35	PREDICTED: uncharacterized protein LOC100247267 [Vitis vinifera]	--	--	--	--	--	--	--	--	--	--	--	--	--	--	-	-	-
CL1058.Contig2	760	10	1.2999	gi|359495583|ref|XP_002266294.2|	150.2	3e-35	PREDICTED: uncharacterized protein LOC100247267 [Vitis vinifera]	--	--	--	--	--	--	--	--	--	--	--	--	--	--	-	-	-
CL1059.Contig1	1053	120	11.2586	gi|225468646|ref|XP_002267979.1|	556.6	2e-157	PREDICTED: pentatricopeptide repeat-containing protein At1g60770 [Vitis vinifera]	sp|O22714|PPR86_ARATH	475	2e-134	Pentatricopeptide repeat-containing protein At1g60770 OS=Arabidopsis thaliana GN=At1g60770 PE=2 SV=1	--	--	--	--	--	K15336	5e-08	57	vvi:100259391	tRNA (cytosine38-C5)-methyltransferase [EC:2.1.1.204]	-	GO:0016758//transferase activity, transferring hexosyl groups	GO:0005739//mitochondrion
CL1059.Contig2	154	6	3.8491	gi|462419286|gb|EMJ23549.1|	73.6	1e-12	hypothetical protein PRUPE_ppa004842mg [Prunus persica]	sp|O22714|PPR86_ARATH	62	8e-11	Pentatricopeptide repeat-containing protein At1g60770 OS=Arabidopsis thaliana GN=At1g60770 PE=2 SV=1	--	--	--	--	--	--	--	--	--	--	-	-	GO:0005739//mitochondrion
CL106.Contig1	159	10	6.2135	gi|359486871|ref|XP_002272748.2|	72	3e-12	PREDICTED: uncharacterized protein LOC100256388 [Vitis vinifera]	--	--	--	--	--	--	--	--	--	K01754	2e-12	68.6	vvi:100248644	threonine dehydratase [EC:4.3.1.19]	-	-	-
CL106.Contig2	1183	150	12.5267	gi|147790936|emb|CAN77234.1|	26.6	1e-40	hypothetical protein VITISV_010061 [Vitis vinifera]	--	--	--	--	--	--	--	--	--	K14321	7e-38	156	vvi:100243153	nucleoporin-like protein 2	-	-	-
CL1060.Contig1	2235	1415	62.5476	gi|356552166|ref|XP_003544440.1|	839.7	0	PREDICTED: nucleobase-ascorbate transporter 3-like [Glycine max]	sp|Q8GZD4|NAT3_ARATH	775	0	Nucleobase-ascorbate transporter 3 OS=Arabidopsis thaliana GN=NAT3 PE=2 SV=2	PAB1838	148	3e-35	COG2233	Xanthine/uracil permeases	K14611	1e-179	628	vvi:100249876	solute carrier family 23 (nucleobase transporter), member 1/2	GO:0055085//transmembrane transport	GO:0022857//transmembrane transporter activity	GO:0009506//plasmodesma;GO:0009507//chloroplast;GO:0005886//plasma membrane
CL1060.Contig2	909	27	2.9345	gi|356564217|ref|XP_003550352.1|	248.8	9e-65	PREDICTED: nucleobase-ascorbate transporter 3-like [Glycine max]	sp|Q8GZD4|NAT3_ARATH	208	3e-54	Nucleobase-ascorbate transporter 3 OS=Arabidopsis thaliana GN=NAT3 PE=2 SV=2	--	--	--	--	--	K14611	3e-47	187	gmx:100780271	solute carrier family 23 (nucleobase transporter), member 1/2	GO:0055085//transmembrane transport	GO:0022857//transmembrane transporter activity	GO:0009506//plasmodesma;GO:0009507//chloroplast;GO:0005886//plasma membrane
CL1061.Contig1	1059	54	5.0377	gi|356529781|ref|XP_003533466.1|	394.8	1e-108	PREDICTED: sucrose nonfermenting 4-like protein-like [Glycine max]	sp|Q944A6|SNF4_ARATH	320	9e-88	Sucrose nonfermenting 4-like protein OS=Arabidopsis thaliana GN=SNF4 PE=1 SV=1	YGL115w	51.2	3e-06	COG0517	FOG: CBS domain	K07200	3e-49	194	vcn:VOLCADRAFT_63727	5'-AMP-activated protein kinase, regulatory gamma subunit	GO:0042149//cellular response to glucose starvation;GO:0046777//protein autophosphorylation	GO:0005515//protein binding;GO:0030295//protein kinase activator activity;GO:0004674//protein serine/threonine kinase activity	GO:0005634//nucleus
CL1061.Contig2	620	13	2.0715	gi|356529781|ref|XP_003533466.1|	180.3	1e-44	PREDICTED: sucrose nonfermenting 4-like protein-like [Glycine max]	sp|Q944A6|SNF4_ARATH	131	3e-31	Sucrose nonfermenting 4-like protein OS=Arabidopsis thaliana GN=SNF4 PE=1 SV=1	--	--	--	--	--	K07200	1e-22	104	vcn:VOLCADRAFT_63727	5'-AMP-activated protein kinase, regulatory gamma subunit	GO:0009987//cellular process	-	-
CL1061.Contig3	759	12	1.562	gi|356529781|ref|XP_003533466.1|	243.4	2e-63	PREDICTED: sucrose nonfermenting 4-like protein-like [Glycine max]	sp|Q944A6|SNF4_ARATH	174	6e-44	Sucrose nonfermenting 4-like protein OS=Arabidopsis thaliana GN=SNF4 PE=1 SV=1	--	--	--	--	--	K07200	6e-30	129	vcn:VOLCADRAFT_63727	5'-AMP-activated protein kinase, regulatory gamma subunit	GO:0009987//cellular process	-	-
CL1062.Contig1	549	1	0.18	gi|462411086|gb|EMJ16135.1|	103.2	2e-21	hypothetical protein PRUPE_ppa001380mg [Prunus persica]	sp|Q9ZR08|Y4230_ARATH	104	4e-23	G-type lectin S-receptor-like serine/threonine-protein kinase At4g03230 OS=Arabidopsis thaliana GN=At4g03230 PE=3 SV=3	--	--	--	--	--	--	--	--	--	--	GO:0016310//phosphorylation	GO:0004672//protein kinase activity;GO:0000166//nucleotide binding	-
CL1062.Contig2	432	21	4.8025	gi|462411086|gb|EMJ16135.1|	216.5	1e-55	hypothetical protein PRUPE_ppa001380mg [Prunus persica]	sp|Q9ZR08|Y4230_ARATH	195	1e-50	G-type lectin S-receptor-like serine/threonine-protein kinase At4g03230 OS=Arabidopsis thaliana GN=At4g03230 PE=3 SV=3	YAR019c	53.1	2e-07	COG0515	Serine/threonine protein kinase	K04733	5e-24	107	smo:SELMODRAFT_159261	interleukin-1 receptor-associated kinase 4 [EC:2.7.11.1]	GO:0048544//recognition of pollen;GO:0006468//protein phosphorylation	GO:0004715//non-membrane spanning protein tyrosine kinase activity;GO:0030246//carbohydrate binding;GO:0005524//ATP binding;GO:0004674//protein serine/threonine kinase activity	GO:0005886//plasma membrane
CL1062.Contig3	529	25	4.6689	gi|462411086|gb|EMJ16135.1|	222.6	2e-57	hypothetical protein PRUPE_ppa001380mg [Prunus persica]	sp|Q9ZR08|Y4230_ARATH	194	2e-50	G-type lectin S-receptor-like serine/threonine-protein kinase At4g03230 OS=Arabidopsis thaliana GN=At4g03230 PE=3 SV=3	--	--	--	--	--	K04733	3e-18	89.4	smo:SELMODRAFT_159261	interleukin-1 receptor-associated kinase 4 [EC:2.7.11.1]	GO:0048544//recognition of pollen;GO:0006468//protein phosphorylation	GO:0005524//ATP binding;GO:0004674//protein serine/threonine kinase activity	-
CL1062.Contig4	697	21	2.9766	gi|462411086|gb|EMJ16135.1|	103.2	3e-21	hypothetical protein PRUPE_ppa001380mg [Prunus persica]	sp|Q9ZR08|Y4230_ARATH	113	1e-25	G-type lectin S-receptor-like serine/threonine-protein kinase At4g03230 OS=Arabidopsis thaliana GN=At4g03230 PE=3 SV=3	--	--	--	--	--	--	--	--	--	--	GO:0016310//phosphorylation	GO:0004672//protein kinase activity;GO:0000166//nucleotide binding	-
CL1063.Contig1	606	37	6.032	gi|460374421|ref|XP_004233009.1|	83.2	3e-15	PREDICTED: coatomer subunit zeta-2-like [Solanum lycopersicum]	sp|Q6Z844|COPZ2_ORYSJ	74.7	4e-14	Coatomer subunit zeta-2 OS=Oryza sativa subsp. japonica GN=COPZ2 PE=2 SV=1	--	--	--	--	--	--	--	--	--	--	GO:0006810//transport	-	GO:0000139//Golgi membrane;GO:0031410//cytoplasmic vesicle
CL1063.Contig2	910	342	37.1293	gi|297740639|emb|CBI30821.3|	329.7	4e-89	unnamed protein product [Vitis vinifera]	sp|Q940S5|COPZ1_ARATH	284	6e-77	Coatomer subunit zeta-1 OS=Arabidopsis thaliana GN=At1g60970 PE=2 SV=1	SPCC576.07	104	2e-22	COG5541	Vesicle coat complex COPI, zeta subunit	K12399	5e-08	56.6	pop:POPTR_719511	AP-3 complex subunit sigma	GO:0006810//transport	-	-
CL1064.Contig1	689	151	21.6516	gi|255539835|ref|XP_002510982.1|	407.9	7e-113	conserved hypothetical protein [Ricinus communis] >gi|223550097|gb|EEF51584.1| conserved hypothetical protein [Ricinus communis]	sp|Q0WWQ1|ATG3_ARATH	394	3e-110	Autophagy-related protein 3 OS=Arabidopsis thaliana GN=ATG3 PE=1 SV=2	--	--	--	--	--	K08343	6e-114	407	rcu:RCOM_1500910	autophagy-related protein 3	GO:0006623//protein targeting to vacuole;GO:0048193//Golgi vesicle transport;GO:0000902//cell morphogenesis;GO:0016049//cell growth;GO:0006914//autophagy	-	GO:0005829//cytosol
CL1064.Contig2	1120	422	37.2243	gi|225453454|ref|XP_002276342.1|	567.4	1e-160	PREDICTED: autophagy-related protein 3 [Vitis vinifera] >gi|297734579|emb|CBI16630.3| unnamed protein product [Vitis vinifera]	sp|Q0WWQ1|ATG3_ARATH	550	4e-157	Autophagy-related protein 3 OS=Arabidopsis thaliana GN=ATG3 PE=1 SV=2	--	--	--	--	--	K08343	1e-161	567	vvi:100264989	autophagy-related protein 3	GO:0006623//protein targeting to vacuole;GO:0048193//Golgi vesicle transport;GO:0000902//cell morphogenesis;GO:0016049//cell growth;GO:0006914//autophagy	-	GO:0005829//cytosol
CL1065.Contig1	791	72515	9056.97	gi|14148979|emb|CAC39160.1|	161	1e-38	putative LEA III protein isoform 1 [Corylus avellana]	sp|O49816|LEA1_CICAR	109	2e-24	Late embryogenesis abundant protein 1 OS=Cicer arietinum PE=2 SV=1	--	--	--	--	--	--	--	--	--	--	GO:0009567//double fertilization forming a zygote and endosperm	-	GO:0048046//apoplast
CL1066.Contig1	453	34	7.415	--	--	--	--	--	--	--	--	--	--	--	--	--	--	--	--	--	--	-	-	-
CL1067.Contig1	1574	11	0.6904	gi|462395301|gb|EMJ01100.1|	508.4	1e-142	hypothetical protein PRUPE_ppa006710mg [Prunus persica]	sp|Q9FPQ6|GP1_CHLRE	62.4	7e-10	Vegetative cell wall protein gp1 OS=Chlamydomonas reinhardtii GN=GP1 PE=2 SV=1	--	--	--	--	--	K01115	2e-08	59.3	vcn:VOLCADRAFT_99471	phospholipase D [EC:3.1.4.4]	GO:0006891//intra-Golgi vesicle-mediated transport;GO:0006886//intracellular protein transport	GO:0008565//protein transporter activity	GO:0005795//Golgi stack;GO:0005886//plasma membrane;GO:0005634//nucleus;GO:0005829//cytosol
CL1067.Contig2	1591	72	4.4709	gi|462395301|gb|EMJ01100.1|	508.4	1e-142	hypothetical protein PRUPE_ppa006710mg [Prunus persica]	sp|Q9FPQ6|GP1_CHLRE	62.4	7e-10	Vegetative cell wall protein gp1 OS=Chlamydomonas reinhardtii GN=GP1 PE=2 SV=1	--	--	--	--	--	K01115	2e-08	59.3	vcn:VOLCADRAFT_99471	phospholipase D [EC:3.1.4.4]	GO:0006891//intra-Golgi vesicle-mediated transport;GO:0006886//intracellular protein transport	GO:0008565//protein transporter activity	GO:0005795//Golgi stack;GO:0005886//plasma membrane;GO:0005634//nucleus;GO:0005829//cytosol
CL1067.Contig3	1566	30	1.8926	gi|462395301|gb|EMJ01100.1|	508.4	1e-142	hypothetical protein PRUPE_ppa006710mg [Prunus persica]	sp|Q9FPQ6|GP1_CHLRE	62.4	7e-10	Vegetative cell wall protein gp1 OS=Chlamydomonas reinhardtii GN=GP1 PE=2 SV=1	--	--	--	--	--	K01115	2e-08	59.3	vcn:VOLCADRAFT_99471	phospholipase D [EC:3.1.4.4]	GO:0006891//intra-Golgi vesicle-mediated transport;GO:0006886//intracellular protein transport	GO:0008565//protein transporter activity	GO:0005795//Golgi stack;GO:0005886//plasma membrane;GO:0005634//nucleus;GO:0005829//cytosol
CL1068.Contig1	580	11	1.8737	gi|296085742|emb|CBI14816.3|	123.6	1e-27	unnamed protein product [Vitis vinifera]	sp|Q9ZR40|U2A2B_NICPL	105	2e-23	Splicing factor U2af large subunit B OS=Nicotiana plumbaginifolia GN=U2AF65B PE=2 SV=1	--	--	--	--	--	K12837	2e-26	117	rcu:RCOM_0553420	splicing factor U2AF 65 kDa subunit	-	-	-
CL1068.Contig2	600	42	6.9156	gi|224077134|ref|XP_002305147.1|	139	4e-32	predicted protein [Populus trichocarpa] >gi|222848111|gb|EEE85658.1| predicted protein [Populus trichocarpa]	sp|Q9ZR40|U2A2B_NICPL	121	3e-28	Splicing factor U2af large subunit B OS=Nicotiana plumbaginifolia GN=U2AF65B PE=2 SV=1	--	--	--	--	--	K12837	2e-30	129	rcu:RCOM_0553420	splicing factor U2AF 65 kDa subunit	-	-	-
CL1069.Contig1	1458	30	2.0328	gi|462407762|gb|EMJ13096.1|	304.7	2e-81	hypothetical protein PRUPE_ppa010317mg [Prunus persica]	sp|Q9LJ64|PLRX1_ARATH	53.1	4e-07	Pollen-specific leucine-rich repeat extensin-like protein 1 OS=Arabidopsis thaliana GN=PEX1 PE=2 SV=1	--	--	--	--	--	K14787	7e-17	87	vvi:100247562	multiple RNA-binding domain-containing protein 1	-	-	-
CL1069.Contig2	1211	14	1.1421	gi|462407762|gb|EMJ13096.1|	305.1	1e-81	hypothetical protein PRUPE_ppa010317mg [Prunus persica]	sp|Q9LJ64|PLRX1_ARATH	53.1	3e-07	Pollen-specific leucine-rich repeat extensin-like protein 1 OS=Arabidopsis thaliana GN=PEX1 PE=2 SV=1	--	--	--	--	--	K14787	5e-15	80.5	vvi:100247562	multiple RNA-binding domain-containing protein 1	-	-	-
CL107.Contig1	490	70	14.1135	gi|297742906|emb|CBI35707.3|	275	3e-73	unnamed protein product [Vitis vinifera]	--	--	--	--	--	--	--	--	--	--	--	--	--	--	GO:0006944//cellular membrane fusion;GO:0032456//endocytic recycling;GO:0006623//protein targeting to vacuole;GO:0006184//GTP catabolic process;GO:0042538//hyperosmotic salinity response;GO:0048193//Golgi vesicle transport;GO:0006897//endocytosis	GO:0005525//GTP binding;GO:0005509//calcium ion binding;GO:0003924//GTPase activity	GO:0005768//endosome;GO:0009506//plasmodesma;GO:0005886//plasma membrane
CL107.Contig2	1950	2	0.1013	gi|357494685|ref|XP_003617631.1|	986.5	0	EH-domain-containing protein [Medicago truncatula] >gi|355518966|gb|AET00590.1| EH-domain-containing protein [Medicago truncatula]	--	--	--	--	--	--	--	--	--	--	--	--	--	--	GO:0006944//cellular membrane fusion;GO:0032456//endocytic recycling;GO:0006623//protein targeting to vacuole;GO:0006184//GTP catabolic process;GO:0042538//hyperosmotic salinity response;GO:0048193//Golgi vesicle transport;GO:0006897//endocytosis	GO:0005525//GTP binding;GO:0005509//calcium ion binding;GO:0003924//GTPase activity	GO:0005768//endosome;GO:0009506//plasmodesma;GO:0005886//plasma membrane
CL107.Contig3	1968	5	0.251	gi|357494685|ref|XP_003617631.1|	995.3	0	EH-domain-containing protein [Medicago truncatula] >gi|355518966|gb|AET00590.1| EH-domain-containing protein [Medicago truncatula]	--	--	--	--	--	--	--	--	--	--	--	--	--	--	GO:0006944//cellular membrane fusion;GO:0032456//endocytic recycling;GO:0006623//protein targeting to vacuole;GO:0006184//GTP catabolic process;GO:0042538//hyperosmotic salinity response;GO:0048193//Golgi vesicle transport;GO:0006897//endocytosis	GO:0005525//GTP binding;GO:0005509//calcium ion binding;GO:0003924//GTPase activity	GO:0005768//endosome;GO:0009506//plasmodesma;GO:0005886//plasma membrane
CL107.Contig4	1932	0	0	gi|357494685|ref|XP_003617631.1|	992.3	0	EH-domain-containing protein [Medicago truncatula] >gi|355518966|gb|AET00590.1| EH-domain-containing protein [Medicago truncatula]	--	--	--	--	--	--	--	--	--	--	--	--	--	--	GO:0006944//cellular membrane fusion;GO:0032456//endocytic recycling;GO:0006623//protein targeting to vacuole;GO:0006184//GTP catabolic process;GO:0042538//hyperosmotic salinity response;GO:0048193//Golgi vesicle transport;GO:0006897//endocytosis	GO:0005525//GTP binding;GO:0005509//calcium ion binding;GO:0003924//GTPase activity	GO:0005768//endosome;GO:0009506//plasmodesma;GO:0005886//plasma membrane
CL107.Contig5	1226	34	2.7398	gi|225460867|ref|XP_002277794.1|	590.5	1e-167	PREDICTED: EH domain-containing protein 1 [Vitis vinifera] >gi|297737489|emb|CBI26690.3| unnamed protein product [Vitis vinifera]	--	--	--	--	--	--	--	--	--	--	--	--	--	--	GO:0006944//cellular membrane fusion;GO:0032456//endocytic recycling;GO:0006623//protein targeting to vacuole;GO:0006184//GTP catabolic process;GO:0042538//hyperosmotic salinity response;GO:0048193//Golgi vesicle transport;GO:0006897//endocytosis	GO:0005525//GTP binding;GO:0005509//calcium ion binding;GO:0003924//GTPase activity	GO:0005768//endosome;GO:0009506//plasmodesma;GO:0005886//plasma membrane
CL107.Contig6	1929	18	0.9219	gi|225469630|ref|XP_002264320.1|	957.6	0	PREDICTED: EH domain-containing protein 1-like [Vitis vinifera]	--	--	--	--	--	--	--	--	--	--	--	--	--	--	GO:0006944//cellular membrane fusion;GO:0032456//endocytic recycling;GO:0006623//protein targeting to vacuole;GO:0006184//GTP catabolic process;GO:0042538//hyperosmotic salinity response;GO:0048193//Golgi vesicle transport;GO:0006897//endocytosis	GO:0005525//GTP binding;GO:0005509//calcium ion binding;GO:0003924//GTPase activity	GO:0005768//endosome;GO:0009506//plasmodesma;GO:0005886//plasma membrane
CL107.Contig7	1965	6	0.3017	gi|225469630|ref|XP_002264320.1|	961.1	0	PREDICTED: EH domain-containing protein 1-like [Vitis vinifera]	--	--	--	--	--	--	--	--	--	--	--	--	--	--	GO:0006944//cellular membrane fusion;GO:0032456//endocytic recycling;GO:0006623//protein targeting to vacuole;GO:0006184//GTP catabolic process;GO:0042538//hyperosmotic salinity response;GO:0048193//Golgi vesicle transport;GO:0006897//endocytosis	GO:0005525//GTP binding;GO:0005509//calcium ion binding;GO:0003924//GTPase activity	GO:0005768//endosome;GO:0009506//plasmodesma;GO:0005886//plasma membrane
CL107.Contig8	1914	0	0	gi|357494685|ref|XP_003617631.1|	983.4	0	EH-domain-containing protein [Medicago truncatula] >gi|355518966|gb|AET00590.1| EH-domain-containing protein [Medicago truncatula]	--	--	--	--	--	--	--	--	--	--	--	--	--	--	GO:0006944//cellular membrane fusion;GO:0032456//endocytic recycling;GO:0006623//protein targeting to vacuole;GO:0006184//GTP catabolic process;GO:0042538//hyperosmotic salinity response;GO:0048193//Golgi vesicle transport;GO:0006897//endocytosis	GO:0005525//GTP binding;GO:0005509//calcium ion binding;GO:0003924//GTPase activity	GO:0005768//endosome;GO:0009506//plasmodesma;GO:0005886//plasma membrane
CL1070.Contig1	1555	29	1.8425	gi|462419484|gb|EMJ23747.1|	169.9	0	hypothetical protein PRUPE_ppa006217mg [Prunus persica]	sp|O04153|CALR3_ARATH	530	0	Calreticulin-3 OS=Arabidopsis thaliana GN=CRT3 PE=2 SV=2	--	--	--	--	--	K08057	2e-175	527	sbi:SORBI_03g042500	calreticulin	GO:0046283//anthocyanin-containing compound metabolic process;GO:0009626//plant-type hypersensitive response;GO:0006457//protein folding;GO:0042742//defense response to bacterium;GO:0055074//calcium ion homeostasis;GO:0010204//defense response signaling pathway, resistance gene-independent	GO:0005509//calcium ion binding;GO:0051082//unfolded protein binding	GO:0005789//endoplasmic reticulum membrane
CL1070.Contig2	2011	74	3.6354	gi|449515061|ref|XP_004164568.1|	125.6	3e-27	PREDICTED: calreticulin-3-like [Cucumis sativus]	sp|O04153|CALR3_ARATH	575	3e-164	Calreticulin-3 OS=Arabidopsis thaliana GN=CRT3 PE=2 SV=2	--	--	--	--	--	K08057	5e-164	576	sbi:SORBI_03g042500	calreticulin	GO:0046283//anthocyanin-containing compound metabolic process;GO:0009626//plant-type hypersensitive response;GO:0006457//protein folding;GO:0042742//defense response to bacterium;GO:0055074//calcium ion homeostasis;GO:0010204//defense response signaling pathway, resistance gene-independent	GO:0005509//calcium ion binding;GO:0051082//unfolded protein binding	GO:0005789//endoplasmic reticulum membrane
CL1070.Contig3	1623	133	8.0959	gi|462419484|gb|EMJ23747.1|	779.2	0	hypothetical protein PRUPE_ppa006217mg [Prunus persica]	sp|O04153|CALR3_ARATH	705	0	Calreticulin-3 OS=Arabidopsis thaliana GN=CRT3 PE=2 SV=2	--	--	--	--	--	K08057	0	679	sbi:SORBI_03g042500	calreticulin	GO:0046283//anthocyanin-containing compound metabolic process;GO:0009626//plant-type hypersensitive response;GO:0006457//protein folding;GO:0042742//defense response to bacterium;GO:0055074//calcium ion homeostasis;GO:0010204//defense response signaling pathway, resistance gene-independent	GO:0005509//calcium ion binding;GO:0051082//unfolded protein binding	GO:0005789//endoplasmic reticulum membrane
CL1071.Contig1	1017	39	3.7886	gi|359478145|ref|XP_002272428.2|	117.1	4e-25	PREDICTED: protein TRIGALACTOSYLDIACYLGLYCEROL 2, chloroplastic-like [Vitis vinifera] >gi|297743846|emb|CBI36729.3| unnamed protein product [Vitis vinifera]	sp|Q9LTR2|TGD2_ARATH	110	2e-24	Protein TRIGALACTOSYLDIACYLGLYCEROL 2, chloroplastic OS=Arabidopsis thaliana GN=TGD2 PE=1 SV=1	--	--	--	--	--	--	--	--	--	--	GO:0032365//intracellular lipid transport;GO:0010207//photosystem II assembly	GO:0005319//lipid transporter activity;GO:0005543//phospholipid binding	GO:0009706//chloroplast inner membrane
CL1071.Contig2	1786	186	10.2888	gi|359478145|ref|XP_002272428.2|	623.6	3e-177	PREDICTED: protein TRIGALACTOSYLDIACYLGLYCEROL 2, chloroplastic-like [Vitis vinifera] >gi|297743846|emb|CBI36729.3| unnamed protein product [Vitis vinifera]	sp|Q9LTR2|TGD2_ARATH	563	1e-160	Protein TRIGALACTOSYLDIACYLGLYCEROL 2, chloroplastic OS=Arabidopsis thaliana GN=TGD2 PE=1 SV=1	alr0181	122	2e-27	COG1463	ABC-type transport system involved in resistance to organic solvents, periplasmic component	--	--	--	--	--	GO:0032365//intracellular lipid transport;GO:0010207//photosystem II assembly	GO:0005319//lipid transporter activity;GO:0005543//phospholipid binding	GO:0009706//chloroplast inner membrane
CL1072.Contig1	444	19	4.2277	gi|470110805|ref|XP_004291653.1|	107.8	5e-23	PREDICTED: MLO-like protein 11-like [Fragaria vesca subsp. vesca]	sp|Q94KB1|MLO14_ARATH	87.8	2e-18	MLO-like protein 14 OS=Arabidopsis thaliana GN=MLO14 PE=2 SV=1	--	--	--	--	--	K08472	6e-18	87.8	ath:AT1G26700	mlo protein	GO:0006952//defense response;GO:0008219//cell death;GO:0009607//response to biotic stimulus	GO:0005516//calmodulin binding	GO:0016021//integral to membrane;GO:0005739//mitochondrion;GO:0005886//plasma membrane
CL1072.Contig2	340	18	5.2303	gi|470110805|ref|XP_004291653.1|	107.8	5e-23	PREDICTED: MLO-like protein 11-like [Fragaria vesca subsp. vesca]	sp|Q94KB1|MLO14_ARATH	87.8	1e-18	MLO-like protein 14 OS=Arabidopsis thaliana GN=MLO14 PE=2 SV=1	--	--	--	--	--	K08472	3e-18	87.8	ath:AT1G26700	mlo protein	GO:0006952//defense response;GO:0008219//cell death;GO:0009607//response to biotic stimulus	GO:0005516//calmodulin binding	GO:0016021//integral to membrane;GO:0005739//mitochondrion;GO:0005886//plasma membrane
CL1073.Contig1	173	58	33.1218	gi|344190188|gb|AEM97876.1|	84	8e-16	class IV chitinase [Corylus heterophylla]	sp|P27054|CHI4_PHAVU	70.9	2e-13	Endochitinase PR4 OS=Phaseolus vulgaris GN=CHI4 PE=2 SV=1	--	--	--	--	--	K01183	2e-13	72	gmx:100778526	chitinase [EC:3.2.1.14]	GO:0005975//carbohydrate metabolic process;GO:0006032//chitin catabolic process;GO:0010262//somatic embryogenesis;GO:0016998//cell wall macromolecule catabolic process	GO:0004568//chitinase activity;GO:0008061//chitin binding	GO:0005618//cell wall
CL1075.Contig1	2388	32	1.3239	gi|462394227|gb|EMJ00131.1|	1067.8	0	hypothetical protein PRUPE_ppa001980mg [Prunus persica]	sp|Q94KI8|TPC1_ARATH	979	0	Two pore calcium channel protein 1 OS=Arabidopsis thaliana GN=TPC1 PE=1 SV=1	BH1501	69.7	2e-11	COG1226	Kef-type K+ transport systems, predicted NAD-binding component	--	--	--	--	--	GO:0010119//regulation of stomatal movement;GO:0080141//regulation of jasmonic acid biosynthetic process;GO:0006944//cellular membrane fusion;GO:0009651//response to salt stress;GO:0007033//vacuole organization;GO:0007030//Golgi organization;GO:0034765//regulation of ion transmembrane transport;GO:0009556//microsporogenesis;GO:0009845//seed germination;GO:0019722//calcium-mediated signaling;GO:00…	GO:0005245//voltage-gated calcium channel activity;GO:0005509//calcium ion binding	GO:0000325//plant-type vacuole;GO:0005774//vacuolar membrane;GO:0016023//cytoplasmic membrane-bounded vesicle;GO:0016021//integral to membrane;GO:0005794//Golgi apparatus;GO:0005886//plasma membrane;GO:0005739//mitochondrion
CL1075.Contig2	2678	69	2.5455	gi|462394227|gb|EMJ00131.1|	1182.5	0	hypothetical protein PRUPE_ppa001980mg [Prunus persica]	sp|Q75VR1|TPC1A_TOBAC	1088	0	Two pore calcium channel protein 1A OS=Nicotiana tabacum GN=TPC1A PE=2 SV=1	BH1501	69.7	2e-11	COG1226	Kef-type K+ transport systems, predicted NAD-binding component	--	--	--	--	--	GO:0010119//regulation of stomatal movement;GO:0080141//regulation of jasmonic acid biosynthetic process;GO:0006944//cellular membrane fusion;GO:0009651//response to salt stress;GO:0007033//vacuole organization;GO:0007030//Golgi organization;GO:0034765//regulation of ion transmembrane transport;GO:0009556//microsporogenesis;GO:0009845//seed germination;GO:0019722//calcium-mediated signaling;GO:00…	GO:0005245//voltage-gated calcium channel activity;GO:0005509//calcium ion binding	GO:0000325//plant-type vacuole;GO:0005774//vacuolar membrane;GO:0016023//cytoplasmic membrane-bounded vesicle;GO:0016021//integral to membrane;GO:0005794//Golgi apparatus;GO:0005886//plasma membrane;GO:0005739//mitochondrion
CL1075.Contig3	2885	64	2.1916	gi|449438094|ref|XP_004136825.1|	1092.4	0	PREDICTED: two pore calcium channel protein 1-like [Cucumis sativus]	sp|Q94KI8|TPC1_ARATH	978	0	Two pore calcium channel protein 1 OS=Arabidopsis thaliana GN=TPC1 PE=1 SV=1	--	--	--	--	--	--	--	--	--	--	GO:0010119//regulation of stomatal movement;GO:0080141//regulation of jasmonic acid biosynthetic process;GO:0006944//cellular membrane fusion;GO:0009651//response to salt stress;GO:0007033//vacuole organization;GO:0007030//Golgi organization;GO:0034765//regulation of ion transmembrane transport;GO:0009556//microsporogenesis;GO:0009845//seed germination;GO:0019722//calcium-mediated signaling;GO:00…	GO:0005245//voltage-gated calcium channel activity;GO:0005509//calcium ion binding	GO:0000325//plant-type vacuole;GO:0005774//vacuolar membrane;GO:0016023//cytoplasmic membrane-bounded vesicle;GO:0016021//integral to membrane;GO:0005794//Golgi apparatus;GO:0005886//plasma membrane;GO:0005739//mitochondrion
CL1075.Contig4	2595	30	1.1421	gi|462394227|gb|EMJ00131.1|	969.5	0	hypothetical protein PRUPE_ppa001980mg [Prunus persica]	sp|Q94KI8|TPC1_ARATH	875	0	Two pore calcium channel protein 1 OS=Arabidopsis thaliana GN=TPC1 PE=1 SV=1	--	--	--	--	--	--	--	--	--	--	GO:0010119//regulation of stomatal movement;GO:0080141//regulation of jasmonic acid biosynthetic process;GO:0006944//cellular membrane fusion;GO:0009651//response to salt stress;GO:0007033//vacuole organization;GO:0007030//Golgi organization;GO:0034765//regulation of ion transmembrane transport;GO:0009556//microsporogenesis;GO:0009845//seed germination;GO:0019722//calcium-mediated signaling;GO:00…	GO:0005245//voltage-gated calcium channel activity;GO:0005509//calcium ion binding	GO:0000325//plant-type vacuole;GO:0005774//vacuolar membrane;GO:0016023//cytoplasmic membrane-bounded vesicle;GO:0016021//integral to membrane;GO:0005794//Golgi apparatus;GO:0005886//plasma membrane;GO:0005739//mitochondrion
CL1076.Contig1	2373	680	28.3102	gi|462422551|gb|EMJ26814.1|	1102.8	0	hypothetical protein PRUPE_ppa003229mg [Prunus persica]	--	--	--	--	--	--	--	--	--	--	--	--	--	--	GO:0006810//transport	-	GO:0005802//trans-Golgi network;GO:0016021//integral to membrane;GO:0009505//plant-type cell wall;GO:0005794//Golgi apparatus;GO:0005768//endosome
CL1076.Contig2	2088	451	21.3392	gi|449439203|ref|XP_004137376.1|	1107.8	0	PREDICTED: putative phagocytic receptor 1b-like [Cucumis sativus] >gi|449529802|ref|XP_004171887.1| PREDICTED: putative phagocytic receptor 1b-like [Cucumis sativus]	--	--	--	--	--	--	--	--	--	--	--	--	--	--	GO:0006810//transport	-	GO:0005802//trans-Golgi network;GO:0016021//integral to membrane;GO:0009505//plant-type cell wall;GO:0005794//Golgi apparatus;GO:0005768//endosome
CL1076.Contig3	1825	36	1.9488	gi|449439203|ref|XP_004137376.1|	958.4	0	PREDICTED: putative phagocytic receptor 1b-like [Cucumis sativus] >gi|449529802|ref|XP_004171887.1| PREDICTED: putative phagocytic receptor 1b-like [Cucumis sativus]	--	--	--	--	--	--	--	--	--	--	--	--	--	--	GO:0006810//transport	-	GO:0005802//trans-Golgi network;GO:0016021//integral to membrane;GO:0009505//plant-type cell wall;GO:0005794//Golgi apparatus;GO:0005768//endosome
CL1077.Contig1	760	13	1.6899	gi|470135880|ref|XP_004303734.1|	285	8e-76	PREDICTED: polyphosphoinositide phosphatase-like [Fragaria vesca subsp. vesca]	--	--	--	--	YNL325c	80.5	3e-15	COG5329	Phosphoinositide polyphosphatase (Sac family)	--	--	--	--	--	GO:0046855//inositol phosphate dephosphorylation;GO:0032957//inositol trisphosphate metabolic process	GO:0004439//phosphatidylinositol-4,5-bisphosphate 5-phosphatase activity	GO:0005634//nucleus
CL1077.Contig2	1873	24	1.2659	gi|359482963|ref|XP_003632867.1|	600.9	2e-170	PREDICTED: polyphosphoinositide phosphatase-like isoform 1 [Vitis vinifera]	--	--	--	--	YNL325c	127	5e-29	COG5329	Phosphoinositide polyphosphatase (Sac family)	--	--	--	--	--	-	GO:0042578//phosphoric ester hydrolase activity	-
CL1078.Contig1	218	9	4.0787	gi|470117029|ref|XP_004294672.1|	135.6	2e-31	PREDICTED: phosphatidylinositol transfer protein 1-like [Fragaria vesca subsp. vesca]	--	--	--	--	--	--	--	--	--	--	--	--	--	--	GO:0006810//transport	-	GO:0005622//intracellular
CL1078.Contig2	906	9	0.9814	--	--	--	--	--	--	--	--	--	--	--	--	--	--	--	--	--	--	-	-	-
CL1078.Contig3	792	9	1.1227	--	--	--	--	--	--	--	--	--	--	--	--	--	--	--	--	--	--	-	-	-
CL1078.Contig4	1379	134	9.6	gi|470117029|ref|XP_004294672.1|	397.1	3e-109	PREDICTED: phosphatidylinositol transfer protein 1-like [Fragaria vesca subsp. vesca]	--	--	--	--	--	--	--	--	--	--	--	--	--	--	-	-	-
CL1078.Contig5	1493	16	1.0587	gi|470117029|ref|XP_004294672.1|	397.1	4e-109	PREDICTED: phosphatidylinositol transfer protein 1-like [Fragaria vesca subsp. vesca]	--	--	--	--	--	--	--	--	--	--	--	--	--	--	-	-	-
CL1079.Contig1	815	51	6.1822	gi|225446402|ref|XP_002274667.1|	305.1	8e-82	PREDICTED: uncharacterized protein LOC100254110 [Vitis vinifera]	--	--	--	--	--	--	--	--	--	K11323	2e-07	54.7	vcn:VOLCADRAFT_121342	histone arginine demethylase JMJD6 [EC:1.14.11.-]	GO:0006457//protein folding;GO:0048573//photoperiodism, flowering;GO:0009560//embryo sac egg cell differentiation	GO:0051082//unfolded protein binding	GO:0016272//prefoldin complex;GO:0005634//nucleus
CL1079.Contig2	698	7	0.9908	gi|302143310|emb|CBI21871.3|	209.5	3e-53	unnamed protein product [Vitis vinifera]	--	--	--	--	--	--	--	--	--	K11323	1e-07	54.7	vcn:VOLCADRAFT_121342	histone arginine demethylase JMJD6 [EC:1.14.11.-]	GO:0006457//protein folding;GO:0048573//photoperiodism, flowering;GO:0009560//embryo sac egg cell differentiation	GO:0051082//unfolded protein binding	GO:0016272//prefoldin complex;GO:0005634//nucleus
CL108.Contig1	954	152	15.7408	gi|225457458|ref|XP_002265041.1|	299.7	4e-80	PREDICTED: transcription factor BTF3 [Vitis vinifera] >gi|296088008|emb|CBI35291.3| unnamed protein product [Vitis vinifera]	--	--	--	--	--	--	--	--	--	K01527	4e-81	299	vvi:100242819	nascent polypeptide-associated complex subunit beta	GO:0009651//response to salt stress	-	-
CL108.Contig2	902	246	26.9439	gi|225457458|ref|XP_002265041.1|	299.7	4e-80	PREDICTED: transcription factor BTF3 [Vitis vinifera] >gi|296088008|emb|CBI35291.3| unnamed protein product [Vitis vinifera]	--	--	--	--	--	--	--	--	--	K01527	4e-81	299	vvi:100242819	nascent polypeptide-associated complex subunit beta	GO:0009651//response to salt stress	-	-
CL1080.Contig1	935	90	9.5096	gi|462420561|gb|EMJ24824.1|	299.3	6e-80	hypothetical protein PRUPE_ppa012614mg [Prunus persica]	sp|Q9FWT2|UBC16_ARATH	284	6e-77	Probable ubiquitin-conjugating enzyme E2 16 OS=Arabidopsis thaliana GN=UBC16 PE=2 SV=1	YBR082c	78.6	1e-14	COG5078	Ubiquitin-protein ligase	K10688	5e-80	295	vvi:100262599	ubiquitin-conjugating enzyme E2 W [EC:6.3.2.19]	GO:0009965//leaf morphogenesis;GO:0009739//response to gibberellin stimulus;GO:0016567//protein ubiquitination;GO:0009910//negative regulation of flower development	GO:0004842//ubiquitin-protein ligase activity	-
CL1080.Contig2	946	31	3.2374	gi|462420561|gb|EMJ24824.1|	252.3	8e-66	hypothetical protein PRUPE_ppa012614mg [Prunus persica]	sp|Q9FWT2|UBC16_ARATH	239	1e-63	Probable ubiquitin-conjugating enzyme E2 16 OS=Arabidopsis thaliana GN=UBC16 PE=2 SV=1	YBR082c	72.4	1e-12	COG5078	Ubiquitin-protein ligase	K10688	8e-66	248	vvi:100262599	ubiquitin-conjugating enzyme E2 W [EC:6.3.2.19]	GO:0009965//leaf morphogenesis;GO:0009739//response to gibberellin stimulus;GO:0016567//protein ubiquitination;GO:0009910//negative regulation of flower development	GO:0004842//ubiquitin-protein ligase activity	-
CL1081.Contig1	168	9	5.2925	gi|166209291|gb|ABY85195.1|	114	7e-25	p-coumaryl-CoA 3&apos;-hydroxylase [Populus alba x Populus grandidentata]	sp|O22203|C98A3_ARATH	108	6e-25	Cytochrome P450 98A3 OS=Arabidopsis thaliana GN=CYP98A3 PE=1 SV=1	--	--	--	--	--	K09754	8e-26	113	rcu:RCOM_1106600	coumaroylquinate(coumaroylshikimate) 3'-monooxygenase [EC:1.14.13.36]	GO:0009805//coumarin biosynthetic process;GO:0055114//oxidation-reduction process;GO:0009611//response to wounding;GO:0009963//positive regulation of flavonoid biosynthetic process;GO:0009809//lignin biosynthetic process	GO:0042802//identical protein binding;GO:0009055//electron carrier activity;GO:0016711//flavonoid 3'-monooxygenase activity;GO:0020037//heme binding;GO:0046409//p-coumarate 3-hydroxylase activity;GO:0005506//iron ion binding	GO:0005739//mitochondrion;GO:0005783//endoplasmic reticulum;GO:0005886//plasma membrane
CL1082.Contig1	186	15	7.9673	--	--	--	--	--	--	--	--	--	--	--	--	--	--	--	--	--	--	-	-	-
CL1083.Contig1	242	11	4.4906	gi|356528708|ref|XP_003532941.1|	119.4	1e-26	PREDICTED: protein FAR1-RELATED SEQUENCE 6-like [Glycine max]	sp|Q9ZVC9|FRS3_ARATH	95.1	8e-21	Protein FAR1-RELATED SEQUENCE 3 OS=Arabidopsis thaliana GN=FRS3 PE=2 SV=2	--	--	--	--	--	--	--	--	--	--	-	-	-
CL1083.Contig2	1078	102	9.3479	gi|124359796|gb|ABD33026.2|	475.3	7e-133	Cyclin-like F-box; FAR1; Zinc finger, SWIM-type [Medicago truncatula]	sp|Q9SWG3|FAR1_ARATH	288	5e-78	Protein FAR-RED IMPAIRED RESPONSE 1 OS=Arabidopsis thaliana GN=FAR1 PE=1 SV=1	--	--	--	--	--	--	--	--	--	--	-	-	-
CL1084.Contig1	461	19	4.0718	--	--	--	--	--	--	--	--	--	--	--	--	--	--	--	--	--	--	-	-	-
CL1084.Contig2	434	15	3.4145	--	--	--	--	--	--	--	--	--	--	--	--	--	--	--	--	--	--	-	-	-
CL1085.Contig1	1515	337	21.976	gi|462419979|gb|EMJ24242.1|	575.5	8e-163	hypothetical protein PRUPE_ppa006928mg [Prunus persica]	--	--	--	--	--	--	--	--	--	--	--	--	--	--	-	-	GO:0005739//mitochondrion;GO:0009507//chloroplast
CL1085.Contig2	714	9	1.2453	gi|462419979|gb|EMJ24242.1|	285.8	4e-76	hypothetical protein PRUPE_ppa006928mg [Prunus persica]	--	--	--	--	--	--	--	--	--	--	--	--	--	--	-	-	GO:0005739//mitochondrion;GO:0009507//chloroplast
CL1085.Contig3	506	1	0.1952	gi|462419979|gb|EMJ24242.1|	136	2e-31	hypothetical protein PRUPE_ppa006928mg [Prunus persica]	--	--	--	--	--	--	--	--	--	--	--	--	--	--	-	-	GO:0005739//mitochondrion
CL1085.Contig4	941	5	0.5249	gi|462419979|gb|EMJ24242.1|	333.6	2e-90	hypothetical protein PRUPE_ppa006928mg [Prunus persica]	--	--	--	--	--	--	--	--	--	--	--	--	--	--	-	-	GO:0005739//mitochondrion;GO:0009507//chloroplast
CL1086.Contig1	1056	5	0.4678	gi|359806818|ref|NP_001241565.1|	491.1	1e-137	uncharacterized protein LOC100799218 [Glycine max]	sp|P48489|PP1_ORYSJ	476	7e-135	Serine/threonine-protein phosphatase PP1 OS=Oryza sativa subsp. japonica GN=Os03g0268000 PE=2 SV=2	YER133w	414	1e-115	COG0639	Diadenosine tetraphosphatase and related serine/threonine protein phosphatases	K06269	1e-138	491	gmx:100799218	protein phosphatase 1, catalytic subunit [EC:3.1.3.16]	GO:0006470//protein dephosphorylation	GO:0046872//metal ion binding;GO:0004722//protein serine/threonine phosphatase activity	GO:0008287//protein serine/threonine phosphatase complex
CL1086.Contig2	1295	7	0.534	gi|255561919|ref|XP_002521968.1|	647.9	0	serine/threonine protein phosphatase, putative [Ricinus communis] >gi|223538772|gb|EEF40372.1| serine/threonine protein phosphatase, putative [Ricinus communis]	sp|P48489|PP1_ORYSJ	575	2e-164	Serine/threonine-protein phosphatase PP1 OS=Oryza sativa subsp. japonica GN=Os03g0268000 PE=2 SV=2	YER133w	507	2e-143	COG0639	Diadenosine tetraphosphatase and related serine/threonine protein phosphatases	K06269	0	647	rcu:RCOM_0608890	protein phosphatase 1, catalytic subunit [EC:3.1.3.16]	-	GO:0004721//phosphoprotein phosphatase activity	-
CL1086.Contig3	446	14	3.1012	gi|359488093|ref|XP_002265552.2|	170.6	6e-42	PREDICTED: serine/threonine-protein phosphatase PP1-like [Vitis vinifera]	sp|P48481|PP12_ACECL	110	3e-25	Serine/threonine-protein phosphatase PP1 isozyme 2 OS=Acetabularia cliftonii PE=3 SV=1	YER133w	101	4e-22	COG0639	Diadenosine tetraphosphatase and related serine/threonine protein phosphatases	K06269	6e-42	167	rcu:RCOM_0608890	protein phosphatase 1, catalytic subunit [EC:3.1.3.16]	-	GO:0004721//phosphoprotein phosphatase activity	-
CL1086.Contig4	983	4	0.402	gi|359806818|ref|NP_001241565.1|	491.1	1e-137	uncharacterized protein LOC100799218 [Glycine max]	sp|P48489|PP1_ORYSJ	476	7e-135	Serine/threonine-protein phosphatase PP1 OS=Oryza sativa subsp. japonica GN=Os03g0268000 PE=2 SV=2	YER133w	414	1e-115	COG0639	Diadenosine tetraphosphatase and related serine/threonine protein phosphatases	K06269	9e-139	491	gmx:100799218	protein phosphatase 1, catalytic subunit [EC:3.1.3.16]	GO:0006470//protein dephosphorylation	GO:0046872//metal ion binding;GO:0004722//protein serine/threonine phosphatase activity	GO:0008287//protein serine/threonine phosphatase complex
CL1086.Contig5	1368	16	1.1555	gi|255561919|ref|XP_002521968.1|	647.9	0	serine/threonine protein phosphatase, putative [Ricinus communis] >gi|223538772|gb|EEF40372.1| serine/threonine protein phosphatase, putative [Ricinus communis]	sp|P48489|PP1_ORYSJ	575	2e-164	Serine/threonine-protein phosphatase PP1 OS=Oryza sativa subsp. japonica GN=Os03g0268000 PE=2 SV=2	YER133w	507	2e-143	COG0639	Diadenosine tetraphosphatase and related serine/threonine protein phosphatases	K06269	0	647	rcu:RCOM_0608890	protein phosphatase 1, catalytic subunit [EC:3.1.3.16]	-	GO:0004721//phosphoprotein phosphatase activity	-
CL1088.Contig1	1327	38	2.8291	gi|462419677|gb|EMJ23940.1|	399.4	7e-110	hypothetical protein PRUPE_ppa004983mg [Prunus persica]	sp|Q9M647|IAR1_ARATH	296	1e-80	IAA-alanine resistance protein 1 OS=Arabidopsis thaliana GN=IAR1 PE=1 SV=3	AGl732	51.2	4e-06	COG0523	Putative GTPases (G3E family)	K14713	5e-93	339	gmx:100786061	solute carrier family 39 (zinc transporter), member 7	GO:0044765	-	GO:0005783//endoplasmic reticulum
CL1088.Contig2	1192	23	1.9063	gi|462419677|gb|EMJ23940.1|	409.8	4e-113	hypothetical protein PRUPE_ppa004983mg [Prunus persica]	sp|Q9M647|IAR1_ARATH	307	9e-84	IAA-alanine resistance protein 1 OS=Arabidopsis thaliana GN=IAR1 PE=1 SV=3	--	--	--	--	--	K14713	3e-96	350	gmx:100786061	solute carrier family 39 (zinc transporter), member 7	GO:0030001//metal ion transport;GO:0055085//transmembrane transport	GO:0046873//metal ion transmembrane transporter activity	GO:0005576//extracellular region;GO:0016020//membrane;GO:0005783//endoplasmic reticulum
CL1088.Contig3	1279	34	2.6263	gi|462419677|gb|EMJ23940.1|	409.8	5e-113	hypothetical protein PRUPE_ppa004983mg [Prunus persica]	sp|Q9M647|IAR1_ARATH	307	1e-83	IAA-alanine resistance protein 1 OS=Arabidopsis thaliana GN=IAR1 PE=1 SV=3	--	--	--	--	--	K14713	4e-96	350	gmx:100786061	solute carrier family 39 (zinc transporter), member 7	GO:0030001//metal ion transport;GO:0055085//transmembrane transport	GO:0046873//metal ion transmembrane transporter activity	GO:0005576//extracellular region;GO:0016020//membrane;GO:0005783//endoplasmic reticulum
CL1088.Contig4	1240	23	1.8325	gi|462419677|gb|EMJ23940.1|	399.4	6e-110	hypothetical protein PRUPE_ppa004983mg [Prunus persica]	sp|Q9M647|IAR1_ARATH	296	1e-80	IAA-alanine resistance protein 1 OS=Arabidopsis thaliana GN=IAR1 PE=1 SV=3	AGl732	51.2	4e-06	COG0523	Putative GTPases (G3E family)	K14713	5e-93	339	gmx:100786061	solute carrier family 39 (zinc transporter), member 7	GO:0044765	-	GO:0005783//endoplasmic reticulum
CL1089.Contig1	834	384	45.488	gi|462405469|gb|EMJ10933.1|	183.3	4e-45	hypothetical protein PRUPE_ppa012869mg [Prunus persica]	--	--	--	--	--	--	--	--	--	--	--	--	--	--	GO:0006364//rRNA processing	-	GO:0005739//mitochondrion
CL1089.Contig2	182	12	6.5139	--	--	--	--	--	--	--	--	--	--	--	--	--	--	--	--	--	--	-	-	-
CL109.Contig1	330	19	5.6882	--	--	--	--	--	--	--	--	--	--	--	--	--	--	--	--	--	--	-	-	-
CL1091.Contig1	583	42	7.1173	gi|462409603|gb|EMJ14937.1|	287.3	1e-76	hypothetical protein PRUPE_ppa000760mg [Prunus persica]	--	--	--	--	--	--	--	--	--	K14409	1e-75	280	vvi:100267161	protein SMG7	GO:0090306//spindle assembly involved in meiosis;GO:0000184//nuclear-transcribed mRNA catabolic process, nonsense-mediated decay	-	GO:0000932//cytoplasmic mRNA processing body;GO:0005634//nucleus
CL1091.Contig2	969	203	20.6968	gi|462409603|gb|EMJ14937.1|	531.9	5e-150	hypothetical protein PRUPE_ppa000760mg [Prunus persica]	--	--	--	--	--	--	--	--	--	K14409	5e-150	528	vvi:100267161	protein SMG7	-	-	-
CL1092.Contig1	741	5779	770.488	gi|224110280|ref|XP_002315470.1|	54.3	2e-06	predicted protein [Populus trichocarpa] >gi|222864510|gb|EEF01641.1| predicted protein [Populus trichocarpa]	sp|P13940|LEA29_GOSHI	53.5	1e-07	Late embryogenesis abundant protein D-29 OS=Gossypium hirsutum PE=3 SV=1	--	--	--	--	--	--	--	--	--	--	-	-	-
CL1092.Contig2	720	35565	4880.02	gi|462419623|gb|EMJ23886.1|	77.4	2e-13	hypothetical protein PRUPE_ppa008651mg [Prunus persica]	sp|P13940|LEA29_GOSHI	62	3e-10	Late embryogenesis abundant protein D-29 OS=Gossypium hirsutum PE=3 SV=1	--	--	--	--	--	--	--	--	--	--	-	-	-
CL1093.Contig1	2425	1990	81.0724	gi|449439854|ref|XP_004137700.1|	1114.4	0	PREDICTED: pyruvate decarboxylase isozyme 2-like [Cucumis sativus]	sp|A2XFI3|PDC2_ORYSI	1014	0	Pyruvate decarboxylase isozyme 2 OS=Oryza sativa subsp. indica GN=PDC2 PE=2 SV=2	SPAC186.09	467	5e-131	COG3961	Pyruvate decarboxylase and related thiamine pyrophosphate-requiring enzymes	K01568	0	1104	rcu:RCOM_0489390	pyruvate decarboxylase [EC:4.1.1.1]	GO:0008152//metabolic process;GO:0001666//response to hypoxia	GO:0000287//magnesium ion binding;GO:0030976//thiamine pyrophosphate binding;GO:0004737//pyruvate decarboxylase activity	GO:0016020//membrane
CL1094.Contig1	1274	57	4.4201	gi|225458667|ref|XP_002282899.1|	202.2	1e-50	PREDICTED: NAC domain-containing protein 68 [Vitis vinifera]	sp|Q9FLJ2|NC100_ARATH	54.7	1e-07	NAC domain-containing protein 100 OS=Arabidopsis thaliana GN=NAC100 PE=2 SV=1	--	--	--	--	--	--	--	--	--	--	GO:0044763;GO:0009651//response to salt stress;GO:0045892//negative regulation of transcription, DNA-dependent;GO:0010150//leaf senescence;GO:0009737//response to abscisic acid stimulus;GO:0010089//xylem development	GO:0005515//protein binding	-
CL1094.Contig2	1187	75	6.2423	gi|225458667|ref|XP_002282899.1|	202.2	1e-50	PREDICTED: NAC domain-containing protein 68 [Vitis vinifera]	sp|Q9FLJ2|NC100_ARATH	54.7	1e-07	NAC domain-containing protein 100 OS=Arabidopsis thaliana GN=NAC100 PE=2 SV=1	--	--	--	--	--	--	--	--	--	--	GO:0044763;GO:0009651//response to salt stress;GO:0045892//negative regulation of transcription, DNA-dependent;GO:0010150//leaf senescence;GO:0009737//response to abscisic acid stimulus;GO:0010089//xylem development	GO:0005515//protein binding	-
CL1095.Contig1	860	4	0.4595	gi|33188419|gb|AAP97931.1|	409.8	2e-113	tocopherol cyclase [Eucalyptus gunnii]	sp|Q94FY7|TOCC_ARATH	363	7e-101	Tocopherol cyclase, chloroplastic OS=Arabidopsis thaliana GN=VTE1 PE=1 SV=1	--	--	--	--	--	K09834	7e-111	398	rcu:RCOM_0802380	tocopherol cyclase	-	GO:0009976//tocopherol cyclase activity	-
CL1095.Contig2	535	11	2.0313	gi|219842174|dbj|BAH10644.1|	200.7	1e-50	tocopherol cyclase [Hevea brasiliensis]	sp|Q94FY7|TOCC_ARATH	163	6e-41	Tocopherol cyclase, chloroplastic OS=Arabidopsis thaliana GN=VTE1 PE=1 SV=1	--	--	--	--	--	K09834	3e-49	192	gmx:100791679	tocopherol cyclase	-	GO:0009976//tocopherol cyclase activity	-
CL1095.Contig3	1648	2	0.1199	gi|462419278|gb|EMJ23541.1|	833.2	0	hypothetical protein PRUPE_ppa004789mg [Prunus persica]	sp|Q94FY7|TOCC_ARATH	731	0	Tocopherol cyclase, chloroplastic OS=Arabidopsis thaliana GN=VTE1 PE=1 SV=1	--	--	--	--	--	K09834	0	797	vvi:100268095	tocopherol cyclase	-	GO:0009976//tocopherol cyclase activity	-
CL1095.Contig4	1226	5	0.4029	gi|462419278|gb|EMJ23541.1|	643.3	0	hypothetical protein PRUPE_ppa004789mg [Prunus persica]	sp|Q94FY7|TOCC_ARATH	573	5e-164	Tocopherol cyclase, chloroplastic OS=Arabidopsis thaliana GN=VTE1 PE=1 SV=1	--	--	--	--	--	K09834	4e-178	622	vvi:100268095	tocopherol cyclase	GO:0006979//response to oxidative stress;GO:0006631//fatty acid metabolic process;GO:0015994//chlorophyll metabolic process;GO:0010264//myo-inositol hexakisphosphate biosynthetic process;GO:0010189//vitamin E biosynthetic process;GO:0009266//response to temperature stimulus;GO:0009915//phloem sucrose loading;GO:0031347//regulation of defense response;GO:0016122//xanthophyll metabolic process;GO:0…	GO:0009976//tocopherol cyclase activity	GO:0009706//chloroplast inner membrane;GO:0009534//chloroplast thylakoid;GO:0010287//plastoglobule
CL1095.Contig5	438	1	0.2256	gi|33188419|gb|AAP97931.1|	225.3	2e-58	tocopherol cyclase [Eucalyptus gunnii]	sp|Q94FY7|TOCC_ARATH	205	7e-54	Tocopherol cyclase, chloroplastic OS=Arabidopsis thaliana GN=VTE1 PE=1 SV=1	--	--	--	--	--	K09834	2e-56	215	rcu:RCOM_0802380	tocopherol cyclase	GO:0006979//response to oxidative stress;GO:0006631//fatty acid metabolic process;GO:0015994//chlorophyll metabolic process;GO:0010264//myo-inositol hexakisphosphate biosynthetic process;GO:0010189//vitamin E biosynthetic process;GO:0009266//response to temperature stimulus;GO:0009915//phloem sucrose loading;GO:0031347//regulation of defense response;GO:0016122//xanthophyll metabolic process;GO:0…	GO:0009976//tocopherol cyclase activity	GO:0009706//chloroplast inner membrane;GO:0009534//chloroplast thylakoid;GO:0010287//plastoglobule
CL1096.Contig1	1063	47	4.3681	gi|462413370|gb|EMJ18419.1|	349.4	6e-95	hypothetical protein PRUPE_ppa005102mg [Prunus persica]	sp|Q9LK21|CXE11_ARATH	337	7e-93	Probable carboxylesterase 11 OS=Arabidopsis thaliana GN=CXE11 PE=2 SV=1	XF1253	69.3	1e-11	COG0657	Esterase/lipase	K14493	3e-16	84.3	pop:POPTR_827350	gibberellin receptor GID1 [EC:3.-.-.-]	GO:0008152//metabolic process	GO:0016787//hydrolase activity	GO:0005634//nucleus;GO:0005737//cytoplasm
CL1096.Contig2	1804	60	3.2858	gi|449492890|ref|XP_004159132.1|	765.8	0	PREDICTED: probable carboxylesterase 11-like [Cucumis sativus]	sp|Q9LK21|CXE11_ARATH	676	0	Probable carboxylesterase 11 OS=Arabidopsis thaliana GN=CXE11 PE=2 SV=1	AF1716	106	2e-22	COG0657	Esterase/lipase	K14493	7e-30	130	pop:POPTR_827350	gibberellin receptor GID1 [EC:3.-.-.-]	GO:0015824//proline transport;GO:0008152//metabolic process	GO:0016787//hydrolase activity	GO:0005576//extracellular region;GO:0005737//cytoplasm;GO:0005634//nucleus
CL1097.Contig1	371	43	11.4505	gi|462415424|gb|EMJ20161.1|	233	1e-60	hypothetical protein PRUPE_ppa003628mg [Prunus persica]	sp|Q0JIC2|GAM1_ORYSJ	214	1e-56	Transcription factor GAMYB OS=Oryza sativa subsp. japonica GN=GAM1 PE=2 SV=1	ECU11g1690	115	3e-26	COG5147	Myb superfamily proteins, including transcription factors and mRNA splicing factors	K09422	2e-61	231	vvi:100248959	myb proto-oncogene protein, plant	GO:0009908//flower development;GO:0045926//negative regulation of growth;GO:0043068//positive regulation of programmed cell death;GO:0009751//response to salicylic acid stimulus;GO:0048235//pollen sperm cell differentiation;GO:0045893//positive regulation of transcription, DNA-dependent;GO:0009789//positive regulation of abscisic acid mediated signaling pathway;GO:0009723//response to ethylene st…	GO:0003677//DNA binding;GO:0003682//chromatin binding	GO:0005634//nucleus
CL1098.Contig1	2193	367	16.5333	gi|297735552|emb|CBI18046.3|	1013.5	0	unnamed protein product [Vitis vinifera]	sp|Q9C7N2|CAD1_ARATH	718	0	MACPF domain-containing protein CAD1 OS=Arabidopsis thaliana GN=CAD1 PE=2 SV=1	--	--	--	--	--	--	--	--	--	--	-	-	-
CL1098.Contig2	1014	12	1.1692	gi|297735552|emb|CBI18046.3|	424.5	1e-117	unnamed protein product [Vitis vinifera]	sp|Q9C7N2|CAD1_ARATH	248	3e-66	MACPF domain-containing protein CAD1 OS=Arabidopsis thaliana GN=CAD1 PE=2 SV=1	--	--	--	--	--	--	--	--	--	--	-	-	-
CL1099.Contig1	630	153	23.9929	gi|225429803|ref|XP_002282858.1|	189.5	3e-47	PREDICTED: uncharacterized protein LOC100262900 [Vitis vinifera]	--	--	--	--	--	--	--	--	--	--	--	--	--	--	-	GO:0003676//nucleic acid binding	GO:0030529//ribonucleoprotein complex;GO:0005634//nucleus
CL1099.Contig2	798	32	3.9617	gi|225429803|ref|XP_002282858.1|	189.5	5e-47	PREDICTED: uncharacterized protein LOC100262900 [Vitis vinifera]	--	--	--	--	--	--	--	--	--	--	--	--	--	--	-	GO:0003676//nucleic acid binding	GO:0030529//ribonucleoprotein complex;GO:0005634//nucleus
CL11.Contig1	2634	948	35.5569	gi|462406034|gb|EMJ11498.1|	1016.1	0	hypothetical protein PRUPE_ppa002543mg [Prunus persica]	sp|Q93YW0|EXEC1_ARATH	401	9e-112	Protein EXECUTER 1, chloroplastic OS=Arabidopsis thaliana GN=EX1 PE=1 SV=1	--	--	--	--	--	--	--	--	--	--	GO:0010343//singlet oxygen-mediated programmed cell death	-	GO:0042651//thylakoid membrane;GO:0009507//chloroplast
CL11.Contig2	2104	65	3.0521	gi|462406034|gb|EMJ11498.1|	951.8	0	hypothetical protein PRUPE_ppa002543mg [Prunus persica]	sp|Q93YW0|EXEC1_ARATH	381	7e-106	Protein EXECUTER 1, chloroplastic OS=Arabidopsis thaliana GN=EX1 PE=1 SV=1	--	--	--	--	--	--	--	--	--	--	GO:0010343//singlet oxygen-mediated programmed cell death	-	GO:0042651//thylakoid membrane;GO:0009507//chloroplast
CL110.Contig1	331	31	9.2526	gi|296082273|emb|CBI21278.3|	85.1	3e-16	unnamed protein product [Vitis vinifera]	--	--	--	--	--	--	--	--	--	--	--	--	--	--	-	-	-
CL110.Contig2	210	13	6.1158	gi|297598231|ref|NP_001045268.2|	77.4	7e-14	Os01g0927400 [Oryza sativa Japonica Group] >gi|255674022|dbj|BAF07182.2| Os01g0927400 [Oryza sativa Japonica Group]	--	--	--	--	--	--	--	--	--	--	--	--	--	--	-	-	-
CL110.Contig3	623	77	12.2105	gi|296082273|emb|CBI21278.3|	89.4	4e-17	unnamed protein product [Vitis vinifera]	--	--	--	--	--	--	--	--	--	--	--	--	--	--	-	-	-
CL1100.Contig1	1028	6281	603.625	gi|357496973|ref|XP_003618775.1|	300.1	4e-80	Elongation factor 1-alpha [Medicago truncatula] >gi|355493790|gb|AES74993.1| Elongation factor 1-alpha [Medicago truncatula]	sp|O24534|EF1A_VICFA	298	3e-81	Elongation factor 1-alpha OS=Vicia faba PE=2 SV=1	SPCC794.09c	227	3e-59	COG5256	Translation elongation factor EF-1alpha (GTPase)	K03231	1e-83	308	mtr:MTR_6g021800	elongation factor 1-alpha	GO:0006414//translational elongation;GO:0006184//GTP catabolic process;GO:0046686//response to cadmium ion	GO:0003746//translation elongation factor activity;GO:0005525//GTP binding;GO:0003924//GTPase activity	GO:0005773//vacuole;GO:0009507//chloroplast;GO:0005730//nucleolus;GO:0005886//plasma membrane;GO:0005739//mitochondrion
CL1100.Contig2	333	1221	362.245	gi|224069356|ref|XP_002326338.1|	191	4e-48	predicted protein [Populus trichocarpa] >gi|118487793|gb|ABK95720.1| unknown [Populus trichocarpa] >gi|222833531|gb|EEE72008.1| predicted protein [Populus trichocarpa]	sp|O49169|EF1A_MANES	183	2e-47	Elongation factor 1-alpha OS=Manihot esculenta GN=EF1 PE=3 SV=1	SPCC794.09c	144	4e-35	COG5256	Translation elongation factor EF-1alpha (GTPase)	K03231	3e-49	191	pop:POPTR_675976	elongation factor 1-alpha	GO:0006414//translational elongation;GO:0006184//GTP catabolic process;GO:0046686//response to cadmium ion	GO:0004781//sulfate adenylyltransferase (ATP) activity;GO:0003746//translation elongation factor activity;GO:0005525//GTP binding;GO:0003924//GTPase activity	GO:0005773//vacuole;GO:0009507//chloroplast;GO:0005730//nucleolus;GO:0005886//plasma membrane;GO:0005739//mitochondrion
CL1101.Contig1	464	60	12.7751	gi|359494046|ref|XP_002279828.2|	300.4	6e-81	PREDICTED: probable beta-1,3-galactosyltransferase 2-like isoform 2 [Vitis vinifera]	sp|A8MRC7|B3GT2_ARATH	286	3e-78	Probable beta-1,3-galactosyltransferase 2 OS=Arabidopsis thaliana GN=B3GALT2 PE=2 SV=1	--	--	--	--	--	--	--	--	--	--	GO:0006486//protein glycosylation	GO:0047220//galactosylxylosylprotein 3-beta-galactosyltransferase activity	GO:0005794//Golgi apparatus;GO:0016021//integral to membrane
CL1101.Contig2	1721	407	23.3639	gi|462411621|gb|EMJ16670.1|	748.8	0	hypothetical protein PRUPE_ppa006530mg [Prunus persica]	sp|A8MRC7|B3GT2_ARATH	703	0	Probable beta-1,3-galactosyltransferase 2 OS=Arabidopsis thaliana GN=B3GALT2 PE=2 SV=1	--	--	--	--	--	K14413	2e-09	62.4	pop:POPTR_567039	beta-1,3-galactosyltransferase [EC:2.4.1.-]	GO:0006486//protein glycosylation	GO:0008378//galactosyltransferase activity	GO:0005794//Golgi apparatus;GO:0016021//integral to membrane
CL1101.Contig3	1001	194	19.1469	gi|255566417|ref|XP_002524194.1|	491.5	9e-138	Beta-1,3-galactosyltransferase sqv-2, putative [Ricinus communis] >gi|223536563|gb|EEF38209.1| Beta-1,3-galactosyltransferase sqv-2, putative [Ricinus communis]	sp|A8MRC7|B3GT2_ARATH	478	2e-135	Probable beta-1,3-galactosyltransferase 2 OS=Arabidopsis thaliana GN=B3GALT2 PE=2 SV=1	--	--	--	--	--	--	--	--	--	--	GO:0006486//protein glycosylation	GO:0047220//galactosylxylosylprotein 3-beta-galactosyltransferase activity	GO:0005794//Golgi apparatus;GO:0016021//integral to membrane
CL1101.Contig4	1010	146	14.2811	gi|255566417|ref|XP_002524194.1|	453	3e-126	Beta-1,3-galactosyltransferase sqv-2, putative [Ricinus communis] >gi|223536563|gb|EEF38209.1| Beta-1,3-galactosyltransferase sqv-2, putative [Ricinus communis]	sp|A8MRC7|B3GT2_ARATH	441	3e-124	Probable beta-1,3-galactosyltransferase 2 OS=Arabidopsis thaliana GN=B3GALT2 PE=2 SV=1	--	--	--	--	--	--	--	--	--	--	GO:0006486//protein glycosylation	GO:0047220//galactosylxylosylprotein 3-beta-galactosyltransferase activity	GO:0005794//Golgi apparatus;GO:0016021//integral to membrane
CL1102.Contig1	2924	46	1.5542	gi|359474932|ref|XP_002280381.2|	527.7	4e-148	PREDICTED: F-box protein At2g16365-like [Vitis vinifera]	sp|Q84V03|FB348_ARATH	172	8e-43	F-box protein At2g16365 OS=Arabidopsis thaliana GN=At2g16365 PE=2 SV=2	--	--	--	--	--	--	--	--	--	--	-	-	-
CL1102.Contig2	3177	101	3.1408	gi|462396601|gb|EMJ02400.1|	189.1	4e-46	hypothetical protein PRUPE_ppa002221mg [Prunus persica]	sp|Q84V03|FB348_ARATH	130	6e-30	F-box protein At2g16365 OS=Arabidopsis thaliana GN=At2g16365 PE=2 SV=2	--	--	--	--	--	--	--	--	--	--	GO:0009658//chloroplast organization;GO:0045893//positive regulation of transcription, DNA-dependent;GO:0080167//response to karrikin	-	-
CL1103.Contig1	1605	1963	120.831	gi|462400922|gb|EMJ06479.1|	738.8	0	hypothetical protein PRUPE_ppa006524mg [Prunus persica]	sp|Q9XF97|RL4_PRUAR	725	0	60S ribosomal protein L4 OS=Prunus armeniaca GN=RPL4 PE=2 SV=1	SPBP8B7.03c	426	7e-119	COG0088	Ribosomal protein L4	K02930	0	723	vvi:100251826	large subunit ribosomal protein L4e	GO:0006412//translation	GO:0003735//structural constituent of ribosome	GO:0005730//nucleolus;GO:0005773//vacuole;GO:0005886//plasma membrane;GO:0005618//cell wall;GO:0022625//cytosolic large ribosomal subunit;GO:0009507//chloroplast
CL1103.Contig2	185	13	6.9423	gi|462407825|gb|EMJ13159.1|	119.8	1e-26	hypothetical protein PRUPE_ppa006523mg [Prunus persica]	sp|Q9XF97|RL4_PRUAR	119	3e-28	60S ribosomal protein L4 OS=Prunus armeniaca GN=RPL4 PE=2 SV=1	SPBP8B7.03c	95.9	2e-20	COG0088	Ribosomal protein L4	K02930	2e-27	118	mtr:MTR_1g045410	large subunit ribosomal protein L4e	GO:0006412//translation	GO:0003735//structural constituent of ribosome	GO:0005730//nucleolus;GO:0005773//vacuole;GO:0005886//plasma membrane;GO:0005618//cell wall;GO:0022625//cytosolic large ribosomal subunit;GO:0009507//chloroplast
CL1103.Contig3	256	39	15.0507	gi|470120800|ref|XP_004296477.1|	154.8	3e-37	PREDICTED: 60S ribosomal protein L4-like [Fragaria vesca subsp. vesca]	sp|Q9SF40|RL4A_ARATH	149	3e-37	60S ribosomal protein L4-1 OS=Arabidopsis thaliana GN=RPL4A PE=2 SV=1	SPBP8B7.03c	78.2	3e-15	COG0088	Ribosomal protein L4	K02930	4e-38	154	vvi:100255110	large subunit ribosomal protein L4e	GO:0001510//RNA methylation;GO:0006412//translation;GO:0009220//pyrimidine ribonucleotide biosynthetic process;GO:0042545//cell wall modification;GO:0009664//plant-type cell wall organization	GO:0003735//structural constituent of ribosome	GO:0005618//cell wall;GO:0005730//nucleolus;GO:0009506//plasmodesma;GO:0009507//chloroplast;GO:0005773//vacuole;GO:0022625//cytosolic large ribosomal subunit;GO:0005886//plasma membrane
CL1103.Contig4	218	16	7.251	gi|470133984|ref|XP_004302838.1|	147.9	4e-35	PREDICTED: 60S ribosomal protein L4-like [Fragaria vesca subsp. vesca]	sp|P49691|RL4B_ARATH	146	2e-36	60S ribosomal protein L4-2 OS=Arabidopsis thaliana GN=RPL4D PE=1 SV=2	SPBC1711.06	130	5e-31	COG0088	Ribosomal protein L4	K02930	6e-36	146	aly:ARALYDRAFT_478282	large subunit ribosomal protein L4e	GO:0001510//RNA methylation;GO:0006412//translation;GO:0009220//pyrimidine ribonucleotide biosynthetic process;GO:0042545//cell wall modification;GO:0009664//plant-type cell wall organization	GO:0003735//structural constituent of ribosome	GO:0005618//cell wall;GO:0005730//nucleolus;GO:0009506//plasmodesma;GO:0005774//vacuolar membrane;GO:0009507//chloroplast;GO:0022625//cytosolic large ribosomal subunit;GO:0005886//plasma membrane
CL1104.Contig1	817	53	6.4089	gi|359481434|ref|XP_002277745.2|	99.8	3e-52	PREDICTED: cell division cycle protein 48 homolog AF_1297-like [Vitis vinifera]	sp|Q9LET7|CI111_ARATH	76.6	5e-31	Calmodulin-interacting protein 111 OS=Arabidopsis thaliana GN=CIP111 PE=1 SV=1	--	--	--	--	--	--	--	--	--	--	-	GO:0005488//binding;GO:0017111//nucleoside-triphosphatase activity	GO:0043231//intracellular membrane-bounded organelle
CL1104.Contig2	166	11	6.5466	--	--	--	--	--	--	--	--	--	--	--	--	--	--	--	--	--	--	-	-	-
CL1105.Contig1	1446	2395	163.632	gi|462418264|gb|EMJ22713.1|	276.2	1e-72	hypothetical protein PRUPE_ppa012984mg [Prunus persica]	sp|P51414|RL261_ARATH	261	7e-70	60S ribosomal protein L26-1 OS=Arabidopsis thaliana GN=RPL26A PE=2 SV=2	SPBC29B5.03c	164	5e-40	COG0198	Ribosomal protein L24	K02898	2e-73	274	rcu:RCOM_0580190	large subunit ribosomal protein L26e	GO:0009409//response to cold;GO:0006412//translation	GO:0003735//structural constituent of ribosome	GO:0005730//nucleolus;GO:0005886//plasma membrane;GO:0022625//cytosolic large ribosomal subunit;GO:0009507//chloroplast
CL1106.Contig1	378	25	6.534	gi|315321248|gb|ADU04750.1|	159.8	1e-38	ubiquitin extension protein, partial [Mesostigma viride] >gi|315321250|gb|ADU04751.1| ubiquitin extension protein, partial [Mesostigma viride]	sp|P59232|R27AB_ARATH	157	2e-39	Ubiquitin-40S ribosomal protein S27a-2 OS=Arabidopsis thaliana GN=RPS27AB PE=1 SV=2	YLR167w_2	80.5	7e-16	COG1998	Ribosomal protein S27AE	K02977	4e-39	157	aly:ARALYDRAFT_904186	small subunit ribosomal protein S27Ae	GO:0042787//protein ubiquitination involved in ubiquitin-dependent protein catabolic process;GO:0006412//translation	GO:0003735//structural constituent of ribosome	GO:0005794//Golgi apparatus;GO:0022627//cytosolic small ribosomal subunit
CL1107.Contig1	436	121	27.4177	gi|356562391|ref|XP_003549455.1|	278.9	1e-74	PREDICTED: probable pre-mRNA-splicing factor ATP-dependent RNA helicase-like [Glycine max]	sp|Q38953|DHX8_ARATH	271	1e-73	Probable pre-mRNA-splicing factor ATP-dependent RNA helicase OS=Arabidopsis thaliana GN=At3g26560 PE=1 SV=2	SPAC10F6.02c_2	219	1e-57	COG1643	HrpA-like helicases	K12818	2e-75	278	gmx:100781090	ATP-dependent RNA helicase DHX8/PRP22 [EC:3.6.4.13]	-	GO:0008026//ATP-dependent helicase activity;GO:0003723//RNA binding;GO:0005524//ATP binding	GO:0005829//cytosol;GO:0005739//mitochondrion
CL1107.Contig2	875	474	53.5182	gi|359481032|ref|XP_003632558.1|	381.7	8e-105	PREDICTED: probable pre-mRNA-splicing factor ATP-dependent RNA helicase-like [Vitis vinifera]	sp|Q38953|DHX8_ARATH	372	1e-103	Probable pre-mRNA-splicing factor ATP-dependent RNA helicase OS=Arabidopsis thaliana GN=At3g26560 PE=1 SV=2	SPAC10F6.02c_2	237	2e-62	COG1643	HrpA-like helicases	K12818	7e-106	381	vvi:100241659	ATP-dependent RNA helicase DHX8/PRP22 [EC:3.6.4.13]	-	GO:0004386//helicase activity;GO:0003676//nucleic acid binding;GO:0000166//nucleotide binding	GO:0044444//cytoplasmic part
CL1108.Contig1	719	16	2.1985	--	--	--	--	--	--	--	--	--	--	--	--	--	--	--	--	--	--	-	-	-
CL1108.Contig2	703	20	2.8106	--	--	--	--	--	--	--	--	--	--	--	--	--	--	--	--	--	--	-	-	-
CL1109.Contig1	329	39	11.7112	gi|147805881|emb|CAN76026.1|	125.2	3e-28	hypothetical protein VITISV_027817 [Vitis vinifera]	--	--	--	--	--	--	--	--	--	K14321	1e-24	109	vvi:100243153	nucleoporin-like protein 2	-	-	-
CL111.Contig1	186	20	10.623	gi|470119146|ref|XP_004295677.1|	80.9	6e-15	PREDICTED: UDP-glycosyltransferase 85A3-like [Fragaria vesca subsp. vesca]	sp|Q9LMF1|U85A3_ARATH	65.9	5e-12	UDP-glycosyltransferase 85A3 OS=Arabidopsis thaliana GN=UGT85A3 PE=2 SV=2	--	--	--	--	--	K13691	2e-06	48.5	pop:POPTR_718172	pathogen-inducible salicylic acid glucosyltransferase [EC:2.4.1.-]	GO:0008152//metabolic process	GO:0047213//anthocyanidin 3-O-glucosyltransferase activity;GO:0050502//cis-zeatin O-beta-D-glucosyltransferase activity;GO:0050403//trans-zeatin O-beta-D-glucosyltransferase activity	-
CL111.Contig2	1729	492	28.1126	gi|470140316|ref|XP_004305887.1|	564.7	1e-159	PREDICTED: UDP-glycosyltransferase 85A2-like [Fragaria vesca subsp. vesca]	sp|Q9SK82|U85A1_ARATH	462	3e-130	UDP-glycosyltransferase 85A1 OS=Arabidopsis thaliana GN=UGT85A1 PE=1 SV=1	--	--	--	--	--	K13030	1e-85	315	sbi:SORBI_01g001220	cyanohydrin beta-glucosyltransferase [EC:2.4.1.85]	-	GO:0035251//UDP-glucosyltransferase activity	-
CL111.Contig3	1798	257	14.1213	gi|462411445|gb|EMJ16494.1|	597	3e-169	hypothetical protein PRUPE_ppa004989mg [Prunus persica]	sp|Q9SK82|U85A1_ARATH	492	2e-139	UDP-glycosyltransferase 85A1 OS=Arabidopsis thaliana GN=UGT85A1 PE=1 SV=1	--	--	--	--	--	K13030	2e-93	342	sbi:SORBI_01g001220	cyanohydrin beta-glucosyltransferase [EC:2.4.1.85]	-	GO:0035251//UDP-glucosyltransferase activity	-
CL111.Contig4	1334	146	10.8126	gi|470136296|ref|XP_004303931.1|	416.4	5e-115	PREDICTED: UDP-glycosyltransferase 85A1-like [Fragaria vesca subsp. vesca]	sp|Q9LMF1|U85A3_ARATH	328	3e-90	UDP-glycosyltransferase 85A3 OS=Arabidopsis thaliana GN=UGT85A3 PE=2 SV=2	--	--	--	--	--	K13030	2e-65	248	sbi:SORBI_01g001220	cyanohydrin beta-glucosyltransferase [EC:2.4.1.85]	-	GO:0016758//transferase activity, transferring hexosyl groups	-
CL1110.Contig1	180	35	19.21	gi|462399631|gb|EMJ05299.1|	83.2	1e-15	hypothetical protein PRUPE_ppa003954mg [Prunus persica]	sp|O23225|PUB5_ARATH	45.4	7e-06	U-box domain-containing protein 5 OS=Arabidopsis thaliana GN=PUB5 PE=2 SV=3	--	--	--	--	--	--	--	--	--	--	GO:0016567//protein ubiquitination	GO:0004842//ubiquitin-protein ligase activity	GO:0000151//ubiquitin ligase complex
CL1110.Contig2	1912	217	11.2125	gi|255561116|ref|XP_002521570.1|	591.7	1e-167	ubiquitin-protein ligase, putative [Ricinus communis] >gi|223539248|gb|EEF40841.1| ubiquitin-protein ligase, putative [Ricinus communis]	sp|O23225|PUB5_ARATH	318	5e-87	U-box domain-containing protein 5 OS=Arabidopsis thaliana GN=PUB5 PE=2 SV=3	--	--	--	--	--	K09561	4e-06	51.6	gmx:100798587	STIP1 homology and U-box containing protein 1 [EC:6.3.2.19]	-	-	-
CL1110.Contig3	1686	84	4.9221	gi|224134268|ref|XP_002327797.1|	544.7	1e-153	predicted protein [Populus trichocarpa] >gi|222836882|gb|EEE75275.1| predicted protein [Populus trichocarpa]	sp|O23225|PUB5_ARATH	318	6e-87	U-box domain-containing protein 5 OS=Arabidopsis thaliana GN=PUB5 PE=2 SV=3	--	--	--	--	--	--	--	--	--	--	-	GO:0016874//ligase activity	-
CL1111.Contig1	244	1	0.4049	gi|3236250|gb|AAC23638.1|	96.7	1e-19	hypothetical protein [Arabidopsis thaliana]	--	--	--	--	--	--	--	--	--	--	--	--	--	--	GO:0006661//phosphatidylinositol biosynthetic process	-	GO:0005634//nucleus
CL1111.Contig2	586	8	1.3487	gi|462401537|gb|EMJ07094.1|	235	6e-61	hypothetical protein PRUPE_ppa011356mg [Prunus persica]	--	--	--	--	--	--	--	--	--	--	--	--	--	--	GO:0006661//phosphatidylinositol biosynthetic process	-	GO:0005634//nucleus
CL1111.Contig3	763	12	1.5538	gi|462401537|gb|EMJ07094.1|	353.2	2e-96	hypothetical protein PRUPE_ppa011356mg [Prunus persica]	--	--	--	--	SPAP8A3.13c	81.6	1e-15	COG5073	Vacuolar import and degradation protein	--	--	--	--	--	GO:0006661//phosphatidylinositol biosynthetic process	-	GO:0005634//nucleus
CL1111.Contig4	825	93	11.1368	gi|462401537|gb|EMJ07094.1|	399.8	2e-110	hypothetical protein PRUPE_ppa011356mg [Prunus persica]	--	--	--	--	SPAP8A3.13c	81.3	2e-15	COG5073	Vacuolar import and degradation protein	--	--	--	--	--	GO:0006661//phosphatidylinositol biosynthetic process	-	GO:0005634//nucleus
CL1112.Contig1	516	35	6.7012	gi|470140278|ref|XP_004305868.1|	85.9	3e-16	PREDICTED: UDP-glycosyltransferase 85A3-like [Fragaria vesca subsp. vesca]	sp|Q9LIR8|FBK67_ARATH	63.9	5e-11	F-box/kelch-repeat protein At3g23880 OS=Arabidopsis thaliana GN=At3g23880 PE=2 SV=1	--	--	--	--	--	--	--	--	--	--	-	-	-
CL1113.Contig1	314	48	15.1023	gi|297734408|emb|CBI15655.3|	200.3	7e-51	unnamed protein product [Vitis vinifera]	sp|Q9FMT4|SNF12_ARATH	176	2e-45	SWI/SNF complex component SNF12 homolog OS=Arabidopsis thaliana GN=At5g14170 PE=1 SV=1	SPAC23G3.10c	63.9	7e-11	COG5531	SWIB-domain-containing proteins implicated in chromatin remodeling	K11650	5e-52	200	vvi:100250968	SWI/SNF-related matrix-associated actin-dependent regulator of chromatin subfamily D	GO:0048364//root development	-	-
CL1113.Contig2	1846	308	16.4835	gi|462411693|gb|EMJ16742.1|	621.3	1e-176	hypothetical protein PRUPE_ppa003829mg [Prunus persica]	sp|Q9FMT4|SNF12_ARATH	527	9e-150	SWI/SNF complex component SNF12 homolog OS=Arabidopsis thaliana GN=At5g14170 PE=1 SV=1	SPAC23G3.10c	121	4e-27	COG5531	SWIB-domain-containing proteins implicated in chromatin remodeling	K11650	1e-173	608	rcu:RCOM_0774970	SWI/SNF-related matrix-associated actin-dependent regulator of chromatin subfamily D	GO:0006281//DNA repair;GO:0010224//response to UV-B;GO:0048364//root development;GO:0000956//nuclear-transcribed mRNA catabolic process;GO:0008284//positive regulation of cell proliferation	-	GO:0005634//nucleus
CL1114.Contig1	730	10	1.3533	gi|462396467|gb|EMJ02266.1|	266.2	3e-70	hypothetical protein PRUPE_ppa006705mg [Prunus persica]	sp|Q9SK66|NDUA9_ARATH	244	3e-65	NADH dehydrogenase [ubiquinone] 1 alpha subcomplex subunit 9, mitochondrial OS=Arabidopsis thaliana GN=At2g20360 PE=2 SV=2	CC3604	69.3	6e-12	COG0702	Predicted nucleoside-diphosphate-sugar epimerases	K03953	1e-70	264	gmx:100796585	NADH dehydrogenase (ubiquinone) 1 alpha subcomplex 9 [EC:1.6.5.3 1.6.99.3]	GO:0006511//ubiquitin-dependent protein catabolic process;GO:0055114//oxidation-reduction process;GO:0009651//response to salt stress;GO:0051788//response to misfolded protein;GO:0080129//proteasome core complex assembly;GO:0009853//photorespiration	GO:0000166//nucleotide binding;GO:0003954//NADH dehydrogenase activity;GO:0050662//coenzyme binding	GO:0005747//mitochondrial respiratory chain complex I
CL1114.Contig2	1464	396	26.723	gi|462396467|gb|EMJ02266.1|	696.4	0	hypothetical protein PRUPE_ppa006705mg [Prunus persica]	sp|Q9SK66|NDUA9_ARATH	627	4e-180	NADH dehydrogenase [ubiquinone] 1 alpha subcomplex subunit 9, mitochondrial OS=Arabidopsis thaliana GN=At2g20360 PE=2 SV=2	BMEII0259	168	3e-41	COG0702	Predicted nucleoside-diphosphate-sugar epimerases	K03953	0	686	vvi:100242849	NADH dehydrogenase (ubiquinone) 1 alpha subcomplex 9 [EC:1.6.5.3 1.6.99.3]	GO:0006511//ubiquitin-dependent protein catabolic process;GO:0055114//oxidation-reduction process;GO:0009651//response to salt stress;GO:0051788//response to misfolded protein;GO:0080129//proteasome core complex assembly;GO:0009853//photorespiration	GO:0000166//nucleotide binding;GO:0003954//NADH dehydrogenase activity;GO:0050662//coenzyme binding	GO:0005747//mitochondrial respiratory chain complex I
CL1115.Contig1	1962	15	0.7553	gi|147774908|emb|CAN77210.1|	70.5	2e-74	hypothetical protein VITISV_000141 [Vitis vinifera]	sp|P10978|POLX_TOBAC	139	6e-33	Retrovirus-related Pol polyprotein from transposon TNT 1-94 OS=Nicotiana tabacum PE=2 SV=1	--	--	--	--	--	K12619	1e-31	136	osa:4349826	5'-3' exoribonuclease 2 [EC:3.1.13.-]	-	-	-
CL1115.Contig2	2040	24	1.1623	gi|356503170|ref|XP_003520384.1|	123.6	1e-91	PREDICTED: uncharacterized protein LOC100795634 [Glycine max]	sp|P10978|POLX_TOBAC	139	6e-33	Retrovirus-related Pol polyprotein from transposon TNT 1-94 OS=Nicotiana tabacum PE=2 SV=1	--	--	--	--	--	K12619	4e-31	134	osa:4349826	5'-3' exoribonuclease 2 [EC:3.1.13.-]	-	-	-
CL1115.Contig3	2276	62	2.6912	gi|163955688|gb|ABY49842.1|	469.2	1e-130	hypothetical protein [Vitis hybrid cultivar]	sp|P10978|POLX_TOBAC	181	2e-45	Retrovirus-related Pol polyprotein from transposon TNT 1-94 OS=Nicotiana tabacum PE=2 SV=1	--	--	--	--	--	K12619	3e-41	168	osa:4349826	5'-3' exoribonuclease 2 [EC:3.1.13.-]	-	-	-
CL1116.Contig1	565	27	4.7211	--	--	--	--	--	--	--	--	--	--	--	--	--	--	--	--	--	--	-	-	-
CL1116.Contig2	288	0	0	gi|462411890|gb|EMJ16939.1|	114.4	5e-25	hypothetical protein PRUPE_ppa009144mg [Prunus persica]	--	--	--	--	--	--	--	--	--	--	--	--	--	--	-	-	GO:0009535//chloroplast thylakoid membrane
CL1116.Contig3	642	0	0	gi|462411890|gb|EMJ16939.1|	147.9	1e-34	hypothetical protein PRUPE_ppa009144mg [Prunus persica]	--	--	--	--	--	--	--	--	--	--	--	--	--	--	-	-	GO:0009535//chloroplast thylakoid membrane
CL1116.Contig4	1616	15	0.917	gi|470136023|ref|XP_004303801.1|	505.4	1e-141	PREDICTED: uncharacterized protein LOC101309273 [Fragaria vesca subsp. vesca]	--	--	--	--	--	--	--	--	--	--	--	--	--	--	-	-	GO:0009535//chloroplast thylakoid membrane
CL1117.Contig1	183	2609	1408.49	--	--	--	--	--	--	--	--	--	--	--	--	--	--	--	--	--	--	-	-	-
CL1118.Contig1	1141	26	2.2512	gi|358248056|ref|NP_001239802.1|	613.2	2e-174	uncharacterized protein LOC100793888 [Glycine max]	sp|Q2QZL4|U2A2B_ORYSJ	95.1	7e-20	Splicing factor U2af large subunit B OS=Oryza sativa subsp. japonica GN=U2AF65B PE=2 SV=2	SPCC16A11.13	83.6	6e-16	COG5200	U1 snRNP component, mediates U1 snRNP association with cap-binding complex	K11093	3e-18	91.3	gmx:100814484	U1 small nuclear ribonucleoprotein 70kDa	GO:0008284//positive regulation of cell proliferation;GO:0009567//double fertilization forming a zygote and endosperm	-	GO:0005829//cytosol;GO:0005634//nucleus
CL1118.Contig2	1429	73	5.0469	gi|358248056|ref|NP_001239802.1|	751.9	0	uncharacterized protein LOC100793888 [Glycine max]	sp|Q2QZL4|U2A2B_ORYSJ	95.1	9e-20	Splicing factor U2af large subunit B OS=Oryza sativa subsp. japonica GN=U2AF65B PE=2 SV=2	SPCC16A11.13	86.7	9e-17	COG5200	U1 snRNP component, mediates U1 snRNP association with cap-binding complex	K11093	4e-18	91.3	gmx:100814484	U1 small nuclear ribonucleoprotein 70kDa	GO:0008284//positive regulation of cell proliferation;GO:0009567//double fertilization forming a zygote and endosperm	-	GO:0005829//cytosol;GO:0005634//nucleus
CL1119.Contig1	1881	3	0.1576	gi|225432124|ref|XP_002264226.1|	755	0	PREDICTED: DNA (cytosine-5)-methyltransferase DRM2-like [Vitis vinifera]	sp|Q9M548|DRM2_ARATH	276	2e-74	DNA (cytosine-5)-methyltransferase DRM2 OS=Arabidopsis thaliana GN=DRM2 PE=1 SV=1	--	--	--	--	--	--	--	--	--	--	GO:0006306//DNA methylation	-	-
CL1119.Contig2	2136	8	0.37	gi|225432124|ref|XP_002264226.1|	755	0	PREDICTED: DNA (cytosine-5)-methyltransferase DRM2-like [Vitis vinifera]	sp|Q9M548|DRM2_ARATH	276	3e-74	DNA (cytosine-5)-methyltransferase DRM2 OS=Arabidopsis thaliana GN=DRM2 PE=1 SV=1	--	--	--	--	--	--	--	--	--	--	GO:0006306//DNA methylation	-	-
CL1119.Contig3	367	8	2.1536	gi|462418594|gb|EMJ22857.1|	132.1	2e-30	hypothetical protein PRUPE_ppb009791mg [Prunus persica]	sp|Q9M548|DRM2_ARATH	51.2	1e-07	DNA (cytosine-5)-methyltransferase DRM2 OS=Arabidopsis thaliana GN=DRM2 PE=1 SV=1	--	--	--	--	--	--	--	--	--	--	GO:0006306//DNA methylation	GO:0008168//methyltransferase activity	GO:0005634//nucleus
CL112.Contig1	838	330	38.9046	gi|462407919|gb|EMJ13253.1|	273.1	3e-72	hypothetical protein PRUPE_ppa011448mg [Prunus persica]	sp|P13087|MIRA_RICDU	93.2	2e-19	Miraculin OS=Richadella dulcifica PE=1 SV=3	--	--	--	--	--	--	--	--	--	--	-	-	-
CL112.Contig2	836	612	72.323	gi|462407919|gb|EMJ13253.1|	265	1e-69	hypothetical protein PRUPE_ppa011448mg [Prunus persica]	sp|P29421|IAAS_ORYSJ	85.9	3e-17	Alpha-amylase/subtilisin inhibitor OS=Oryza sativa subsp. japonica GN=RASI PE=1 SV=2	--	--	--	--	--	--	--	--	--	--	-	-	-
CL112.Contig3	250	122	48.2116	gi|470115994|ref|XP_004294173.1|	128.3	3e-29	PREDICTED: alpha-amylase/subtilisin inhibitor-like [Fragaria vesca subsp. vesca]	sp|P29421|IAAS_ORYSJ	60.1	3e-10	Alpha-amylase/subtilisin inhibitor OS=Oryza sativa subsp. japonica GN=RASI PE=1 SV=2	--	--	--	--	--	--	--	--	--	--	GO:0008152//metabolic process	-	-
CL1120.Contig1	856	233	26.8914	gi|388501178|gb|AFK38655.1|	439.9	2e-122	unknown [Lotus japonicus]	sp|Q9SPB3|RL10_VITRI	432	1e-121	60S ribosomal protein L10 OS=Vitis riparia GN=RPL10 PE=2 SV=1	SPAP7G5.05	290	2e-78	COG0197	Ribosomal protein L16/L10E	K02866	5e-123	438	gmx:100305619	large subunit ribosomal protein L10e	GO:0006412//translation;GO:0071493//cellular response to UV-B;GO:0032502//developmental process	GO:0003735//structural constituent of ribosome	GO:0005730//nucleolus;GO:0009941//chloroplast envelope;GO:0005773//vacuole;GO:0022625//cytosolic large ribosomal subunit;GO:0005886//plasma membrane
CL1120.Contig2	1150	2085	179.118	gi|388501178|gb|AFK38655.1|	439.9	3e-122	unknown [Lotus japonicus]	sp|Q9SPB3|RL10_VITRI	432	2e-121	60S ribosomal protein L10 OS=Vitis riparia GN=RPL10 PE=2 SV=1	SPAP7G5.05	290	2e-78	COG0197	Ribosomal protein L16/L10E	K02866	7e-123	438	gmx:100305619	large subunit ribosomal protein L10e	GO:0006412//translation;GO:0071493//cellular response to UV-B;GO:0032502//developmental process	GO:0003735//structural constituent of ribosome	GO:0005730//nucleolus;GO:0009941//chloroplast envelope;GO:0005773//vacuole;GO:0022625//cytosolic large ribosomal subunit;GO:0005886//plasma membrane
CL1121.Contig1	518	91	17.3557	--	--	--	--	--	--	--	--	--	--	--	--	--	--	--	--	--	--	-	-	-
CL1121.Contig2	785	592	74.5047	gi|462402993|gb|EMJ08550.1|	217.2	2e-55	hypothetical protein PRUPE_ppa011283mg [Prunus persica]	--	--	--	--	--	--	--	--	--	--	--	--	--	--	-	-	-
CL1122.Contig1	317	26	8.103	gi|225433017|ref|XP_002284642.1|	170.6	6e-42	PREDICTED: 1-aminocyclopropane-1-carboxylate oxidase homolog 1 [Vitis vinifera] >gi|147807864|emb|CAN66433.1| hypothetical protein VITISV_027452 [Vitis vinifera]	sp|Q84MB3|ACCH1_ARATH	151	1e-37	1-aminocyclopropane-1-carboxylate oxidase homolog 1 OS=Arabidopsis thaliana GN=At1g06620 PE=2 SV=1	--	--	--	--	--	K13229	9e-25	109	zma:541977	2,4-dihydroxy-1,4-benzoxazin-3-one-glucoside dioxygenase [EC:1.14.20.2]	GO:0010439//regulation of glucosinolate biosynthetic process;GO:0055114//oxidation-reduction process	GO:0050590	-
CL1122.Contig2	1311	226	17.0309	gi|225433017|ref|XP_002284642.1|	539.6	4e-152	PREDICTED: 1-aminocyclopropane-1-carboxylate oxidase homolog 1 [Vitis vinifera] >gi|147807864|emb|CAN66433.1| hypothetical protein VITISV_027452 [Vitis vinifera]	sp|Q84MB3|ACCH1_ARATH	481	5e-136	1-aminocyclopropane-1-carboxylate oxidase homolog 1 OS=Arabidopsis thaliana GN=At1g06620 PE=2 SV=1	mlr6892	105	2e-22	COG3491	Isopenicillin N synthase and related dioxygenases	K13229	1e-90	332	zma:541977	2,4-dihydroxy-1,4-benzoxazin-3-one-glucoside dioxygenase [EC:1.14.20.2]	GO:0010439//regulation of glucosinolate biosynthetic process;GO:0055114//oxidation-reduction process	GO:0050590;GO:0005506//iron ion binding	-
CL1122.Contig3	416	13	3.0873	gi|224111004|ref|XP_002315712.1|	185.7	1e-46	predicted protein [Populus trichocarpa] >gi|222864752|gb|EEF01883.1| predicted protein [Populus trichocarpa]	sp|Q84MB3|ACCH1_ARATH	161	1e-40	1-aminocyclopropane-1-carboxylate oxidase homolog 1 OS=Arabidopsis thaliana GN=At1g06620 PE=2 SV=1	PA4191	65.1	4e-11	COG3491	Isopenicillin N synthase and related dioxygenases	K13229	2e-25	112	zma:541977	2,4-dihydroxy-1,4-benzoxazin-3-one-glucoside dioxygenase [EC:1.14.20.2]	GO:0010439//regulation of glucosinolate biosynthetic process;GO:0055114//oxidation-reduction process	GO:0016706//oxidoreductase activity, acting on paired donors, with incorporation or reduction of molecular oxygen, 2-oxoglutarate as one donor, and incorporation of one atom each of oxygen into both donors	-
CL1122.Contig4	983	12	1.206	gi|470123979|ref|XP_004297996.1|	70.1	6e-11	PREDICTED: 1-aminocyclopropane-1-carboxylate oxidase homolog 3-like [Fragaria vesca subsp. vesca]	sp|Q84MB3|ACCH1_ARATH	369	1e-102	1-aminocyclopropane-1-carboxylate oxidase homolog 1 OS=Arabidopsis thaliana GN=At1g06620 PE=2 SV=1	PA4191	82	1e-15	COG3491	Isopenicillin N synthase and related dioxygenases	K13229	3e-69	260	zma:541977	2,4-dihydroxy-1,4-benzoxazin-3-one-glucoside dioxygenase [EC:1.14.20.2]	GO:0010439//regulation of glucosinolate biosynthetic process;GO:0055114//oxidation-reduction process	GO:0016706//oxidoreductase activity, acting on paired donors, with incorporation or reduction of molecular oxygen, 2-oxoglutarate as one donor, and incorporation of one atom each of oxygen into both donors	-
CL1123.Contig1	1672	58	3.4271	gi|462401663|gb|EMJ07220.1|	199.1	1e-49	hypothetical protein PRUPE_ppa012435mg [Prunus persica]	--	--	--	--	--	--	--	--	--	--	--	--	--	--	GO:0009651//response to salt stress;GO:0006914//autophagy	-	-
CL1123.Contig2	1387	13	0.926	gi|357505741|ref|XP_003623159.1|	61.2	4e-08	hypothetical protein MTR_7g065150 [Medicago truncatula] >gi|355498174|gb|AES79377.1| hypothetical protein MTR_7g065150 [Medicago truncatula] >gi|388492720|gb|AFK34426.1| unknown [Medicago truncatula]	--	--	--	--	--	--	--	--	--	--	--	--	--	--	-	-	-
CL1123.Contig3	1226	348	28.0427	gi|462401663|gb|EMJ07220.1|	199.1	1e-49	hypothetical protein PRUPE_ppa012435mg [Prunus persica]	--	--	--	--	--	--	--	--	--	--	--	--	--	--	GO:0009651//response to salt stress;GO:0006914//autophagy	-	-
CL1124.Contig1	841	0	0	gi|297744528|emb|CBI37790.3|	350.9	1e-95	unnamed protein product [Vitis vinifera]	sp|Q944A7|Y4523_ARATH	325	2e-89	Probable serine/threonine-protein kinase At4g35230 OS=Arabidopsis thaliana GN=At4g35230 PE=1 SV=1	--	--	--	--	--	K14500	1e-96	350	vvi:100265782	BR-signaling kinase [EC:2.7.11.1]	GO:0006499//N-terminal protein myristoylation;GO:0010098//suspensor development;GO:0006468//protein phosphorylation;GO:0010740//positive regulation of intracellular protein kinase cascade;GO:0009742//brassinosteroid mediated signaling pathway;GO:0080159//zygote elongation;GO:0009737//response to abscisic acid stimulus	GO:0005515//protein binding;GO:0004672//protein kinase activity;GO:0005524//ATP binding	GO:0005773//vacuole;GO:0009506//plasmodesma;GO:0009898//internal side of plasma membrane
CL1124.Contig2	740	3	0.4005	gi|255539170|ref|XP_002510650.1|	352.8	3e-96	receptor protein kinase, putative [Ricinus communis] >gi|223551351|gb|EEF52837.1| receptor protein kinase, putative [Ricinus communis]	sp|Q944A7|Y4523_ARATH	317	4e-87	Probable serine/threonine-protein kinase At4g35230 OS=Arabidopsis thaliana GN=At4g35230 PE=1 SV=1	--	--	--	--	--	K14500	3e-97	352	rcu:RCOM_1600650	BR-signaling kinase [EC:2.7.11.1]	GO:0006468//protein phosphorylation;GO:0009737//response to abscisic acid stimulus;GO:0080159//zygote elongation;GO:0010740//positive regulation of intracellular protein kinase cascade;GO:0010098//suspensor development;GO:0009742//brassinosteroid mediated signaling pathway	GO:0004672//protein kinase activity;GO:0005524//ATP binding	GO:0009898//internal side of plasma membrane;GO:0005773//vacuole
CL1124.Contig3	1896	44	2.2927	gi|147797812|emb|CAN74078.1|	910.2	0	hypothetical protein VITISV_000979 [Vitis vinifera]	sp|Q944A7|Y4523_ARATH	863	0	Probable serine/threonine-protein kinase At4g35230 OS=Arabidopsis thaliana GN=At4g35230 PE=1 SV=1	PA0074_1	65.1	4e-10	COG0515	Serine/threonine protein kinase	K14500	0	909	vvi:100245381	BR-signaling kinase [EC:2.7.11.1]	GO:0006499//N-terminal protein myristoylation;GO:0010098//suspensor development;GO:0006468//protein phosphorylation;GO:0010740//positive regulation of intracellular protein kinase cascade;GO:0009742//brassinosteroid mediated signaling pathway;GO:0080159//zygote elongation;GO:0009737//response to abscisic acid stimulus	GO:0005515//protein binding;GO:0004672//protein kinase activity;GO:0005524//ATP binding	GO:0005773//vacuole;GO:0009506//plasmodesma;GO:0009898//internal side of plasma membrane
CL1124.Contig4	468	0	0	gi|225459848|ref|XP_002285927.1|	195.3	2e-49	PREDICTED: probable serine/threonine-protein kinase At4g35230 isoform 2 [Vitis vinifera]	sp|Q944A7|Y4523_ARATH	172	6e-44	Probable serine/threonine-protein kinase At4g35230 OS=Arabidopsis thaliana GN=At4g35230 PE=1 SV=1	--	--	--	--	--	K14500	3e-50	195	vvi:100245381	BR-signaling kinase [EC:2.7.11.1]	GO:0006468//protein phosphorylation;GO:0009737//response to abscisic acid stimulus;GO:0080159//zygote elongation;GO:0010740//positive regulation of intracellular protein kinase cascade;GO:0010098//suspensor development;GO:0009742//brassinosteroid mediated signaling pathway	GO:0004672//protein kinase activity;GO:0005524//ATP binding	GO:0009898//internal side of plasma membrane;GO:0005773//vacuole
CL1125.Contig1	1353	6	0.4381	gi|462397678|gb|EMJ03346.1|	525.8	6e-148	hypothetical protein PRUPE_ppa007064mg [Prunus persica]	--	--	--	--	YLR133w	69.3	1e-11	COG0510	Predicted choline kinase involved in LPS biosynthesis	K00894	4e-140	496	pop:POPTR_676110	ethanolamine kinase [EC:2.7.1.82]	GO:0046474//glycerophospholipid biosynthetic process;GO:0009793//embryo development ending in seed dormancy;GO:0016310//phosphorylation	GO:0004305//ethanolamine kinase activity	GO:0005737//cytoplasm
CL1125.Contig2	1367	19	1.3731	gi|224068861|ref|XP_002326218.1|	288.5	3e-165	predicted protein [Populus trichocarpa] >gi|222833411|gb|EEE71888.1| predicted protein [Populus trichocarpa]	--	--	--	--	YLR133w	69.3	1e-11	COG0510	Predicted choline kinase involved in LPS biosynthesis	K00894	2e-166	318	pop:POPTR_676110	ethanolamine kinase [EC:2.7.1.82]	GO:0046474//glycerophospholipid biosynthetic process;GO:0009793//embryo development ending in seed dormancy;GO:0016310//phosphorylation	GO:0004305//ethanolamine kinase activity	GO:0005737//cytoplasm
CL1125.Contig3	743	33	4.3879	gi|255566975|ref|XP_002524470.1|	252.3	5e-66	choline/ethanolamine kinase, putative [Ricinus communis] >gi|223536258|gb|EEF37910.1| choline/ethanolamine kinase, putative [Ricinus communis]	--	--	--	--	YLR133w	50.8	2e-06	COG0510	Predicted choline kinase involved in LPS biosynthesis	K00894	5e-67	252	rcu:RCOM_0222070	ethanolamine kinase [EC:2.7.1.82]	GO:0016310//phosphorylation;GO:0046474//glycerophospholipid biosynthetic process	GO:0004305//ethanolamine kinase activity	-
CL1126.Contig1	1197	11	0.9079	gi|359490253|ref|XP_002267680.2|	555.4	6e-157	PREDICTED: probable receptor-like protein kinase At5g39020-like [Vitis vinifera]	sp|Q9FID6|Y5392_ARATH	315	3e-86	Probable receptor-like protein kinase At5g39020 OS=Arabidopsis thaliana GN=At5g39020 PE=2 SV=1	CAC1728_1	89.7	9e-18	COG0515	Serine/threonine protein kinase	K04733	2e-47	188	smo:SELMODRAFT_33807	interleukin-1 receptor-associated kinase 4 [EC:2.7.11.1]	GO:0006468//protein phosphorylation	GO:0004715//non-membrane spanning protein tyrosine kinase activity;GO:0030247//polysaccharide binding;GO:0005524//ATP binding;GO:0004674//protein serine/threonine kinase activity	-
CL1126.Contig2	1187	6	0.4994	gi|359490253|ref|XP_002267680.2|	555.4	6e-157	PREDICTED: probable receptor-like protein kinase At5g39020-like [Vitis vinifera]	sp|Q9FID6|Y5392_ARATH	315	3e-86	Probable receptor-like protein kinase At5g39020 OS=Arabidopsis thaliana GN=At5g39020 PE=2 SV=1	CAC1728_1	89.7	9e-18	COG0515	Serine/threonine protein kinase	K04733	2e-47	188	smo:SELMODRAFT_33807	interleukin-1 receptor-associated kinase 4 [EC:2.7.11.1]	GO:0006468//protein phosphorylation	GO:0004715//non-membrane spanning protein tyrosine kinase activity;GO:0030247//polysaccharide binding;GO:0005524//ATP binding;GO:0004674//protein serine/threonine kinase activity	-
CL1126.Contig3	233	10	4.2401	gi|225462657|ref|XP_002266286.1|	106.7	1e-22	PREDICTED: probable receptor-like protein kinase At5g39030-like [Vitis vinifera]	sp|Q9FID5|Y5393_ARATH	57.4	2e-09	Probable receptor-like protein kinase At5g39030 OS=Arabidopsis thaliana GN=At5g39030 PE=2 SV=1	--	--	--	--	--	--	--	--	--	--	GO:0006468//protein phosphorylation	GO:0005524//ATP binding;GO:0004674//protein serine/threonine kinase activity	-
CL1127.Contig10	1214	1	0.0814	gi|225457586|ref|XP_002272933.1|	275.8	1e-72	PREDICTED: uncharacterized protein At5g43822 [Vitis vinifera] >gi|297745571|emb|CBI40736.3| unnamed protein product [Vitis vinifera]	sp|Q6NPG7|Y5382_ARATH	196	7e-51	Uncharacterized protein At5g43822 OS=Arabidopsis thaliana GN=At5g43822 PE=2 SV=1	--	--	--	--	--	--	--	--	--	--	-	-	GO:0005739//mitochondrion
CL1127.Contig11	1155	10	0.8554	gi|225457586|ref|XP_002272933.1|	107.8	1e-61	PREDICTED: uncharacterized protein At5g43822 [Vitis vinifera] >gi|297745571|emb|CBI40736.3| unnamed protein product [Vitis vinifera]	sp|Q6NPG7|Y5382_ARATH	116	6e-43	Uncharacterized protein At5g43822 OS=Arabidopsis thaliana GN=At5g43822 PE=2 SV=1	--	--	--	--	--	--	--	--	--	--	-	-	GO:0005739//mitochondrion
CL1127.Contig12	863	0	0	gi|225457586|ref|XP_002272933.1|	107.8	4e-61	PREDICTED: uncharacterized protein At5g43822 [Vitis vinifera] >gi|297745571|emb|CBI40736.3| unnamed protein product [Vitis vinifera]	sp|Q6NPG7|Y5382_ARATH	117	2e-42	Uncharacterized protein At5g43822 OS=Arabidopsis thaliana GN=At5g43822 PE=2 SV=1	--	--	--	--	--	--	--	--	--	--	-	-	GO:0005739//mitochondrion
CL1127.Contig13	921	35	3.7544	gi|225457586|ref|XP_002272933.1|	107.8	4e-61	PREDICTED: uncharacterized protein At5g43822 [Vitis vinifera] >gi|297745571|emb|CBI40736.3| unnamed protein product [Vitis vinifera]	sp|Q6NPG7|Y5382_ARATH	117	2e-42	Uncharacterized protein At5g43822 OS=Arabidopsis thaliana GN=At5g43822 PE=2 SV=1	--	--	--	--	--	--	--	--	--	--	-	-	GO:0005739//mitochondrion
CL1127.Contig14	1112	1	0.0888	gi|225457586|ref|XP_002272933.1|	107.8	1e-61	PREDICTED: uncharacterized protein At5g43822 [Vitis vinifera] >gi|297745571|emb|CBI40736.3| unnamed protein product [Vitis vinifera]	sp|Q6NPG7|Y5382_ARATH	116	6e-43	Uncharacterized protein At5g43822 OS=Arabidopsis thaliana GN=At5g43822 PE=2 SV=1	--	--	--	--	--	--	--	--	--	--	-	-	GO:0005739//mitochondrion
CL1127.Contig15	1034	2	0.1911	gi|356524409|ref|XP_003530821.1|	155.6	1e-36	PREDICTED: uncharacterized protein LOC100797699 [Glycine max]	sp|Q6NPG7|Y5382_ARATH	101	1e-22	Uncharacterized protein At5g43822 OS=Arabidopsis thaliana GN=At5g43822 PE=2 SV=1	--	--	--	--	--	--	--	--	--	--	-	-	-
CL1127.Contig16	1097	1	0.0901	gi|225457586|ref|XP_002272933.1|	107.8	1e-61	PREDICTED: uncharacterized protein At5g43822 [Vitis vinifera] >gi|297745571|emb|CBI40736.3| unnamed protein product [Vitis vinifera]	sp|Q6NPG7|Y5382_ARATH	116	6e-43	Uncharacterized protein At5g43822 OS=Arabidopsis thaliana GN=At5g43822 PE=2 SV=1	--	--	--	--	--	--	--	--	--	--	-	-	GO:0005739//mitochondrion
CL1127.Contig17	961	2	0.2056	gi|356524409|ref|XP_003530821.1|	155.6	1e-36	PREDICTED: uncharacterized protein LOC100797699 [Glycine max]	sp|Q6NPG7|Y5382_ARATH	101	1e-22	Uncharacterized protein At5g43822 OS=Arabidopsis thaliana GN=At5g43822 PE=2 SV=1	--	--	--	--	--	--	--	--	--	--	-	-	-
CL1127.Contig1	1019	3	0.2909	gi|356524409|ref|XP_003530821.1|	155.6	1e-36	PREDICTED: uncharacterized protein LOC100797699 [Glycine max]	sp|Q6NPG7|Y5382_ARATH	101	1e-22	Uncharacterized protein At5g43822 OS=Arabidopsis thaliana GN=At5g43822 PE=2 SV=1	--	--	--	--	--	--	--	--	--	--	-	-	-
CL1127.Contig2	1141	2	0.1732	gi|225457586|ref|XP_002272933.1|	275.8	9e-73	PREDICTED: uncharacterized protein At5g43822 [Vitis vinifera] >gi|297745571|emb|CBI40736.3| unnamed protein product [Vitis vinifera]	sp|Q6NPG7|Y5382_ARATH	196	6e-51	Uncharacterized protein At5g43822 OS=Arabidopsis thaliana GN=At5g43822 PE=2 SV=1	--	--	--	--	--	--	--	--	--	--	-	-	GO:0005739//mitochondrion
CL1127.Contig3	1170	1	0.0844	gi|225457586|ref|XP_002272933.1|	107.8	1e-61	PREDICTED: uncharacterized protein At5g43822 [Vitis vinifera] >gi|297745571|emb|CBI40736.3| unnamed protein product [Vitis vinifera]	sp|Q6NPG7|Y5382_ARATH	116	6e-43	Uncharacterized protein At5g43822 OS=Arabidopsis thaliana GN=At5g43822 PE=2 SV=1	--	--	--	--	--	--	--	--	--	--	-	-	GO:0005739//mitochondrion
CL1127.Contig4	965	0	0	gi|225457586|ref|XP_002272933.1|	273.5	3e-72	PREDICTED: uncharacterized protein At5g43822 [Vitis vinifera] >gi|297745571|emb|CBI40736.3| unnamed protein product [Vitis vinifera]	sp|Q6NPG7|Y5382_ARATH	196	1e-50	Uncharacterized protein At5g43822 OS=Arabidopsis thaliana GN=At5g43822 PE=2 SV=1	--	--	--	--	--	--	--	--	--	--	-	-	GO:0005739//mitochondrion
CL1127.Contig5	907	0	0	gi|225457586|ref|XP_002272933.1|	273.5	3e-72	PREDICTED: uncharacterized protein At5g43822 [Vitis vinifera] >gi|297745571|emb|CBI40736.3| unnamed protein product [Vitis vinifera]	sp|Q6NPG7|Y5382_ARATH	196	1e-50	Uncharacterized protein At5g43822 OS=Arabidopsis thaliana GN=At5g43822 PE=2 SV=1	--	--	--	--	--	--	--	--	--	--	-	-	GO:0005739//mitochondrion
CL1127.Contig6	1156	1	0.0855	gi|225457586|ref|XP_002272933.1|	275.8	9e-73	PREDICTED: uncharacterized protein At5g43822 [Vitis vinifera] >gi|297745571|emb|CBI40736.3| unnamed protein product [Vitis vinifera]	sp|Q6NPG7|Y5382_ARATH	196	6e-51	Uncharacterized protein At5g43822 OS=Arabidopsis thaliana GN=At5g43822 PE=2 SV=1	--	--	--	--	--	--	--	--	--	--	-	-	GO:0005739//mitochondrion
CL1127.Contig7	727	1	0.1359	gi|356524409|ref|XP_003530821.1|	154.1	2e-36	PREDICTED: uncharacterized protein LOC100797699 [Glycine max]	sp|Q6NPG7|Y5382_ARATH	101	4e-22	Uncharacterized protein At5g43822 OS=Arabidopsis thaliana GN=At5g43822 PE=2 SV=1	--	--	--	--	--	--	--	--	--	--	-	-	-
CL1127.Contig8	866	2	0.2282	gi|356524409|ref|XP_003530821.1|	155.6	9e-37	PREDICTED: uncharacterized protein LOC100797699 [Glycine max]	sp|Q6NPG7|Y5382_ARATH	101	9e-23	Uncharacterized protein At5g43822 OS=Arabidopsis thaliana GN=At5g43822 PE=2 SV=1	--	--	--	--	--	--	--	--	--	--	-	-	-
CL1127.Contig9	1199	1	0.0824	gi|225457586|ref|XP_002272933.1|	275.8	1e-72	PREDICTED: uncharacterized protein At5g43822 [Vitis vinifera] >gi|297745571|emb|CBI40736.3| unnamed protein product [Vitis vinifera]	sp|Q6NPG7|Y5382_ARATH	196	6e-51	Uncharacterized protein At5g43822 OS=Arabidopsis thaliana GN=At5g43822 PE=2 SV=1	--	--	--	--	--	--	--	--	--	--	-	-	GO:0005739//mitochondrion
CL1128.Contig1	3674	63	1.6941	gi|462403763|gb|EMJ09320.1|	1695.2	0	hypothetical protein PRUPE_ppa000628mg [Prunus persica]	sp|Q9M8Y0|SEC_ARATH	71.2	4e-12	Probable UDP-N-acetylglucosamine--peptide N-acetylglucosaminyltransferase SEC OS=Arabidopsis thaliana GN=SEC PE=2 SV=1	MTH72	128	8e-29	COG0457	FOG: TPR repeat	K09667	1e-11	71.2	ath:AT3G04240	polypeptide N-acetylglucosaminyltransferase [EC:2.4.1.-]	GO:0000278//mitotic cell cycle;GO:0010048//vernalization response;GO:0006396//RNA processing;GO:0031348//negative regulation of defense response;GO:0043687//post-translational protein modification;GO:0006346//methylation-dependent chromatin silencing;GO:0045893//positive regulation of transcription, DNA-dependent;GO:0009816//defense response to bacterium, incompatible interaction;GO:0016246//RNA …	GO:0032947//protein complex scaffold	GO:0005739//mitochondrion;GO:0048471//perinuclear region of cytoplasm;GO:0005634//nucleus
CL1128.Contig2	3377	14	0.4096	gi|462403763|gb|EMJ09320.1|	1699.9	0	hypothetical protein PRUPE_ppa000628mg [Prunus persica]	sp|Q9M8Y0|SEC_ARATH	71.2	4e-12	Probable UDP-N-acetylglucosamine--peptide N-acetylglucosaminyltransferase SEC OS=Arabidopsis thaliana GN=SEC PE=2 SV=1	MTH72	128	7e-29	COG0457	FOG: TPR repeat	K09667	1e-11	71.2	ath:AT3G04240	polypeptide N-acetylglucosaminyltransferase [EC:2.4.1.-]	GO:0000278//mitotic cell cycle;GO:0010048//vernalization response;GO:0006396//RNA processing;GO:0031348//negative regulation of defense response;GO:0043687//post-translational protein modification;GO:0006346//methylation-dependent chromatin silencing;GO:0045893//positive regulation of transcription, DNA-dependent;GO:0009816//defense response to bacterium, incompatible interaction;GO:0016246//RNA …	GO:0032947//protein complex scaffold	GO:0005739//mitochondrion;GO:0048471//perinuclear region of cytoplasm;GO:0005634//nucleus
CL1128.Contig3	3609	51	1.3961	gi|462403763|gb|EMJ09320.1|	1694.9	0	hypothetical protein PRUPE_ppa000628mg [Prunus persica]	sp|Q9M8Y0|SEC_ARATH	71.2	4e-12	Probable UDP-N-acetylglucosamine--peptide N-acetylglucosaminyltransferase SEC OS=Arabidopsis thaliana GN=SEC PE=2 SV=1	MTH72	128	8e-29	COG0457	FOG: TPR repeat	K09667	1e-11	71.2	ath:AT3G04240	polypeptide N-acetylglucosaminyltransferase [EC:2.4.1.-]	GO:0000278//mitotic cell cycle;GO:0010048//vernalization response;GO:0006396//RNA processing;GO:0031348//negative regulation of defense response;GO:0043687//post-translational protein modification;GO:0006346//methylation-dependent chromatin silencing;GO:0045893//positive regulation of transcription, DNA-dependent;GO:0009816//defense response to bacterium, incompatible interaction;GO:0016246//RNA …	GO:0032947//protein complex scaffold	GO:0005739//mitochondrion;GO:0048471//perinuclear region of cytoplasm;GO:0005634//nucleus
CL1129.Contig1	1181	19	1.5894	gi|225441145|ref|XP_002266748.1|	545	9e-154	PREDICTED: splicing factor 3A subunit 2 [Vitis vinifera]	sp|Q9FLQ7|FH20_ARATH	106	2e-23	Formin-like protein 20 OS=Arabidopsis thaliana GN=FH20 PE=2 SV=3	SPBC21C3.05	160	4e-39	COG5246	Splicing factor 3a, subunit 2	K12826	7e-155	545	vvi:100245136	splicing factor 3A subunit 2	-	GO:0003676//nucleic acid binding;GO:0008270//zinc ion binding	GO:0005634//nucleus
CL1129.Contig2	1398	164	11.5896	gi|225441145|ref|XP_002266748.1|	642.1	0	PREDICTED: splicing factor 3A subunit 2 [Vitis vinifera]	sp|Q9FLQ7|FH20_ARATH	106	3e-23	Formin-like protein 20 OS=Arabidopsis thaliana GN=FH20 PE=2 SV=3	SPBC21C3.05	216	8e-56	COG5246	Splicing factor 3a, subunit 2	K12826	0	642	vvi:100245136	splicing factor 3A subunit 2	-	GO:0003676//nucleic acid binding;GO:0008270//zinc ion binding	GO:0005634//nucleus
CL113.Contig1	311	9	2.859	gi|356528751|ref|XP_003532961.1|	89.4	1e-17	PREDICTED: uncharacterized protein LOC100780898 [Glycine max]	sp|Q1PFN9|PUM9_ARATH	55.8	6e-09	Pumilio homolog 9 OS=Arabidopsis thaliana GN=APUM9 PE=2 SV=1	--	--	--	--	--	--	--	--	--	--	-	GO:0003729//mRNA binding	GO:0009507//chloroplast
CL113.Contig2	288	14	4.8025	--	--	--	--	--	--	--	--	--	--	--	--	--	--	--	--	--	--	-	-	-
CL1130.Contig1	944	12	1.2559	gi|462420812|gb|EMJ25075.1|	270	4e-71	hypothetical protein PRUPE_ppa010863mg [Prunus persica]	sp|O82798|ARR4_ARATH	190	9e-49	Two-component response regulator ARR4 OS=Arabidopsis thaliana GN=ARR4 PE=1 SV=1	Cj1491c	58.5	2e-08	COG0745	Response regulators consisting of a CheY-like receiver domain and a winged-helix DNA-binding domain	K14492	9e-62	235	rcu:RCOM_0699760	two-component response regulator ARR-A family	GO:0010114//response to red light;GO:0007623//circadian rhythm;GO:0044237//cellular metabolic process;GO:0010017//red or far-red light signaling pathway	-	GO:0044424//intracellular part
CL1130.Contig2	1140	79	6.8463	gi|462420812|gb|EMJ25075.1|	325.9	8e-88	hypothetical protein PRUPE_ppa010863mg [Prunus persica]	sp|O82798|ARR4_ARATH	231	5e-61	Two-component response regulator ARR4 OS=Arabidopsis thaliana GN=ARR4 PE=1 SV=1	BH1547_2	70.9	4e-12	COG0784	FOG: CheY-like receiver	K14492	7e-77	285	rcu:RCOM_0699760	two-component response regulator ARR-A family	GO:0010114//response to red light;GO:0007623//circadian rhythm;GO:0044237//cellular metabolic process;GO:0010017//red or far-red light signaling pathway	-	GO:0044424//intracellular part
CL1131.Contig1	1019	54	5.2354	gi|462415268|gb|EMJ20005.1|	94.7	2e-18	hypothetical protein PRUPE_ppa009941mg [Prunus persica]	sp|Q9ASX2|TRNH1_ARATH	77	2e-14	Tropinone reductase homolog At1g07440 OS=Arabidopsis thaliana GN=At1g07440 PE=1 SV=1	XF0913	62.4	1e-09	COG1028	Dehydrogenases with different specificities (related to short-chain alcohol dehydrogenases)	K08081	7e-18	89.7	gmx:100791265	tropine dehydrogenase [EC:1.1.1.206]	GO:0055114//oxidation-reduction process	GO:0000166//nucleotide binding;GO:0050356	GO:0005829//cytosol
CL1131.Contig2	641	2	0.3083	gi|470143621|ref|XP_004307471.1|	164.1	1e-39	PREDICTED: tropinone reductase homolog [Fragaria vesca subsp. vesca]	sp|P50165|TRNH_DATST	115	3e-26	Tropinone reductase homolog OS=Datura stramonium PE=2 SV=1	XF0913	108	5e-24	COG1028	Dehydrogenases with different specificities (related to short-chain alcohol dehydrogenases)	K08081	4e-38	155	gmx:100791265	tropine dehydrogenase [EC:1.1.1.206]	GO:0055114//oxidation-reduction process	GO:0000166//nucleotide binding;GO:0050356	GO:0005829//cytosol
CL1132.Contig1	2309	61	2.61	gi|462413320|gb|EMJ18369.1|	1032.3	0	hypothetical protein PRUPE_ppa003301mg [Prunus persica] >gi|462413321|gb|EMJ18370.1| hypothetical protein PRUPE_ppa003301mg [Prunus persica]	sp|Q9LUB7|OBE2_ARATH	850	0	Protein OBERON 2 OS=Arabidopsis thaliana GN=OBE2 PE=1 SV=1	--	--	--	--	--	--	--	--	--	--	GO:0080022//primary root development;GO:0010468//regulation of gene expression;GO:0046740//spread of virus in host, cell to cell;GO:0010492//maintenance of shoot apical meristem identity;GO:0010071//root meristem specification;GO:0010078//maintenance of root meristem identity	GO:0008270//zinc ion binding;GO:0046982//protein heterodimerization activity;GO:0042803//protein homodimerization activity	GO:0005634//nucleus
CL1132.Contig2	2326	15	0.6371	gi|462413320|gb|EMJ18369.1|	1032.3	0	hypothetical protein PRUPE_ppa003301mg [Prunus persica] >gi|462413321|gb|EMJ18370.1| hypothetical protein PRUPE_ppa003301mg [Prunus persica]	sp|Q9LUB7|OBE2_ARATH	850	0	Protein OBERON 2 OS=Arabidopsis thaliana GN=OBE2 PE=1 SV=1	--	--	--	--	--	--	--	--	--	--	GO:0080022//primary root development;GO:0010468//regulation of gene expression;GO:0046740//spread of virus in host, cell to cell;GO:0010492//maintenance of shoot apical meristem identity;GO:0010071//root meristem specification;GO:0010078//maintenance of root meristem identity	GO:0008270//zinc ion binding;GO:0046982//protein heterodimerization activity;GO:0042803//protein homodimerization activity	GO:0005634//nucleus
CL1132.Contig3	2228	35	1.552	gi|462413320|gb|EMJ18369.1|	1032.3	0	hypothetical protein PRUPE_ppa003301mg [Prunus persica] >gi|462413321|gb|EMJ18370.1| hypothetical protein PRUPE_ppa003301mg [Prunus persica]	sp|Q9LUB7|OBE2_ARATH	850	0	Protein OBERON 2 OS=Arabidopsis thaliana GN=OBE2 PE=1 SV=1	--	--	--	--	--	--	--	--	--	--	GO:0080022//primary root development;GO:0010468//regulation of gene expression;GO:0046740//spread of virus in host, cell to cell;GO:0010492//maintenance of shoot apical meristem identity;GO:0010071//root meristem specification;GO:0010078//maintenance of root meristem identity	GO:0008270//zinc ion binding;GO:0046982//protein heterodimerization activity;GO:0042803//protein homodimerization activity	GO:0005634//nucleus
CL1133.Contig1	391	24	6.0641	gi|255556344|ref|XP_002519206.1|	245	2e-64	WD-repeat protein, putative [Ricinus communis] >gi|223541521|gb|EEF43070.1| WD-repeat protein, putative [Ricinus communis]	--	--	--	--	--	--	--	--	--	K11798	3e-49	191	ppp:PHYPADRAFT_176689	bromodomain and WD repeat domain containing protein 1/3	-	GO:0000166//nucleotide binding	GO:0080008//Cul4-RING ubiquitin ligase complex;GO:0005634//nucleus
CL1134.Contig1	278	18	6.3967	gi|462401893|gb|EMJ07450.1|	53.5	1e-06	hypothetical protein PRUPE_ppa015652mg, partial [Prunus persica]	--	--	--	--	--	--	--	--	--	--	--	--	--	--	-	-	-
CL1135.Contig1	191	18	9.3105	gi|224105053|ref|XP_002313668.1|	116.3	1e-25	predicted protein [Populus trichocarpa] >gi|222850076|gb|EEE87623.1| predicted protein [Populus trichocarpa]	sp|Q93ZB9|FACR3_ARATH	103	3e-23	Fatty acyl-CoA reductase 3 OS=Arabidopsis thaliana GN=FAR3 PE=2 SV=1	--	--	--	--	--	K13356	9e-27	116	pop:POPTR_649125	fatty acyl-CoA reductase [EC:1.2.1.-]	GO:0010025//wax biosynthetic process	GO:0080019//fatty-acyl-CoA reductase (alcohol-forming) activity;GO:0000166//nucleotide binding	GO:0005783//endoplasmic reticulum
CL1135.Contig2	232	21	8.9426	gi|297798546|ref|XP_002867157.1|	119.8	1e-26	predicted protein [Arabidopsis lyrata subsp. lyrata] >gi|297312993|gb|EFH43416.1| predicted protein [Arabidopsis lyrata subsp. lyrata]	sp|Q93ZB9|FACR3_ARATH	115	5e-27	Fatty acyl-CoA reductase 3 OS=Arabidopsis thaliana GN=FAR3 PE=2 SV=1	--	--	--	--	--	K13356	8e-28	119	aly:ARALYDRAFT_656637	fatty acyl-CoA reductase [EC:1.2.1.-]	GO:0010025//wax biosynthetic process;GO:0055114//oxidation-reduction process;GO:0009556//microsporogenesis;GO:0032774//RNA biosynthetic process	GO:0003899//DNA-directed RNA polymerase activity;GO:0016627//oxidoreductase activity, acting on the CH-CH group of donors;GO:0000166//nucleotide binding;GO:0080019//fatty-acyl-CoA reductase (alcohol-forming) activity	GO:0005783//endoplasmic reticulum
CL1135.Contig3	1388	429	30.5351	gi|225436687|ref|XP_002263127.1|	608.6	8e-173	PREDICTED: fatty acyl-CoA reductase 3 isoform 1 [Vitis vinifera] >gi|296084944|emb|CBI28353.3| unnamed protein product [Vitis vinifera]	sp|Q93ZB9|FACR3_ARATH	509	1e-144	Fatty acyl-CoA reductase 3 OS=Arabidopsis thaliana GN=FAR3 PE=2 SV=1	--	--	--	--	--	K13356	6e-174	608	vvi:100259719	fatty acyl-CoA reductase [EC:1.2.1.-]	GO:0010025//wax biosynthetic process	GO:0080019//fatty-acyl-CoA reductase (alcohol-forming) activity;GO:0000166//nucleotide binding	GO:0005783//endoplasmic reticulum
CL1136.Contig1	215	25	11.4877	gi|147768164|emb|CAN71649.1|	77	9e-14	hypothetical protein VITISV_003282 [Vitis vinifera]	--	--	--	--	--	--	--	--	--	K01754	7e-11	63.5	vvi:100248644	threonine dehydratase [EC:4.3.1.19]	-	-	-
CL1136.Contig2	409	49	11.836	gi|147865117|emb|CAN84100.1|	150.6	7e-36	hypothetical protein VITISV_012063 [Vitis vinifera]	--	--	--	--	--	--	--	--	--	K01754	2e-35	145	vvi:100248644	threonine dehydratase [EC:4.3.1.19]	-	-	-
CL1136.Contig3	282	27	9.459	gi|147788645|emb|CAN69756.1|	108.6	3e-23	hypothetical protein VITISV_008645 [Vitis vinifera]	--	--	--	--	--	--	--	--	--	K01754	8e-20	93.2	vvi:100248644	threonine dehydratase [EC:4.3.1.19]	-	-	-
CL1137.Contig1	958	594	61.2565	gi|255576995|ref|XP_002529382.1|	633.6	1e-180	Endosomal P24A protein precursor, putative [Ricinus communis] >gi|223531130|gb|EEF32978.1| Endosomal P24A protein precursor, putative [Ricinus communis]	--	--	--	--	--	--	--	--	--	--	--	--	--	--	-	-	GO:0016021//integral to membrane;GO:0009505//plant-type cell wall;GO:0005794//Golgi apparatus;GO:0005886//plasma membrane
CL1137.Contig2	2670	1467	54.2813	gi|357466013|ref|XP_003603291.1|	1165.2	0	Transmembrane 9 superfamily protein member [Medicago truncatula] >gi|355492339|gb|AES73542.1| Transmembrane 9 superfamily protein member [Medicago truncatula]	--	--	--	--	--	--	--	--	--	--	--	--	--	--	GO:0006499//N-terminal protein myristoylation	-	GO:0005768//endosome;GO:0009505//plant-type cell wall;GO:0005794//Golgi apparatus;GO:0009506//plasmodesma;GO:0005886//plasma membrane;GO:0005774//vacuolar membrane;GO:0016021//integral to membrane;GO:0005802//trans-Golgi network;GO:0005739//mitochondrion
CL1138.Contig1	447	1	0.221	--	--	--	--	--	--	--	--	--	--	--	--	--	--	--	--	--	--	-	-	-
CL1138.Contig2	1220	105	8.5028	gi|302142376|emb|CBI19579.3|	470.7	2e-131	unnamed protein product [Vitis vinifera]	sp|Q9M350|GCP4_ARATH	63.5	2e-10	Gamma-tubulin complex component 4 homolog OS=Arabidopsis thaliana GN=At3g53760 PE=2 SV=2	--	--	--	--	--	--	--	--	--	--	GO:0009793//embryo development ending in seed dormancy;GO:0000226//microtubule cytoskeleton organization	GO:0015631//tubulin binding;GO:0016740//transferase activity	GO:0005815//microtubule organizing center;GO:0000922//spindle pole
CL1139.Contig1	1098	0	0	gi|359807517|ref|NP_001241402.1|	58.5	2e-07	uncharacterized protein LOC100809941 [Glycine max]	--	--	--	--	--	--	--	--	--	K03681	1e-07	55.8	mtr:MTR_5g043110	exosome complex component RRP40	-	-	-
CL1139.Contig2	1169	0	0	gi|359807517|ref|NP_001241402.1|	58.5	2e-07	uncharacterized protein LOC100809941 [Glycine max]	--	--	--	--	--	--	--	--	--	K03681	1e-07	55.8	mtr:MTR_5g043110	exosome complex component RRP40	-	-	-
CL1139.Contig3	1041	0	0	gi|359807517|ref|NP_001241402.1|	58.5	2e-07	uncharacterized protein LOC100809941 [Glycine max]	--	--	--	--	--	--	--	--	--	K03681	1e-07	55.8	mtr:MTR_5g043110	exosome complex component RRP40	-	-	-
CL1139.Contig4	1226	2	0.1612	gi|359807517|ref|NP_001241402.1|	58.5	2e-07	uncharacterized protein LOC100809941 [Glycine max]	--	--	--	--	--	--	--	--	--	K03681	1e-07	55.8	mtr:MTR_5g043110	exosome complex component RRP40	-	-	-
CL114.Contig1	2328	46	1.9521	gi|306486010|gb|ADM92653.1|	335.1	3e-90	clp protease proteolytic subunit protein [Franklinia alatamaha]	sp|P12210|CLPP_TOBAC	330	2e-90	ATP-dependent Clp protease proteolytic subunit OS=Nicotiana tabacum GN=clpP PE=2 SV=1	all4357	192	3e-48	COG0740	Protease subunit of ATP-dependent Clp proteases	K01358	1e-86	319	gmx:3989322	ATP-dependent Clp protease, protease subunit [EC:3.4.21.92]	GO:0006508//proteolysis	GO:0004252//serine-type endopeptidase activity;GO:0005524//ATP binding	GO:0009570//chloroplast stroma
CL114.Contig2	1370	22	1.5865	gi|148807233|gb|ABR13326.1|	204.1	4e-51	putative ATP-dependent protease proteolytic subunit [Prunus dulcis]	sp|Q9M3K5|CLPP_SPIOL	192	3e-49	ATP-dependent Clp protease proteolytic subunit OS=Spinacia oleracea GN=clpP PE=3 SV=1	all4357	132	1e-30	COG0740	Protease subunit of ATP-dependent Clp proteases	K01358	4e-47	187	pop:Poptr_cp048	ATP-dependent Clp protease, protease subunit [EC:3.4.21.92]	GO:0006508//proteolysis	GO:0004252//serine-type endopeptidase activity;GO:0005524//ATP binding	GO:0009570//chloroplast stroma
CL1140.Contig1	1444	4362	298.435	gi|359476986|ref|XP_003631925.1|	704.5	0	PREDICTED: catalase isozyme 1-like [Vitis vinifera] >gi|359497236|ref|XP_003635460.1| PREDICTED: catalase isozyme 1 [Vitis vinifera]	sp|O24339|CATA_SOLAP	684	0	Catalase OS=Soldanella alpina PE=2 SV=1	PA4613	366	6e-101	COG0753	Catalase	K03781	0	704	vvi:100232861	catalase [EC:1.11.1.6]	GO:0009648//photoperiodism;GO:0042744//hydrogen peroxide catabolic process;GO:0055114//oxidation-reduction process;GO:0008219//cell death;GO:0009409//response to cold;GO:0045454//cell redox homeostasis;GO:0009737//response to abscisic acid stimulus;GO:0009970//cellular response to sulfate starvation;GO:0006995//cellular response to nitrogen starvation;GO:0046686//response to cadmium ion;GO:001603…	GO:0050897//cobalt ion binding;GO:0004096//catalase activity;GO:0020037//heme binding	GO:0005618//cell wall;GO:0005777//peroxisome;GO:0005739//mitochondrion;GO:0009941//chloroplast envelope;GO:0009570//chloroplast stroma;GO:0005773//vacuole;GO:0022626//cytosolic ribosome;GO:0005886//plasma membrane;GO:0010319//stromule;GO:0048046//apoplast
CL1140.Contig2	321	456	140.343	gi|357966938|gb|AET97564.1|	190.7	6e-48	catalase [Ziziphus jujuba]	sp|P32290|CATA_VIGRR	185	5e-48	Catalase OS=Vigna radiata var. radiata PE=2 SV=1	BS_katA	99.8	1e-21	COG0753	Catalase	K03781	4e-48	187	vvi:100232861	catalase [EC:1.11.1.6]	GO:0009648//photoperiodism;GO:0042744//hydrogen peroxide catabolic process;GO:0055114//oxidation-reduction process;GO:0008219//cell death;GO:0009409//response to cold;GO:0045454//cell redox homeostasis;GO:0009737//response to abscisic acid stimulus;GO:0009970//cellular response to sulfate starvation;GO:0006995//cellular response to nitrogen starvation;GO:0046686//response to cadmium ion;GO:001603…	GO:0050897//cobalt ion binding;GO:0004096//catalase activity;GO:0020037//heme binding	GO:0005618//cell wall;GO:0005777//peroxisome;GO:0005739//mitochondrion;GO:0009941//chloroplast envelope;GO:0009570//chloroplast stroma;GO:0005773//vacuole;GO:0022626//cytosolic ribosome;GO:0005886//plasma membrane;GO:0010319//stromule;GO:0048046//apoplast
CL1140.Contig3	1854	2168	115.526	gi|32526566|emb|CAD42908.1|	1002.3	0	catalase [Prunus persica]	sp|P17598|CATA1_GOSHI	998	0	Catalase isozyme 1 OS=Gossypium hirsutum GN=CAT1 PE=2 SV=2	RSp1581	452	9e-127	COG0753	Catalase	K03781	0	994	pop:POPTR_550767	catalase [EC:1.11.1.6]	GO:0042744//hydrogen peroxide catabolic process;GO:0055114//oxidation-reduction process;GO:0009416//response to light stimulus;GO:0009409//response to cold;GO:0009737//response to abscisic acid stimulus;GO:0009970//cellular response to sulfate starvation;GO:0006995//cellular response to nitrogen starvation;GO:0046686//response to cadmium ion;GO:0016036//cellular response to phosphate starvation	GO:0050897//cobalt ion binding;GO:0004096//catalase activity;GO:0020037//heme binding	GO:0005618//cell wall;GO:0005777//peroxisome;GO:0005739//mitochondrion;GO:0009941//chloroplast envelope;GO:0009570//chloroplast stroma;GO:0005773//vacuole;GO:0022626//cytosolic ribosome;GO:0005886//plasma membrane;GO:0048046//apoplast
CL1141.Contig1	551	4	0.7172	gi|225442266|ref|XP_002275703.1|	140.6	1e-32	PREDICTED: uncharacterized protein LOC100249711 [Vitis vinifera] >gi|297743078|emb|CBI35945.3| unnamed protein product [Vitis vinifera]	--	--	--	--	--	--	--	--	--	--	--	--	--	--	GO:0007623//circadian rhythm	-	GO:0009507//chloroplast
CL1141.Contig2	889	255	28.3381	gi|462412985|gb|EMJ18034.1|	292.4	6e-78	hypothetical protein PRUPE_ppa022571mg [Prunus persica]	--	--	--	--	--	--	--	--	--	--	--	--	--	--	GO:0007623//circadian rhythm	-	GO:0009507//chloroplast
CL1142.Contig1	296	36	12.0155	gi|449484884|ref|XP_004157007.1|	181	4e-45	PREDICTED: poly(A) polymerase-like [Cucumis sativus]	--	--	--	--	--	--	--	--	--	--	--	--	--	--	GO:0006396//RNA processing	GO:0003723//RNA binding;GO:0004652//polynucleotide adenylyltransferase activity	GO:0005739//mitochondrion
CL1143.Contig1	1072	166	15.2984	gi|462407620|gb|EMJ12954.1|	511.5	9e-144	hypothetical protein PRUPE_ppa009482mg [Prunus persica]	--	--	--	--	--	--	--	--	--	--	--	--	--	--	GO:0046786//viral replication complex formation and maintenance;GO:0006914//autophagy	-	GO:0005886//plasma membrane;GO:0005774//vacuolar membrane
CL1143.Contig2	826	13	1.5549	gi|462407620|gb|EMJ12954.1|	329.3	4e-89	hypothetical protein PRUPE_ppa009482mg [Prunus persica]	--	--	--	--	--	--	--	--	--	--	--	--	--	--	GO:0046786//viral replication complex formation and maintenance;GO:0006914//autophagy	-	GO:0005886//plasma membrane;GO:0005774//vacuolar membrane
CL1144.Contig1	1843	742	39.775	gi|462407300|gb|EMJ12634.1|	764.2	0	hypothetical protein PRUPE_ppa007161mg [Prunus persica]	sp|Q39011|KSG7_ARATH	721	0	Shaggy-related protein kinase eta OS=Arabidopsis thaliana GN=ASK7 PE=1 SV=2	SPAC1687.15	412	8e-115	COG0515	Serine/threonine protein kinase	K14502	0	743	rcu:RCOM_1250130	protein brassinosteroid insensitive 2 [EC:2.7.11.1]	GO:0006833//water transport;GO:0009825//multidimensional cell growth;GO:0009651//response to salt stress;GO:0009729//detection of brassinosteroid stimulus;GO:0048767//root hair elongation;GO:0006972//hyperosmotic response;GO:0046827//positive regulation of protein export from nucleus;GO:0046777//protein autophosphorylation;GO:0007030//Golgi organization;GO:0009965//leaf morphogenesis;GO:0006096//…	GO:0005515//protein binding;GO:0004713//protein tyrosine kinase activity;GO:0004674//protein serine/threonine kinase activity;GO:0005524//ATP binding;GO:0050321//tau-protein kinase activity	GO:0005886//plasma membrane
CL1144.Contig2	880	294	33.0063	gi|462411597|gb|EMJ16646.1|	494.2	1e-138	hypothetical protein PRUPE_ppa006349mg [Prunus persica]	sp|Q39012|KSG9_ARATH	457	4e-129	Shaggy-related protein kinase iota OS=Arabidopsis thaliana GN=ASK9 PE=2 SV=1	SPAC1687.15	258	7e-69	COG0515	Serine/threonine protein kinase	K00924	3e-128	456	ath:AT2G30980	[EC:2.7.1.-]	GO:0046777//protein autophosphorylation;GO:0051049//regulation of transport;GO:0032880//regulation of protein localization;GO:0042538//hyperosmotic salinity response;GO:0009742//brassinosteroid mediated signaling pathway	GO:0004674//protein serine/threonine kinase activity;GO:0005524//ATP binding	GO:0005829//cytosol;GO:0009507//chloroplast;GO:0005886//plasma membrane
CL1145.Contig1	1957	87	4.392	gi|255557483|ref|XP_002519772.1|	557.4	3e-157	bromodomain-containing protein, putative [Ricinus communis] >gi|223541189|gb|EEF42745.1| bromodomain-containing protein, putative [Ricinus communis]	sp|Q9LS28|GTE12_ARATH	276	3e-74	Transcription factor GTE12 OS=Arabidopsis thaliana GN=GTE12 PE=2 SV=2	YDL070w	89.4	2e-17	COG5076	Transcription factor involved in chromatin remodeling, contains bromodomain	K11684	3e-25	115	sbi:SORBI_03g001920	bromodomain-containing factor 1	-	-	-
CL1145.Contig2	2048	62	2.9908	gi|255557483|ref|XP_002519772.1|	211.1	1e-152	bromodomain-containing protein, putative [Ricinus communis] >gi|223541189|gb|EEF42745.1| bromodomain-containing protein, putative [Ricinus communis]	sp|Q9LS28|GTE12_ARATH	172	9e-43	Transcription factor GTE12 OS=Arabidopsis thaliana GN=GTE12 PE=2 SV=2	YDL070w	89.4	2e-17	COG5076	Transcription factor involved in chromatin remodeling, contains bromodomain	K11684	4e-25	115	sbi:SORBI_03g001920	bromodomain-containing factor 1	-	-	-
CL1146.Contig1	3927	3873	97.4357	gi|359478703|ref|XP_002275617.2|	1907.5	0	PREDICTED: ubiquitin-activating enzyme E1 1 [Vitis vinifera]	sp|P93028|UBE11_ARATH	1762	0	Ubiquitin-activating enzyme E1 1 OS=Arabidopsis thaliana GN=UBA1 PE=1 SV=1	YKL210w	863	0	COG0476	Dinucleotide-utilizing enzymes involved in molybdopterin and thiamine biosynthesis family 2	K03178	0	1890	gmx:100811391	ubiquitin-activating enzyme E1 [EC:6.3.2.19]	GO:0046686//response to cadmium ion;GO:0016567//protein ubiquitination;GO:0051707//response to other organism	GO:0008641//small protein activating enzyme activity;GO:0005524//ATP binding;GO:0004842//ubiquitin-protein ligase activity	GO:0005886//plasma membrane
CL1146.Contig2	221	24	10.7288	gi|255571336|ref|XP_002526617.1|	141.7	3e-33	ubiquitin-activating enzyme E1, putative [Ricinus communis] >gi|223534057|gb|EEF35776.1| ubiquitin-activating enzyme E1, putative [Ricinus communis]	sp|P93028|UBE11_ARATH	137	1e-33	Ubiquitin-activating enzyme E1 1 OS=Arabidopsis thaliana GN=UBA1 PE=1 SV=1	YKL210w	91.3	4e-19	COG0476	Dinucleotide-utilizing enzymes involved in molybdopterin and thiamine biosynthesis family 2	K03178	2e-34	141	rcu:RCOM_1093200	ubiquitin-activating enzyme E1 [EC:6.3.2.19]	GO:0043090//amino acid import;GO:0009407//toxin catabolic process;GO:0016579//protein deubiquitination;GO:0010332//response to gamma radiation;GO:0007126//meiosis;GO:0016567//protein ubiquitination;GO:0043247//telomere maintenance in response to DNA damage;GO:0010388//cullin deneddylation;GO:0080129//proteasome core complex assembly;GO:0006342//chromatin silencing;GO:0032204//regulation of telome…	GO:0004839//ubiquitin activating enzyme activity;GO:0004842//ubiquitin-protein ligase activity;GO:0005524//ATP binding	GO:0005829//cytosol;GO:0009506//plasmodesma;GO:0005886//plasma membrane;GO:0005634//nucleus
CL1146.Contig3	170	12	6.9737	gi|359481277|ref|XP_002267395.2|	113.6	9e-25	PREDICTED: ubiquitin-activating enzyme E1 1-like [Vitis vinifera]	sp|P92974|UBE12_ARATH	106	3e-24	Ubiquitin-activating enzyme E1 2 OS=Arabidopsis thaliana GN=UBA2 PE=2 SV=1	SPBC211.09	84.3	5e-17	COG0476	Dinucleotide-utilizing enzymes involved in molybdopterin and thiamine biosynthesis family 2	K03178	6e-26	113	vvi:100260899	ubiquitin-activating enzyme E1 [EC:6.3.2.19]	GO:0006464//cellular protein modification process	GO:0016874//ligase activity;GO:0008641//small protein activating enzyme activity;GO:0005524//ATP binding	-
CL1146.Contig4	889	87	9.6683	gi|462403768|gb|EMJ09325.1|	519.2	3e-146	hypothetical protein PRUPE_ppa000563mg [Prunus persica]	sp|P31251|UBE12_WHEAT	479	7e-136	Ubiquitin-activating enzyme E1 2 OS=Triticum aestivum GN=UBA2 PE=2 SV=1	YKL210w	206	4e-53	COG0476	Dinucleotide-utilizing enzymes involved in molybdopterin and thiamine biosynthesis family 2	K03178	2e-146	516	vvi:100260899	ubiquitin-activating enzyme E1 [EC:6.3.2.19]	GO:0046686//response to cadmium ion;GO:0016567//protein ubiquitination;GO:0051707//response to other organism	GO:0008641//small protein activating enzyme activity;GO:0005524//ATP binding;GO:0004842//ubiquitin-protein ligase activity	GO:0005886//plasma membrane
CL1146.Contig5	461	86	18.4302	gi|341657646|gb|AEK86562.1|	297.4	5e-80	ubiquitin activating enzyme E1 [Camellia sinensis]	sp|P31251|UBE12_WHEAT	270	2e-73	Ubiquitin-activating enzyme E1 2 OS=Triticum aestivum GN=UBA2 PE=2 SV=1	YKL210w	137	1e-32	COG0476	Dinucleotide-utilizing enzymes involved in molybdopterin and thiamine biosynthesis family 2	K03178	7e-80	293	vvi:100260899	ubiquitin-activating enzyme E1 [EC:6.3.2.19]	GO:0006464//cellular protein modification process	GO:0008641//small protein activating enzyme activity;GO:0016881//acid-amino acid ligase activity;GO:0005524//ATP binding	-
CL1147.Contig1	1819	562	30.5236	gi|462397496|gb|EMJ03164.1|	715.7	0	hypothetical protein PRUPE_ppa004716mg [Prunus persica]	sp|Q93YZ7|ILVH2_ARATH	659	0	Acetolactate synthase small subunit 2, chloroplastic OS=Arabidopsis thaliana GN=At2g31810 PE=1 SV=1	sll0065	186	2e-46	COG0440	Acetolactate synthase, small (regulatory) subunit	K01653	0	705	rcu:RCOM_0605940	acetolactate synthase I/III small subunit [EC:2.2.1.6]	GO:0010498//proteasomal protein catabolic process;GO:0007010//cytoskeleton organization;GO:0006094//gluconeogenesis;GO:0009082//branched-chain amino acid biosynthetic process	GO:0003984//acetolactate synthase activity;GO:0016597//amino acid binding	GO:0009507//chloroplast
CL1147.Contig2	1016	187	18.1836	gi|462407956|gb|EMJ13290.1|	144.1	3e-33	hypothetical protein PRUPE_ppa005063mg [Prunus persica]	sp|Q9FFF4|ILVH1_ARATH	423	9e-119	Acetolactate synthase small subunit 1, chloroplastic OS=Arabidopsis thaliana GN=VAT1 PE=1 SV=1	alr4627	187	3e-47	COG0440	Acetolactate synthase, small (regulatory) subunit	K01653	8e-130	461	vvi:100256605	acetolactate synthase I/III small subunit [EC:2.2.1.6]	GO:0010498//proteasomal protein catabolic process;GO:0006551//leucine metabolic process;GO:0007010//cytoskeleton organization;GO:0006573//valine metabolic process;GO:0006094//gluconeogenesis;GO:0009082//branched-chain amino acid biosynthetic process	GO:0003984//acetolactate synthase activity;GO:0016597//amino acid binding	GO:0005829//cytosol;GO:0009507//chloroplast
CL1148.Contig1	406	12	2.92	--	--	--	--	--	--	--	--	--	--	--	--	--	--	--	--	--	--	-	-	-
CL1148.Contig2	336	4	1.1761	--	--	--	--	--	--	--	--	--	--	--	--	--	--	--	--	--	--	-	-	-
CL1149.Contig1	1059	21	1.9591	gi|462413233|gb|EMJ18282.1|	57.8	3e-07	hypothetical protein PRUPE_ppa000515mg [Prunus persica]	sp|Q6YYA3|CRS1_ORYSJ	159	2e-39	Chloroplastic group IIA intron splicing facilitator CRS1, chloroplastic OS=Oryza sativa subsp. japonica GN=Os08g0360100 PE=2 SV=1	--	--	--	--	--	--	--	--	--	--	GO:0000373//Group II intron splicing;GO:0000372//Group I intron splicing	GO:0003723//RNA binding	GO:0009507//chloroplast
CL1149.Contig2	975	24	2.4319	gi|462413233|gb|EMJ18282.1|	58.2	2e-07	hypothetical protein PRUPE_ppa000515mg [Prunus persica]	sp|Q6YYA3|CRS1_ORYSJ	169	3e-42	Chloroplastic group IIA intron splicing facilitator CRS1, chloroplastic OS=Oryza sativa subsp. japonica GN=Os08g0360100 PE=2 SV=1	--	--	--	--	--	--	--	--	--	--	GO:0000373//Group II intron splicing;GO:0000372//Group I intron splicing	GO:0003723//RNA binding	GO:0009507//chloroplast
CL115.Contig1	398	42	10.4255	gi|462422123|gb|EMJ26386.1|	225.3	2e-58	hypothetical protein PRUPE_ppa002139mg [Prunus persica]	sp|Q9M1P7|BOR2_ARATH	192	7e-50	Probable boron transporter 2 OS=Arabidopsis thaliana GN=BOR2 PE=2 SV=1	--	--	--	--	--	--	--	--	--	--	GO:0035445//borate transmembrane transport;GO:0010036//response to boron-containing substance	GO:0005452//inorganic anion exchanger activity;GO:0080139//borate efflux transmembrane transporter activity	GO:0005768//endosome;GO:0005773//vacuole;GO:0016328//lateral plasma membrane;GO:0043674//columella;GO:0016021//integral to membrane
CL115.Contig2	662	74	11.0435	gi|462422123|gb|EMJ26386.1|	68.2	1e-10	hypothetical protein PRUPE_ppa002139mg [Prunus persica]	sp|Q9M1P7|BOR2_ARATH	137	4e-33	Probable boron transporter 2 OS=Arabidopsis thaliana GN=BOR2 PE=2 SV=1	--	--	--	--	--	--	--	--	--	--	GO:0035445//borate transmembrane transport;GO:0010036//response to boron-containing substance	GO:0005452//inorganic anion exchanger activity;GO:0080139//borate efflux transmembrane transporter activity	GO:0005768//endosome;GO:0005773//vacuole;GO:0016328//lateral plasma membrane;GO:0043674//columella;GO:0016021//integral to membrane
CL1150.Contig1	1105	2486	222.265	gi|462424486|gb|EMJ28749.1|	473.4	3e-132	hypothetical protein PRUPE_ppa010452mg [Prunus persica]	sp|Q9M3V8|RS6_ASPOF	458	3e-129	40S ribosomal protein S6 OS=Asparagus officinalis GN=rps6 PE=2 SV=1	SPAC13G6.07c	270	3e-72	COG2125	Ribosomal protein S6E (S10)	K02991	5e-133	472	rcu:RCOM_1037060	small subunit ribosomal protein S6e	GO:0040007//growth;GO:0006412//translation	GO:0003735//structural constituent of ribosome	GO:0005730//nucleolus;GO:0022626//cytosolic ribosome;GO:0005886//plasma membrane;GO:0009507//chloroplast
CL1150.Contig2	962	499	51.2457	gi|462401422|gb|EMJ06979.1|	476.5	2e-133	hypothetical protein PRUPE_ppa010485mg [Prunus persica]	sp|Q9M3V8|RS6_ASPOF	454	3e-128	40S ribosomal protein S6 OS=Asparagus officinalis GN=rps6 PE=2 SV=1	SPAC13G6.07c	263	3e-70	COG2125	Ribosomal protein S6E (S10)	K02991	3e-130	462	vvi:100251294	small subunit ribosomal protein S6e	GO:0040007//growth;GO:0006412//translation	GO:0003735//structural constituent of ribosome	GO:0005730//nucleolus;GO:0022626//cytosolic ribosome;GO:0005886//plasma membrane;GO:0009507//chloroplast
CL1151.Contig1	577	16	2.7395	--	--	--	--	--	--	--	--	--	--	--	--	--	--	--	--	--	--	-	-	-
CL1151.Contig2	554	16	2.8533	--	--	--	--	--	--	--	--	--	--	--	--	--	--	--	--	--	--	-	-	-
CL1152.Contig1	1946	215	10.9151	gi|462414682|gb|EMJ19419.1|	521.5	2e-146	hypothetical protein PRUPE_ppa007896mg [Prunus persica]	sp|Q9LMM6|BPS1_ARATH	401	6e-112	Protein BPS1, chloroplastic OS=Arabidopsis thaliana GN=BPS1 PE=2 SV=1	--	--	--	--	--	--	--	--	--	--	GO:0009790//embryo development	-	GO:0009507//chloroplast
CL1152.Contig2	2011	70	3.4389	gi|462414682|gb|EMJ19419.1|	521.5	2e-146	hypothetical protein PRUPE_ppa007896mg [Prunus persica]	sp|Q9LMM6|BPS1_ARATH	401	7e-112	Protein BPS1, chloroplastic OS=Arabidopsis thaliana GN=BPS1 PE=2 SV=1	--	--	--	--	--	--	--	--	--	--	GO:0009790//embryo development	-	GO:0009507//chloroplast
CL1152.Contig3	2051	255	12.283	gi|462414682|gb|EMJ19419.1|	521.5	2e-146	hypothetical protein PRUPE_ppa007896mg [Prunus persica]	sp|Q9LMM6|BPS1_ARATH	401	7e-112	Protein BPS1, chloroplastic OS=Arabidopsis thaliana GN=BPS1 PE=2 SV=1	--	--	--	--	--	--	--	--	--	--	GO:0009790//embryo development	-	GO:0009507//chloroplast
CL1153.Contig1	2767	41	1.4639	gi|462415490|gb|EMJ20227.1|	678.3	0	hypothetical protein PRUPE_ppa004482mg [Prunus persica]	sp|A8IZG4|CIAO1_CHLRE	52.8	1e-06	Probable cytosolic iron-sulfur protein assembly protein CIAO1 homolog OS=Chlamydomonas reinhardtii GN=CHLREDRAFT_130093 PE=3 SV=1	all0664	87	2e-16	COG2319	FOG: WD40 repeat	K14558	1e-08	60.8	vcn:VOLCADRAFT_68766	periodic tryptophan protein 2	GO:0043161//proteasomal ubiquitin-dependent protein catabolic process;GO:0043248//proteasome assembly;GO:0051788//response to misfolded protein;GO:0006626//protein targeting to mitochondrion	GO:0000166//nucleotide binding	GO:0016023//cytoplasmic membrane-bounded vesicle;GO:0005783//endoplasmic reticulum
CL1153.Contig2	1685	53	3.1075	--	--	--	--	--	--	--	--	--	--	--	--	--	--	--	--	--	--	-	-	-
CL1153.Contig3	2034	48	2.3314	gi|462415490|gb|EMJ20227.1|	260.4	8e-68	hypothetical protein PRUPE_ppa004482mg [Prunus persica]	--	--	--	--	--	--	--	--	--	--	--	--	--	--	GO:0043161//proteasomal ubiquitin-dependent protein catabolic process;GO:0043248//proteasome assembly;GO:0051788//response to misfolded protein;GO:0006626//protein targeting to mitochondrion	GO:0000166//nucleotide binding	GO:0005783//endoplasmic reticulum
CL1153.Contig4	1094	22	1.9867	gi|462415490|gb|EMJ20227.1|	72.4	1e-11	hypothetical protein PRUPE_ppa004482mg [Prunus persica]	--	--	--	--	--	--	--	--	--	--	--	--	--	--	GO:0043161//proteasomal ubiquitin-dependent protein catabolic process;GO:0043248//proteasome assembly;GO:0051788//response to misfolded protein;GO:0006626//protein targeting to mitochondrion	GO:0000166//nucleotide binding	GO:0005783//endoplasmic reticulum
CL1154.Contig1	1066	8	0.7414	gi|462420003|gb|EMJ24266.1|	471.9	8e-132	hypothetical protein PRUPE_ppa003724mg [Prunus persica]	sp|Q9LEW0|UBP22_ARATH	347	9e-96	Ubiquitin carboxyl-terminal hydrolase 22 OS=Arabidopsis thaliana GN=UBP22 PE=2 SV=1	SPCC1494.05c	68.9	1e-11	COG5560	Ubiquitin C-terminal hydrolase	K11366	2e-125	446	vvi:100255882	ubiquitin carboxyl-terminal hydrolase 22/27/51 [EC:3.1.2.15]	GO:0006511//ubiquitin-dependent protein catabolic process	GO:0004843//ubiquitin-specific protease activity;GO:0004221//ubiquitin thiolesterase activity;GO:0008270//zinc ion binding	GO:0005634//nucleus
CL1154.Contig2	2182	558	25.2645	gi|462420003|gb|EMJ24266.1|	904.4	0	hypothetical protein PRUPE_ppa003724mg [Prunus persica]	sp|Q9LEW0|UBP22_ARATH	647	0	Ubiquitin carboxyl-terminal hydrolase 22 OS=Arabidopsis thaliana GN=UBP22 PE=2 SV=1	SPBC18H10.08c	101	6e-21	COG5533	Ubiquitin C-terminal hydrolase	K11366	0	856	vvi:100255882	ubiquitin carboxyl-terminal hydrolase 22/27/51 [EC:3.1.2.15]	GO:0006511//ubiquitin-dependent protein catabolic process	GO:0004843//ubiquitin-specific protease activity;GO:0004221//ubiquitin thiolesterase activity;GO:0008270//zinc ion binding	GO:0005634//nucleus
CL1155.Contig1	1608	14864	913.232	gi|462395818|gb|EMJ01617.1|	300.4	5e-80	hypothetical protein PRUPE_ppa008730mg [Prunus persica]	sp|Q9SSA8|RA212_ARATH	140	3e-33	Ethylene-responsive transcription factor RAP2-12 OS=Arabidopsis thaliana GN=RAP2-12 PE=2 SV=1	--	--	--	--	--	K09286	2e-42	171	pop:POPTR_828432	EREBP-like factor	-	-	-
CL1156.Contig1	1296	12	0.9148	gi|255585735|ref|XP_002533549.1|	420.6	2e-116	calmodulin binding protein, putative [Ricinus communis] >gi|223526585|gb|EEF28839.1| calmodulin binding protein, putative [Ricinus communis]	--	--	--	--	--	--	--	--	--	--	--	--	--	--	-	GO:0005516//calmodulin binding	GO:0009507//chloroplast
CL1156.Contig2	2069	467	22.2991	gi|470134332|ref|XP_004303008.1|	661.8	0	PREDICTED: uncharacterized protein LOC101299784 isoform 1 [Fragaria vesca subsp. vesca]	--	--	--	--	--	--	--	--	--	--	--	--	--	--	-	GO:0005516//calmodulin binding	GO:0009507//chloroplast
CL1156.Contig3	1557	47	2.9822	gi|255585735|ref|XP_002533549.1|	419.5	8e-116	calmodulin binding protein, putative [Ricinus communis] >gi|223526585|gb|EEF28839.1| calmodulin binding protein, putative [Ricinus communis]	--	--	--	--	--	--	--	--	--	--	--	--	--	--	-	GO:0005516//calmodulin binding	GO:0009507//chloroplast
CL1157.Contig1	3703	70	1.8676	gi|224055495|ref|XP_002298514.1|	671.8	0	predicted protein [Populus trichocarpa] >gi|222845772|gb|EEE83319.1| predicted protein [Populus trichocarpa]	sp|Q0WVX5|SSY4_ARATH	707	0	Probable starch synthase 4, chloroplastic/amyloplastic OS=Arabidopsis thaliana GN=SS4 PE=2 SV=1	alr0031	361	1e-114	COG0297	Glycogen synthase	K00703	1e-114	349	pop:POPTR_1117598	starch synthase [EC:2.4.1.21]	GO:0001666//response to hypoxia;GO:0019375//galactolipid biosynthetic process;GO:0019252//starch biosynthetic process;GO:0009664//plant-type cell wall organization;GO:0000272//polysaccharide catabolic process	GO:0009011//starch synthase activity	GO:0009507//chloroplast
CL1157.Contig2	3645	53	1.4365	gi|225463426|ref|XP_002274716.1|	1509.6	0	PREDICTED: uncharacterized protein LOC100257130 [Vitis vinifera] >gi|297740652|emb|CBI30834.3| unnamed protein product [Vitis vinifera]	sp|Q0WVX5|SSY4_ARATH	1346	0	Probable starch synthase 4, chloroplastic/amyloplastic OS=Arabidopsis thaliana GN=SS4 PE=2 SV=1	alr0031	429	2e-119	COG0297	Glycogen synthase	K00703	3e-119	428	pop:POPTR_1117598	starch synthase [EC:2.4.1.21]	GO:0001666//response to hypoxia;GO:0019375//galactolipid biosynthetic process;GO:0019252//starch biosynthetic process;GO:0009664//plant-type cell wall organization;GO:0000272//polysaccharide catabolic process	GO:0009011//starch synthase activity	GO:0009507//chloroplast
CL1157.Contig3	2169	51	2.323	gi|224055495|ref|XP_002298514.1|	125.2	0	predicted protein [Populus trichocarpa] >gi|222845772|gb|EEE83319.1| predicted protein [Populus trichocarpa]	sp|Q0WVX5|SSY4_ARATH	707	0	Probable starch synthase 4, chloroplastic/amyloplastic OS=Arabidopsis thaliana GN=SS4 PE=2 SV=1	alr0031	361	2e-109	COG0297	Glycogen synthase	K00703	4e-108	349	pop:POPTR_1117598	starch synthase [EC:2.4.1.21]	GO:0001666//response to hypoxia;GO:0019375//galactolipid biosynthetic process;GO:0019252//starch biosynthetic process;GO:0009664//plant-type cell wall organization;GO:0000272//polysaccharide catabolic process	GO:0009011//starch synthase activity	GO:0009507//chloroplast
CL1157.Contig4	2095	53	2.4993	gi|224055495|ref|XP_002298514.1|	877.9	0	predicted protein [Populus trichocarpa] >gi|222845772|gb|EEE83319.1| predicted protein [Populus trichocarpa]	sp|Q0WVX5|SSY4_ARATH	827	0	Probable starch synthase 4, chloroplastic/amyloplastic OS=Arabidopsis thaliana GN=SS4 PE=2 SV=1	alr0031	410	3e-114	COG0297	Glycogen synthase	K00703	1e-112	405	pop:POPTR_1117598	starch synthase [EC:2.4.1.21]	GO:0001666//response to hypoxia;GO:0019375//galactolipid biosynthetic process;GO:0019252//starch biosynthetic process;GO:0009664//plant-type cell wall organization;GO:0000272//polysaccharide catabolic process	GO:0009011//starch synthase activity	GO:0009507//chloroplast
CL1157.Contig5	3719	52	1.3814	gi|225463426|ref|XP_002274716.1|	747.3	0	PREDICTED: uncharacterized protein LOC100257130 [Vitis vinifera] >gi|297740652|emb|CBI30834.3| unnamed protein product [Vitis vinifera]	sp|Q0WVX5|SSY4_ARATH	707	0	Probable starch synthase 4, chloroplastic/amyloplastic OS=Arabidopsis thaliana GN=SS4 PE=2 SV=1	alr0031	361	1e-114	COG0297	Glycogen synthase	K00703	1e-114	349	pop:POPTR_1117598	starch synthase [EC:2.4.1.21]	GO:0001666//response to hypoxia;GO:0019375//galactolipid biosynthetic process;GO:0019252//starch biosynthetic process;GO:0009664//plant-type cell wall organization;GO:0000272//polysaccharide catabolic process	GO:0009011//starch synthase activity	GO:0009507//chloroplast
CL1157.Contig6	3629	63	1.7151	gi|225463426|ref|XP_002274716.1|	1462.2	0	PREDICTED: uncharacterized protein LOC100257130 [Vitis vinifera] >gi|297740652|emb|CBI30834.3| unnamed protein product [Vitis vinifera]	sp|Q0WVX5|SSY4_ARATH	1320	0	Probable starch synthase 4, chloroplastic/amyloplastic OS=Arabidopsis thaliana GN=SS4 PE=2 SV=1	alr0031	429	2e-119	COG0297	Glycogen synthase	K00703	3e-119	428	pop:POPTR_1117598	starch synthase [EC:2.4.1.21]	GO:0001666//response to hypoxia;GO:0019375//galactolipid biosynthetic process;GO:0019252//starch biosynthetic process;GO:0009664//plant-type cell wall organization;GO:0000272//polysaccharide catabolic process	GO:0009011//starch synthase activity	GO:0009507//chloroplast
CL1158.Contig1	1010	37	3.6192	gi|255569991|ref|XP_002525958.1|	308.1	1e-82	Cell division protease ftsH, putative [Ricinus communis] >gi|223534690|gb|EEF36382.1| Cell division protease ftsH, putative [Ricinus communis]	sp|Q1PDW5|FTSH6_ARATH	149	3e-36	ATP-dependent zinc metalloprotease FTSH 6, chloroplastic OS=Arabidopsis thaliana GN=FTSH6 PE=2 SV=1	TM0580	156	6e-38	COG0465	ATP-dependent Zn proteases	K03798	3e-36	150	gmx:100788601	cell division protease FtsH [EC:3.4.24.-]	GO:0051301//cell division;GO:0006508//proteolysis	GO:0008270//zinc ion binding;GO:0004222//metalloendopeptidase activity;GO:0005524//ATP binding;GO:0008568//microtubule-severing ATPase activity	GO:0016021//integral to membrane;GO:0009941//chloroplast envelope;GO:0005886//plasma membrane
CL1158.Contig2	1046	49	4.628	gi|255569991|ref|XP_002525958.1|	308.1	1e-82	Cell division protease ftsH, putative [Ricinus communis] >gi|223534690|gb|EEF36382.1| Cell division protease ftsH, putative [Ricinus communis]	sp|Q1PDW5|FTSH6_ARATH	149	3e-36	ATP-dependent zinc metalloprotease FTSH 6, chloroplastic OS=Arabidopsis thaliana GN=FTSH6 PE=2 SV=1	TM0580	156	6e-38	COG0465	ATP-dependent Zn proteases	K03798	3e-36	150	gmx:100788601	cell division protease FtsH [EC:3.4.24.-]	GO:0051301//cell division;GO:0006508//proteolysis	GO:0008270//zinc ion binding;GO:0004222//metalloendopeptidase activity;GO:0005524//ATP binding;GO:0008568//microtubule-severing ATPase activity	GO:0016021//integral to membrane;GO:0009941//chloroplast envelope;GO:0005886//plasma membrane
CL1159.Contig1	1370	58	4.1825	gi|462400113|gb|EMJ05781.1|	463.4	4e-129	hypothetical protein PRUPE_ppa003500mg [Prunus persica]	sp|Q9FKP2|CCX2_ARATH	350	8e-97	Cation/calcium exchanger 2 OS=Arabidopsis thaliana GN=CCX2 PE=3 SV=1	SPAC3A12.06c	94.7	3e-19	COG0530	Ca2+/Na+ antiporter	K13754	3e-115	413	mtr:MTR_7g086690	solute carrier family 24 (sodium/potassium/calcium exchanger), member 6	GO:0055085//transmembrane transport;GO:0006812//cation transport	GO:0015491//cation:cation antiporter activity	GO:0016020//membrane
CL1159.Contig2	1467	72	4.8488	gi|462400113|gb|EMJ05781.1|	416.8	4e-115	hypothetical protein PRUPE_ppa003500mg [Prunus persica]	sp|Q9FKP2|CCX2_ARATH	315	4e-86	Cation/calcium exchanger 2 OS=Arabidopsis thaliana GN=CCX2 PE=3 SV=1	SPAC3A12.06c	94.7	4e-19	COG0530	Ca2+/Na+ antiporter	K13754	5e-103	373	mtr:MTR_7g086690	solute carrier family 24 (sodium/potassium/calcium exchanger), member 6	GO:0010260//organ senescence;GO:0046482//para-aminobenzoic acid metabolic process;GO:0055085//transmembrane transport;GO:0006812//cation transport	GO:0015491//cation:cation antiporter activity	GO:0016020//membrane
CL116.Contig1	1967	18	0.9041	gi|470127248|ref|XP_004299586.1|	1003	0	PREDICTED: probable alpha-mannosidase I MNS5-like [Fragaria vesca subsp. vesca]	sp|Q9SXC9|MNS5_ARATH	931	0	Probable alpha-mannosidase I MNS5 OS=Arabidopsis thaliana GN=MNS5 PE=2 SV=1	--	--	--	--	--	K10084	0	931	ath:AT1G27520	ER degradation enhancer, mannosidase alpha-like 1	GO:0007346//regulation of mitotic cell cycle;GO:0006487//protein N-linked glycosylation	GO:0004571//mannosyl-oligosaccharide 1,2-alpha-mannosidase activity;GO:0005509//calcium ion binding	GO:0016020//membrane
CL116.Contig2	696	5	0.7097	gi|224133428|ref|XP_002321565.1|	318.2	7e-86	predicted protein [Populus trichocarpa] >gi|222868561|gb|EEF05692.1| predicted protein [Populus trichocarpa]	sp|Q9SXC9|MNS5_ARATH	295	2e-80	Probable alpha-mannosidase I MNS5 OS=Arabidopsis thaliana GN=MNS5 PE=2 SV=1	--	--	--	--	--	K10084	3e-81	299	aly:ARALYDRAFT_472957	ER degradation enhancer, mannosidase alpha-like 1	GO:0007346//regulation of mitotic cell cycle;GO:0006487//protein N-linked glycosylation	GO:0004571//mannosyl-oligosaccharide 1,2-alpha-mannosidase activity;GO:0005509//calcium ion binding	GO:0016020//membrane
CL116.Contig3	251	1	0.3936	gi|462404824|gb|EMJ10288.1|	50.8	7e-06	hypothetical protein PRUPE_ppa003534mg [Prunus persica]	--	--	--	--	--	--	--	--	--	--	--	--	--	--	-	-	-
CL1160.Contig1	1188	207	17.2141	gi|255578793|ref|XP_002530253.1|	57	7e-07	dead box ATP-dependent RNA helicase, putative [Ricinus communis] >gi|223530219|gb|EEF32123.1| dead box ATP-dependent RNA helicase, putative [Ricinus communis]	--	--	--	--	--	--	--	--	--	K12811	6e-08	57	rcu:RCOM_0075460	ATP-dependent RNA helicase DDX46/PRP5 [EC:3.6.4.13]	-	GO:0016787//hydrolase activity;GO:0097159//organic cyclic compound binding;GO:1901363	-
CL1160.Contig2	802	23	2.8333	gi|255578793|ref|XP_002530253.1|	57	4e-07	dead box ATP-dependent RNA helicase, putative [Ricinus communis] >gi|223530219|gb|EEF32123.1| dead box ATP-dependent RNA helicase, putative [Ricinus communis]	--	--	--	--	--	--	--	--	--	K12811	3e-08	57	rcu:RCOM_0075460	ATP-dependent RNA helicase DDX46/PRP5 [EC:3.6.4.13]	-	GO:0016787//hydrolase activity;GO:0097159//organic cyclic compound binding;GO:1901363	-
CL1161.Contig1	216	31	14.1788	gi|302142103|emb|CBI19306.3|	139	2e-32	unnamed protein product [Vitis vinifera]	sp|P50433|GLYM_SOLTU	126	3e-30	Serine hydroxymethyltransferase, mitochondrial OS=Solanum tuberosum PE=2 SV=1	YBR263w	89.7	1e-18	COG0112	Glycine/serine hydroxymethyltransferase	K00600	1e-33	139	vvi:100245411	glycine hydroxymethyltransferase [EC:2.1.2.1]	GO:0006544//glycine metabolic process;GO:0032259//methylation;GO:0035999//tetrahydrofolate interconversion;GO:0006563//L-serine metabolic process	GO:0008270//zinc ion binding;GO:0050897//cobalt ion binding;GO:0004372//glycine hydroxymethyltransferase activity;GO:0030170//pyridoxal phosphate binding;GO:0008168//methyltransferase activity	GO:0005747//mitochondrial respiratory chain complex I
CL1161.Contig2	1861	650	34.5063	gi|359495798|ref|XP_002262872.2|	963	0	PREDICTED: serine hydroxymethyltransferase, mitochondrial-like [Vitis vinifera] >gi|297736687|emb|CBI25704.3| unnamed protein product [Vitis vinifera]	sp|P50433|GLYM_SOLTU	941	0	Serine hydroxymethyltransferase, mitochondrial OS=Solanum tuberosum PE=2 SV=1	SPAC18G6.04c	586	5e-167	COG0112	Glycine/serine hydroxymethyltransferase	K00600	0	952	pop:POPTR_421205	glycine hydroxymethyltransferase [EC:2.1.2.1]	GO:0006563//L-serine metabolic process;GO:0035999//tetrahydrofolate interconversion;GO:0032259//methylation;GO:0006544//glycine metabolic process	GO:0030170//pyridoxal phosphate binding;GO:0008168//methyltransferase activity;GO:0004372//glycine hydroxymethyltransferase activity	-
CL1162.Contig1	3353	3993	117.651	gi|224121346|ref|XP_002330804.1|	1770.4	0	autoinhibited H+ ATPase [Populus trichocarpa] >gi|222872606|gb|EEF09737.1| autoinhibited H+ ATPase [Populus trichocarpa]	sp|Q03194|PMA4_NICPL	1713	0	Plasma membrane ATPase 4 OS=Nicotiana plumbaginifolia GN=PMA4 PE=2 SV=1	MA1678	622	1e-177	COG0474	Cation transport ATPase	K01535	0	1770	pop:POPTR_828261	H+-transporting ATPase [EC:3.6.3.6]	GO:0010119//regulation of stomatal movement;GO:0009414//response to water deprivation;GO:0006754//ATP biosynthetic process;GO:0006812//cation transport;GO:0009737//response to abscisic acid stimulus;GO:0006200//ATP catabolic process	GO:0008553//hydrogen-exporting ATPase activity, phosphorylative mechanism;GO:0046872//metal ion binding;GO:0005524//ATP binding	GO:0005773//vacuole;GO:0016021//integral to membrane;GO:0005886//plasma membrane;GO:0005634//nucleus
CL1162.Contig2	150	11	7.2449	gi|1814407|gb|AAB41898.1|	94	8e-19	H+-transporting ATPase [Mesembryanthemum crystallinum]	sp|P19456|PMA2_ARATH	89.4	5e-19	ATPase 2, plasma membrane-type OS=Arabidopsis thaliana GN=AHA2 PE=1 SV=2	--	--	--	--	--	K01535	7e-19	90.1	gmx:100804422	H+-transporting ATPase [EC:3.6.3.6]	GO:0010119//regulation of stomatal movement;GO:0009414//response to water deprivation;GO:0006754//ATP biosynthetic process;GO:0006812//cation transport;GO:0009737//response to abscisic acid stimulus;GO:0006200//ATP catabolic process	GO:0008553//hydrogen-exporting ATPase activity, phosphorylative mechanism;GO:0046872//metal ion binding;GO:0005524//ATP binding	GO:0005773//vacuole;GO:0016021//integral to membrane;GO:0005634//nucleus
CL1163.Contig1	653	207	31.3176	gi|224143566|ref|XP_002324999.1|	125.6	6e-28	predicted protein [Populus trichocarpa] >gi|118481798|gb|ABK92837.1| unknown [Populus trichocarpa] >gi|222866433|gb|EEF03564.1| predicted protein [Populus trichocarpa]	--	--	--	--	--	--	--	--	--	--	--	--	--	--	GO:0042545//cell wall modification;GO:0009664//plant-type cell wall organization	-	GO:0044444//cytoplasmic part;GO:0043231//intracellular membrane-bounded organelle
CL1163.Contig2	175	15	8.4681	--	--	--	--	--	--	--	--	--	--	--	--	--	--	--	--	--	--	-	-	-
CL1164.Contig1	2094	361	17.0319	gi|462411097|gb|EMJ16146.1|	840.9	0	hypothetical protein PRUPE_ppa003023mg [Prunus persica]	sp|A8R7E6|CERK1_ARATH	669	0	Chitin elicitor receptor kinase 1 OS=Arabidopsis thaliana GN=CERK1 PE=1 SV=1	SA1063_1	95.1	4e-19	COG0515	Serine/threonine protein kinase	K13429	0	835	rcu:RCOM_1115620	chitin elicitor receptor kinase 1	GO:0044260;GO:0016310//phosphorylation	GO:0004672//protein kinase activity;GO:0000166//nucleotide binding	-
CL1164.Contig2	967	127	12.975	gi|255554785|ref|XP_002518430.1|	437.6	1e-121	receptor protein kinase, putative [Ricinus communis] >gi|223542275|gb|EEF43817.1| receptor protein kinase, putative [Ricinus communis]	sp|A8R7E6|CERK1_ARATH	344	4e-95	Chitin elicitor receptor kinase 1 OS=Arabidopsis thaliana GN=CERK1 PE=1 SV=1	lin1934_1	86.3	7e-17	COG0515	Serine/threonine protein kinase	K13429	2e-121	433	rcu:RCOM_1115620	chitin elicitor receptor kinase 1	GO:0006468//protein phosphorylation;GO:0035556//intracellular signal transduction;GO:0032491//detection of molecule of fungal origin;GO:0010200//response to chitin;GO:0009817//defense response to fungus, incompatible interaction	GO:0004674//protein serine/threonine kinase activity;GO:0019199//transmembrane receptor protein kinase activity;GO:0005524//ATP binding;GO:0004715//non-membrane spanning protein tyrosine kinase activity	GO:0005886//plasma membrane
CL1165.Contig1	202	45	22.0086	gi|255573121|ref|XP_002527490.1|	60.1	1e-08	conserved hypothetical protein [Ricinus communis] >gi|223533130|gb|EEF34888.1| conserved hypothetical protein [Ricinus communis]	--	--	--	--	--	--	--	--	--	--	--	--	--	--	-	-	-
CL1165.Contig2	299	270	89.2122	gi|255573123|ref|XP_002527491.1|	71.2	5e-12	conserved hypothetical protein [Ricinus communis] >gi|223533131|gb|EEF34889.1| conserved hypothetical protein [Ricinus communis]	--	--	--	--	--	--	--	--	--	--	--	--	--	--	-	-	-
CL1165.Contig3	395	329	82.2868	gi|255573123|ref|XP_002527491.1|	34.7	8e-17	conserved hypothetical protein [Ricinus communis] >gi|223533131|gb|EEF34889.1| conserved hypothetical protein [Ricinus communis]	--	--	--	--	--	--	--	--	--	--	--	--	--	--	-	-	-
CL1165.Contig4	192	82	42.1934	--	--	--	--	--	--	--	--	--	--	--	--	--	--	--	--	--	--	-	-	-
CL1166.Contig1	1682	1010	59.3235	gi|357445703|ref|XP_003593129.1|	836.6	0	Histidine decarboxylase [Medicago truncatula] >gi|355482177|gb|AES63380.1| Histidine decarboxylase [Medicago truncatula]	sp|P54772|DCHS_SOLLC	481	4e-136	Histidine decarboxylase OS=Solanum lycopersicum GN=HDC PE=2 SV=1	mlr6209	265	1e-70	COG0076	Glutamate decarboxylase and related PLP-dependent proteins	K01590	0	836	mtr:MTR_2g008120	histidine decarboxylase [EC:4.1.1.22]	GO:0019752//carboxylic acid metabolic process	GO:0030170//pyridoxal phosphate binding;GO:0004398//histidine decarboxylase activity	-
CL1167.Contig1	740	81	10.814	gi|460388168|ref|XP_004239741.1|	131.3	1e-29	PREDICTED: serine/threonine-protein phosphatase PP1-like isoform 2 [Solanum lycopersicum]	sp|O82733|PP17_ARATH	114	7e-26	Serine/threonine-protein phosphatase PP1 isozyme 7 OS=Arabidopsis thaliana GN=TOPP7 PE=2 SV=3	YER133w	95.5	8e-20	COG0639	Diadenosine tetraphosphatase and related serine/threonine protein phosphatases	K06269	6e-30	129	mtr:MTR_7g116380	protein phosphatase 1, catalytic subunit [EC:3.1.3.16]	-	GO:0004721//phosphoprotein phosphatase activity	-
CL1167.Contig2	653	23	3.4797	gi|460388168|ref|XP_004239741.1|	131.3	1e-29	PREDICTED: serine/threonine-protein phosphatase PP1-like isoform 2 [Solanum lycopersicum]	sp|O82733|PP17_ARATH	114	6e-26	Serine/threonine-protein phosphatase PP1 isozyme 7 OS=Arabidopsis thaliana GN=TOPP7 PE=2 SV=3	YER133w	95.5	7e-20	COG0639	Diadenosine tetraphosphatase and related serine/threonine protein phosphatases	K06269	5e-30	129	mtr:MTR_7g116380	protein phosphatase 1, catalytic subunit [EC:3.1.3.16]	-	GO:0004721//phosphoprotein phosphatase activity	-
CL1168.Contig1	921	147	15.7685	gi|358346026|ref|XP_003637074.1|	58.5	1e-07	Cell wall-associated hydrolase, partial [Medicago truncatula] >gi|355503009|gb|AES84212.1| Cell wall-associated hydrolase, partial [Medicago truncatula]	--	--	--	--	--	--	--	--	--	--	--	--	--	--	-	-	-
CL1169.Contig1	3123	70	2.2144	gi|225441825|ref|XP_002283993.1|	1619.4	0	PREDICTED: zinc-metallopeptidase, peroxisomal [Vitis vinifera] >gi|297739661|emb|CBI29843.3| unnamed protein product [Vitis vinifera]	sp|O22941|PXM16_ARATH	1504	0	Zinc-metallopeptidase, peroxisomal OS=Arabidopsis thaliana GN=PXM16 PE=2 SV=1	YLR389c	572	1e-162	COG1025	Secreted/periplasmic Zn-dependent peptidases, insulinase-like	K01408	0	1619	vvi:100241851	insulysin [EC:3.4.24.56]	GO:0006508//proteolysis	GO:0004222//metalloendopeptidase activity;GO:0008270//zinc ion binding	GO:0005737//cytoplasm
CL1169.Contig2	3060	41	1.3237	gi|225441825|ref|XP_002283993.1|	1619.4	0	PREDICTED: zinc-metallopeptidase, peroxisomal [Vitis vinifera] >gi|297739661|emb|CBI29843.3| unnamed protein product [Vitis vinifera]	sp|O22941|PXM16_ARATH	1504	0	Zinc-metallopeptidase, peroxisomal OS=Arabidopsis thaliana GN=PXM16 PE=2 SV=1	YLR389c	572	1e-162	COG1025	Secreted/periplasmic Zn-dependent peptidases, insulinase-like	K01408	0	1619	vvi:100241851	insulysin [EC:3.4.24.56]	GO:0006508//proteolysis	GO:0004222//metalloendopeptidase activity;GO:0008270//zinc ion binding	GO:0005737//cytoplasm
CL117.Contig1	488	60	12.1468	gi|462410472|gb|EMJ15806.1|	161	6e-39	hypothetical protein PRUPE_ppa001700mg [Prunus persica]	sp|Q96282|CLCC_ARATH	151	2e-37	Chloride channel protein CLC-c OS=Arabidopsis thaliana GN=CLC-C PE=1 SV=1	--	--	--	--	--	K05016	5e-34	141	sbi:SORBI_03g041480	chloride channel 7	GO:0055085//transmembrane transport;GO:0006821//chloride transport	GO:0005247//voltage-gated chloride channel activity	GO:0009705//plant-type vacuole membrane;GO:0005886//plasma membrane;GO:0016021//integral to membrane
CL1170.Contig1	1051	4	0.376	gi|296085867|emb|CBI31191.3|	206.1	8e-52	unnamed protein product [Vitis vinifera]	sp|Q8RXE7|AGD14_ARATH	129	3e-30	Probable ADP-ribosylation factor GTPase-activating protein AGD14 OS=Arabidopsis thaliana GN=AGD14 PE=1 SV=2	--	--	--	--	--	--	--	--	--	--	GO:0046777//protein autophosphorylation	GO:0004674//protein serine/threonine kinase activity	GO:0005886//plasma membrane
CL1170.Contig2	2658	1	0.0372	gi|296085867|emb|CBI31191.3|	823.9	0	unnamed protein product [Vitis vinifera]	sp|Q8RXE7|AGD14_ARATH	568	7e-162	Probable ADP-ribosylation factor GTPase-activating protein AGD14 OS=Arabidopsis thaliana GN=AGD14 PE=1 SV=2	SPAC824.09c	64.3	1e-09	COG5347	GTPase-activating protein that regulates ARFs (ADP-ribosylation factors), involved in ARF-mediated vesicular transport	K12486	2e-15	83.6	aly:ARALYDRAFT_495516	stromal membrane-associated protein	GO:0046777//protein autophosphorylation	GO:0004674//protein serine/threonine kinase activity	GO:0005886//plasma membrane
CL1170.Contig3	1089	0	0	gi|296085867|emb|CBI31191.3|	206.1	8e-52	unnamed protein product [Vitis vinifera]	sp|Q8RXE7|AGD14_ARATH	129	3e-30	Probable ADP-ribosylation factor GTPase-activating protein AGD14 OS=Arabidopsis thaliana GN=AGD14 PE=1 SV=2	--	--	--	--	--	--	--	--	--	--	GO:0046777//protein autophosphorylation	GO:0004674//protein serine/threonine kinase activity	GO:0005886//plasma membrane
CL1171.Contig1	587	146	24.5723	gi|356556082|ref|XP_003546356.1|	160.2	1e-38	PREDICTED: 40S ribosomal protein S21-like [Glycine max] >gi|255626485|gb|ACU13587.1| unknown [Glycine max]	sp|Q3E902|RS212_ARATH	149	1e-36	40S ribosomal protein S21-2 OS=Arabidopsis thaliana GN=RPS21C PE=3 SV=2	--	--	--	--	--	K02971	2e-39	160	gmx:100817753	small subunit ribosomal protein S21e	GO:0000461//endonucleolytic cleavage to generate mature 3'-end of SSU-rRNA from (SSU-rRNA, 5.8S rRNA, LSU-rRNA);GO:0016925//protein sumoylation;GO:0006414//translational elongation;GO:0042545//cell wall modification;GO:0009664//plant-type cell wall organization;GO:0000447//endonucleolytic cleavage in ITS1 to separate SSU-rRNA from 5.8S rRNA and LSU-rRNA from tricistronic rRNA transcript (SSU-rRNA…	GO:0003735//structural constituent of ribosome	GO:0022627//cytosolic small ribosomal subunit
CL1171.Contig2	610	541	87.6191	gi|356556082|ref|XP_003546356.1|	160.2	2e-38	PREDICTED: 40S ribosomal protein S21-like [Glycine max] >gi|255626485|gb|ACU13587.1| unknown [Glycine max]	sp|Q3E902|RS212_ARATH	149	1e-36	40S ribosomal protein S21-2 OS=Arabidopsis thaliana GN=RPS21C PE=3 SV=2	--	--	--	--	--	K02971	2e-39	160	gmx:100817753	small subunit ribosomal protein S21e	GO:0000461//endonucleolytic cleavage to generate mature 3'-end of SSU-rRNA from (SSU-rRNA, 5.8S rRNA, LSU-rRNA);GO:0016925//protein sumoylation;GO:0006414//translational elongation;GO:0042545//cell wall modification;GO:0009664//plant-type cell wall organization;GO:0000447//endonucleolytic cleavage in ITS1 to separate SSU-rRNA from 5.8S rRNA and LSU-rRNA from tricistronic rRNA transcript (SSU-rRNA…	GO:0003735//structural constituent of ribosome	GO:0022627//cytosolic small ribosomal subunit
CL1172.Contig1	372	10	2.6558	gi|297734898|emb|CBI17132.3|	195.3	2e-49	unnamed protein product [Vitis vinifera]	--	--	--	--	--	--	--	--	--	--	--	--	--	--	-	-	GO:0009536//plastid
CL1172.Contig2	272	3	1.0896	gi|356543512|ref|XP_003540204.1|	131	5e-30	PREDICTED: uncharacterized protein LOC100788114 [Glycine max]	--	--	--	--	--	--	--	--	--	--	--	--	--	--	-	-	GO:0009536//plastid
CL1173.Contig1	466	32	6.7842	gi|147801054|emb|CAN77850.1|	110.9	7e-24	hypothetical protein VITISV_020834 [Vitis vinifera]	--	--	--	--	--	--	--	--	--	--	--	--	--	--	-	-	-
CL1174.Contig1	577	20	3.4244	gi|224068454|ref|XP_002326124.1|	51.6	8e-06	predicted protein [Populus trichocarpa] >gi|222833317|gb|EEE71794.1| predicted protein [Populus trichocarpa]	sp|Q9ZUE9|PP149_ARATH	119	2e-27	Pentatricopeptide repeat-containing protein At2g06000 OS=Arabidopsis thaliana GN=At2g06000 PE=2 SV=1	--	--	--	--	--	K15336	1e-06	50.8	vvi:100259391	tRNA (cytosine38-C5)-methyltransferase [EC:2.1.1.204]	-	-	GO:0005739//mitochondrion
CL1174.Contig2	994	60	5.9634	gi|224068454|ref|XP_002326124.1|	147.5	3e-34	predicted protein [Populus trichocarpa] >gi|222833317|gb|EEE71794.1| predicted protein [Populus trichocarpa]	sp|Q9ZUE9|PP149_ARATH	119	4e-27	Pentatricopeptide repeat-containing protein At2g06000 OS=Arabidopsis thaliana GN=At2g06000 PE=2 SV=1	--	--	--	--	--	K15336	3e-06	50.8	vvi:100259391	tRNA (cytosine38-C5)-methyltransferase [EC:2.1.1.204]	-	-	GO:0005739//mitochondrion
CL1175.Contig1	1445	36	2.4613	gi|359492369|ref|XP_002284600.2|	458.4	1e-127	PREDICTED: uncharacterized protein LOC100248990 [Vitis vinifera]	sp|D8WUA4|SECA2_ARATH	435	3e-122	Protein translocase subunit SECA2, chloroplastic OS=Arabidopsis thaliana GN=SECA2 PE=2 SV=1	mlr3468	64.7	4e-10	COG0653	Preprotein translocase subunit SecA (ATPase, RNA helicase)	K03070	1e-126	451	vvi:100248990	preprotein translocase subunit SecA	GO:0017038//protein import;GO:0006605//protein targeting;GO:0009790//embryo development	GO:0008270//zinc ion binding;GO:0016905//myosin heavy chain kinase activity;GO:0005524//ATP binding	GO:0009941//chloroplast envelope;GO:0005886//plasma membrane
CL1175.Contig2	1464	34	2.2944	gi|359492369|ref|XP_002284600.2|	458.4	1e-127	PREDICTED: uncharacterized protein LOC100248990 [Vitis vinifera]	sp|D8WUA4|SECA2_ARATH	435	3e-122	Protein translocase subunit SECA2, chloroplastic OS=Arabidopsis thaliana GN=SECA2 PE=2 SV=1	mlr3468	64.7	4e-10	COG0653	Preprotein translocase subunit SecA (ATPase, RNA helicase)	K03070	1e-126	451	vvi:100248990	preprotein translocase subunit SecA	GO:0017038//protein import;GO:0006605//protein targeting;GO:0009790//embryo development	GO:0008270//zinc ion binding;GO:0016905//myosin heavy chain kinase activity;GO:0005524//ATP binding	GO:0009941//chloroplast envelope;GO:0005886//plasma membrane
CL1176.Contig1	422	8	1.8729	gi|255550960|ref|XP_002516528.1|	91.7	6e-63	tryptophanyl-tRNA synthetase, putative [Ricinus communis] >gi|223544348|gb|EEF45869.1| tryptophanyl-tRNA synthetase, putative [Ricinus communis]	--	--	--	--	all1269	128	2e-41	COG0180	Tryptophanyl-tRNA synthetase	K01867	6e-64	170	rcu:RCOM_0801580	tryptophanyl-tRNA synthetase [EC:6.1.1.2]	GO:0016226//iron-sulfur cluster assembly;GO:0010027//thylakoid membrane organization;GO:0010228//vegetative to reproductive phase transition of meristem;GO:0009658//chloroplast organization;GO:0006436//tryptophanyl-tRNA aminoacylation;GO:0048481//ovule development;GO:0009793//embryo development ending in seed dormancy	GO:0004830//tryptophan-tRNA ligase activity;GO:0005524//ATP binding	GO:0005739//mitochondrion;GO:0009570//chloroplast stroma
CL1176.Contig2	435	9	2.044	gi|255550960|ref|XP_002516528.1|	262.3	1e-69	tryptophanyl-tRNA synthetase, putative [Ricinus communis] >gi|223544348|gb|EEF45869.1| tryptophanyl-tRNA synthetase, putative [Ricinus communis]	--	--	--	--	all1269	185	3e-47	COG0180	Tryptophanyl-tRNA synthetase	K01867	2e-70	262	rcu:RCOM_0801580	tryptophanyl-tRNA synthetase [EC:6.1.1.2]	GO:0016226//iron-sulfur cluster assembly;GO:0010027//thylakoid membrane organization;GO:0010228//vegetative to reproductive phase transition of meristem;GO:0009658//chloroplast organization;GO:0006436//tryptophanyl-tRNA aminoacylation;GO:0048481//ovule development;GO:0009793//embryo development ending in seed dormancy	GO:0004830//tryptophan-tRNA ligase activity;GO:0005524//ATP binding	GO:0005739//mitochondrion;GO:0009570//chloroplast stroma
CL1177.Contig1	1491	59	3.9094	gi|225426492|ref|XP_002277375.1|	610.5	2e-173	PREDICTED: probable cinnamyl alcohol dehydrogenase 1-like [Vitis vinifera]	sp|Q9CAI3|CADH1_ARATH	551	3e-157	Probable cinnamyl alcohol dehydrogenase 1 OS=Arabidopsis thaliana GN=CAD1 PE=2 SV=1	SMc00680	330	4e-90	COG1064	Zn-dependent alcohol dehydrogenases	K00083	3e-106	384	pop:POPTR_815665	cinnamyl-alcohol dehydrogenase [EC:1.1.1.195]	GO:0046685//response to arsenic-containing substance;GO:0042344//indole glucosinolate catabolic process;GO:0015700//arsenite transport;GO:0009697//salicylic acid biosynthetic process;GO:0010363//regulation of plant-type hypersensitive response;GO:0010200//response to chitin;GO:0034976//response to endoplasmic reticulum stress;GO:0031348//negative regulation of defense response;GO:0050832//defense…	GO:0048037//cofactor binding;GO:0005507//copper ion binding;GO:0046870//cadmium ion binding;GO:0071992//phytochelatin transmembrane transporter activity;GO:0000166//nucleotide binding;GO:0016756//glutathione gamma-glutamylcysteinyltransferase activity;GO:0008270//zinc ion binding;GO:0015446//arsenite-transmembrane transporting ATPase activity;GO:0046029//mannitol dehydrogenase activity	GO:0005829//cytosol;GO:0009507//chloroplast
CL1177.Contig2	1515	56	3.6518	gi|225426492|ref|XP_002277375.1|	636.3	0	PREDICTED: probable cinnamyl alcohol dehydrogenase 1-like [Vitis vinifera]	sp|Q9CAI3|CADH1_ARATH	586	1e-167	Probable cinnamyl alcohol dehydrogenase 1 OS=Arabidopsis thaliana GN=CAD1 PE=2 SV=1	SMc00680	334	3e-91	COG1064	Zn-dependent alcohol dehydrogenases	K00083	7e-108	389	pop:POPTR_815665	cinnamyl-alcohol dehydrogenase [EC:1.1.1.195]	GO:0046685//response to arsenic-containing substance;GO:0042344//indole glucosinolate catabolic process;GO:0015700//arsenite transport;GO:0009697//salicylic acid biosynthetic process;GO:0010363//regulation of plant-type hypersensitive response;GO:0010200//response to chitin;GO:0034976//response to endoplasmic reticulum stress;GO:0031348//negative regulation of defense response;GO:0050832//defense…	GO:0048037//cofactor binding;GO:0005507//copper ion binding;GO:0046870//cadmium ion binding;GO:0071992//phytochelatin transmembrane transporter activity;GO:0000166//nucleotide binding;GO:0016756//glutathione gamma-glutamylcysteinyltransferase activity;GO:0008270//zinc ion binding;GO:0015446//arsenite-transmembrane transporting ATPase activity;GO:0046029//mannitol dehydrogenase activity	GO:0005829//cytosol;GO:0009507//chloroplast
CL1177.Contig3	1515	268	17.4765	gi|225426492|ref|XP_002277375.1|	616.3	4e-175	PREDICTED: probable cinnamyl alcohol dehydrogenase 1-like [Vitis vinifera]	sp|Q9CAI3|CADH1_ARATH	534	5e-152	Probable cinnamyl alcohol dehydrogenase 1 OS=Arabidopsis thaliana GN=CAD1 PE=2 SV=1	SMc00680	330	5e-90	COG1064	Zn-dependent alcohol dehydrogenases	K00083	2e-110	397	pop:POPTR_815665	cinnamyl-alcohol dehydrogenase [EC:1.1.1.195]	GO:0055114//oxidation-reduction process	GO:0046029//mannitol dehydrogenase activity;GO:0000166//nucleotide binding;GO:0048037//cofactor binding;GO:0008270//zinc ion binding	-
CL1178.Contig1	266	9	3.3427	--	--	--	--	--	--	--	--	--	--	--	--	--	--	--	--	--	--	-	-	-
CL1178.Contig2	599	12	1.9792	gi|462396478|gb|EMJ02277.1|	80.5	1e-14	hypothetical protein PRUPE_ppa006893mg [Prunus persica]	--	--	--	--	--	--	--	--	--	--	--	--	--	--	-	-	-
CL1178.Contig3	1488	80	5.3115	gi|462396478|gb|EMJ02277.1|	439.1	9e-122	hypothetical protein PRUPE_ppa006893mg [Prunus persica]	sp|O82256|COL13_ARATH	291	9e-79	Zinc finger protein CONSTANS-LIKE 13 OS=Arabidopsis thaliana GN=COL13 PE=2 SV=1	--	--	--	--	--	K12135	6e-16	84	aly:ARALYDRAFT_488429	zinc finger protein CONSTANS	GO:0009805//coumarin biosynthetic process;GO:0006355//regulation of transcription, DNA-dependent;GO:0009611//response to wounding;GO:0009963//positive regulation of flavonoid biosynthetic process	GO:0008270//zinc ion binding	GO:0005622//intracellular
CL1178.Contig4	864	32	3.659	gi|462396478|gb|EMJ02277.1|	192.2	9e-48	hypothetical protein PRUPE_ppa006893mg [Prunus persica]	sp|O82256|COL13_ARATH	113	2e-25	Zinc finger protein CONSTANS-LIKE 13 OS=Arabidopsis thaliana GN=COL13 PE=2 SV=1	--	--	--	--	--	K12128	5e-10	63.2	aly:ARALYDRAFT_483843	pseudo-response regulator 9	GO:0019438//aromatic compound biosynthetic process;GO:1901362;GO:0018130	-	-
CL1178.Contig5	966	35	3.5795	gi|462396478|gb|EMJ02277.1|	192.2	1e-47	hypothetical protein PRUPE_ppa006893mg [Prunus persica]	sp|O82256|COL13_ARATH	113	2e-25	Zinc finger protein CONSTANS-LIKE 13 OS=Arabidopsis thaliana GN=COL13 PE=2 SV=1	--	--	--	--	--	K12128	6e-10	63.2	aly:ARALYDRAFT_483843	pseudo-response regulator 9	GO:0019438//aromatic compound biosynthetic process;GO:1901362;GO:0018130	-	-
CL1178.Contig6	1223	14	1.1309	gi|462396478|gb|EMJ02277.1|	327.4	3e-88	hypothetical protein PRUPE_ppa006893mg [Prunus persica]	sp|O82256|COL13_ARATH	221	7e-58	Zinc finger protein CONSTANS-LIKE 13 OS=Arabidopsis thaliana GN=COL13 PE=2 SV=1	--	--	--	--	--	K12135	5e-16	84	aly:ARALYDRAFT_488429	zinc finger protein CONSTANS	GO:0009805//coumarin biosynthetic process;GO:0006355//regulation of transcription, DNA-dependent;GO:0009611//response to wounding;GO:0009963//positive regulation of flavonoid biosynthetic process	GO:0008270//zinc ion binding	GO:0005622//intracellular
CL1178.Contig7	1590	46	2.8582	gi|462396478|gb|EMJ02277.1|	439.1	1e-121	hypothetical protein PRUPE_ppa006893mg [Prunus persica]	sp|O82256|COL13_ARATH	291	1e-78	Zinc finger protein CONSTANS-LIKE 13 OS=Arabidopsis thaliana GN=COL13 PE=2 SV=1	--	--	--	--	--	K12135	6e-16	84	aly:ARALYDRAFT_488429	zinc finger protein CONSTANS	GO:0009805//coumarin biosynthetic process;GO:0006355//regulation of transcription, DNA-dependent;GO:0009611//response to wounding;GO:0009963//positive regulation of flavonoid biosynthetic process	GO:0008270//zinc ion binding	GO:0005622//intracellular
CL1179.Contig1	1358	5	0.3637	gi|356540024|ref|XP_003538491.1|	530.4	2e-149	PREDICTED: alpha-soluble NSF attachment protein-like [Glycine max]	sp|Q9SPE6|SNAA2_ARATH	473	1e-133	Alpha-soluble NSF attachment protein 2 OS=Arabidopsis thaliana GN=ASNAP2 PE=1 SV=1	--	--	--	--	--	K15296	2e-150	530	gmx:100812517	alpha-soluble NSF attachment protein	GO:0006886//intracellular protein transport	GO:0005483//soluble NSF attachment protein activity	GO:0009506//plasmodesma;GO:0005886//plasma membrane;GO:0005774//vacuolar membrane;GO:0009507//chloroplast
CL1179.Contig2	1256	7	0.5506	gi|356540024|ref|XP_003538491.1|	530.4	2e-149	PREDICTED: alpha-soluble NSF attachment protein-like [Glycine max]	sp|Q9SPE6|SNAA2_ARATH	473	1e-133	Alpha-soluble NSF attachment protein 2 OS=Arabidopsis thaliana GN=ASNAP2 PE=1 SV=1	--	--	--	--	--	K15296	2e-150	530	gmx:100812517	alpha-soluble NSF attachment protein	GO:0006886//intracellular protein transport	GO:0005483//soluble NSF attachment protein activity	GO:0009506//plasmodesma;GO:0005886//plasma membrane;GO:0005774//vacuolar membrane;GO:0009507//chloroplast
CL1179.Contig3	1325	2	0.1491	gi|356540024|ref|XP_003538491.1|	530.4	2e-149	PREDICTED: alpha-soluble NSF attachment protein-like [Glycine max]	sp|Q9SPE6|SNAA2_ARATH	473	1e-133	Alpha-soluble NSF attachment protein 2 OS=Arabidopsis thaliana GN=ASNAP2 PE=1 SV=1	--	--	--	--	--	K15296	2e-150	530	gmx:100812517	alpha-soluble NSF attachment protein	GO:0006886//intracellular protein transport	GO:0005483//soluble NSF attachment protein activity	GO:0009506//plasmodesma;GO:0005886//plasma membrane;GO:0005774//vacuolar membrane;GO:0009507//chloroplast
CL1179.Contig4	1223	13	1.0501	gi|356540024|ref|XP_003538491.1|	530.4	2e-149	PREDICTED: alpha-soluble NSF attachment protein-like [Glycine max]	sp|Q9SPE6|SNAA2_ARATH	473	1e-133	Alpha-soluble NSF attachment protein 2 OS=Arabidopsis thaliana GN=ASNAP2 PE=1 SV=1	--	--	--	--	--	K15296	2e-150	530	gmx:100812517	alpha-soluble NSF attachment protein	GO:0006886//intracellular protein transport	GO:0005483//soluble NSF attachment protein activity	GO:0009506//plasmodesma;GO:0005886//plasma membrane;GO:0005774//vacuolar membrane;GO:0009507//chloroplast
CL118.Contig1	1578	92	5.7599	gi|297746433|emb|CBI16489.3|	580.5	2e-164	unnamed protein product [Vitis vinifera]	sp|O65530|PEK14_ARATH	58.9	8e-09	Proline-rich receptor-like protein kinase PERK14 OS=Arabidopsis thaliana GN=PERK14 PE=2 SV=1	SPCC962.06c_1	84	7e-16	COG5176	Splicing factor (branch point binding protein)	K13095	3e-24	111	sbi:SORBI_01g038690	splicing factor 1	-	-	-
CL118.Contig2	1021	11	1.0644	gi|359478784|ref|XP_002283424.2|	330.1	3e-89	PREDICTED: uncharacterized protein LOC100246694 [Vitis vinifera]	sp|O65530|PEK14_ARATH	58.9	5e-09	Proline-rich receptor-like protein kinase PERK14 OS=Arabidopsis thaliana GN=PERK14 PE=2 SV=1	SPCC962.06c_1	51.6	2e-06	COG5176	Splicing factor (branch point binding protein)	K13095	3e-13	74.3	zma:100383202	splicing factor 1	-	-	-
CL1180.Contig1	989	3	0.2997	gi|255557947|ref|XP_002520002.1|	319.3	6e-86	conserved hypothetical protein [Ricinus communis] >gi|223540766|gb|EEF42326.1| conserved hypothetical protein [Ricinus communis]	--	--	--	--	--	--	--	--	--	--	--	--	--	--	-	-	GO:0005576//extracellular region;GO:0016020//membrane;GO:0016023//cytoplasmic membrane-bounded vesicle
CL1180.Contig2	524	1	0.1885	gi|255557947|ref|XP_002520002.1|	157.9	7e-38	conserved hypothetical protein [Ricinus communis] >gi|223540766|gb|EEF42326.1| conserved hypothetical protein [Ricinus communis]	--	--	--	--	--	--	--	--	--	--	--	--	--	--	-	-	GO:0005576//extracellular region;GO:0016020//membrane;GO:0016023//cytoplasmic membrane-bounded vesicle
CL1180.Contig3	584	2	0.3383	gi|255557947|ref|XP_002520002.1|	146	3e-34	conserved hypothetical protein [Ricinus communis] >gi|223540766|gb|EEF42326.1| conserved hypothetical protein [Ricinus communis]	--	--	--	--	--	--	--	--	--	--	--	--	--	--	-	-	GO:0016020//membrane;GO:0016023//cytoplasmic membrane-bounded vesicle
CL1180.Contig4	929	1	0.1063	gi|255557947|ref|XP_002520002.1|	331.3	1e-89	conserved hypothetical protein [Ricinus communis] >gi|223540766|gb|EEF42326.1| conserved hypothetical protein [Ricinus communis]	--	--	--	--	--	--	--	--	--	--	--	--	--	--	-	-	GO:0005576//extracellular region;GO:0016020//membrane;GO:0016023//cytoplasmic membrane-bounded vesicle
CL1181.Contig1	1522	1	0.0649	gi|462420232|gb|EMJ24495.1|	533.1	5e-150	hypothetical protein PRUPE_ppa007269mg [Prunus persica]	sp|Q8LG98|OTUBL_ARATH	426	2e-119	Ubiquitin thioesterase otubain-like OS=Arabidopsis thaliana GN=At1g28120 PE=2 SV=2	ECU05g0570	56.6	1e-07	COG5539	Predicted cysteine protease (OTU family)	K09602	3e-136	483	rcu:RCOM_2004830	ubiquitin thioesterase protein OTUB1 [EC:3.4.-.-]	GO:0019538//protein metabolic process	GO:0008242//omega peptidase activity	GO:0005737//cytoplasm
CL1181.Contig2	664	69	10.2663	gi|470149225|ref|XP_004310140.1|	286.2	2e-76	PREDICTED: ubiquitin thioesterase otubain-like [Fragaria vesca subsp. vesca]	sp|Q8LG98|OTUBL_ARATH	241	3e-64	Ubiquitin thioesterase otubain-like OS=Arabidopsis thaliana GN=At1g28120 PE=2 SV=2	--	--	--	--	--	K09602	8e-73	271	mtr:MTR_2g011420	ubiquitin thioesterase protein OTUB1 [EC:3.4.-.-]	GO:0019538//protein metabolic process	GO:0008242//omega peptidase activity	GO:0005737//cytoplasm
CL1181.Contig3	180	0	0	gi|462420232|gb|EMJ24495.1|	59.7	1e-08	hypothetical protein PRUPE_ppa007269mg [Prunus persica]	sp|Q8LG98|OTUBL_ARATH	51.6	1e-07	Ubiquitin thioesterase otubain-like OS=Arabidopsis thaliana GN=At1g28120 PE=2 SV=2	--	--	--	--	--	K09602	1e-09	59.3	rcu:RCOM_2004830	ubiquitin thioesterase protein OTUB1 [EC:3.4.-.-]	GO:0019538//protein metabolic process	GO:0008242//omega peptidase activity	-
CL1181.Contig4	620	36	5.7364	gi|470149225|ref|XP_004310140.1|	286.2	2e-76	PREDICTED: ubiquitin thioesterase otubain-like [Fragaria vesca subsp. vesca]	sp|Q8LG98|OTUBL_ARATH	241	2e-64	Ubiquitin thioesterase otubain-like OS=Arabidopsis thaliana GN=At1g28120 PE=2 SV=2	--	--	--	--	--	K09602	7e-73	271	mtr:MTR_2g011420	ubiquitin thioesterase protein OTUB1 [EC:3.4.-.-]	GO:0019538//protein metabolic process	GO:0008242//omega peptidase activity	GO:0005737//cytoplasm
CL1181.Contig5	800	4	0.494	gi|470149225|ref|XP_004310140.1|	286.2	4e-76	PREDICTED: ubiquitin thioesterase otubain-like [Fragaria vesca subsp. vesca]	sp|Q8LG98|OTUBL_ARATH	241	4e-64	Ubiquitin thioesterase otubain-like OS=Arabidopsis thaliana GN=At1g28120 PE=2 SV=2	--	--	--	--	--	K09602	1e-72	271	mtr:MTR_2g011420	ubiquitin thioesterase protein OTUB1 [EC:3.4.-.-]	GO:0019538//protein metabolic process	GO:0008242//omega peptidase activity	GO:0005737//cytoplasm
CL1182.Contig1	1027	424	40.7875	gi|224055327|ref|XP_002298482.1|	407.1	2e-112	20G-Fe(II) oxidoreductase [Populus trichocarpa] >gi|222845740|gb|EEE83287.1| 20G-Fe(II) oxidoreductase [Populus trichocarpa]	sp|O49561|G2OX8_ARATH	173	1e-43	Gibberellin 2-beta-dioxygenase 8 OS=Arabidopsis thaliana GN=GA2OX7 PE=1 SV=2	PA0147	107	3e-23	COG3491	Isopenicillin N synthase and related dioxygenases	K06892	4e-33	140	pop:POPTR_845112		GO:0055114//oxidation-reduction process	GO:0016706//oxidoreductase activity, acting on paired donors, with incorporation or reduction of molecular oxygen, 2-oxoglutarate as one donor, and incorporation of one atom each of oxygen into both donors	-
CL1182.Contig2	385	77	19.7588	gi|224055327|ref|XP_002298482.1|	152.9	1e-36	20G-Fe(II) oxidoreductase [Populus trichocarpa] >gi|222845740|gb|EEE83287.1| 20G-Fe(II) oxidoreductase [Populus trichocarpa]	sp|Q39103|G3OX1_ARATH	55.8	7e-09	Gibberellin 3-beta-dioxygenase 1 OS=Arabidopsis thaliana GN=GA4 PE=1 SV=2	--	--	--	--	--	K04124	1e-09	59.3	vvi:100265167	gibberellin 3-beta-dioxygenase [EC:1.14.11.15]	GO:0008152//metabolic process	GO:0016491//oxidoreductase activity	-
CL1182.Contig3	177	23	12.8377	gi|224055327|ref|XP_002298482.1|	65.9	2e-10	20G-Fe(II) oxidoreductase [Populus trichocarpa] >gi|222845740|gb|EEE83287.1| 20G-Fe(II) oxidoreductase [Populus trichocarpa]	--	--	--	--	--	--	--	--	--	--	--	--	--	--	GO:0051555//flavonol biosynthetic process;GO:0055114//oxidation-reduction process	GO:0045431//flavonol synthase activity;GO:0005506//iron ion binding	-
CL1183.Contig1	2342	6	0.2531	gi|462398234|gb|EMJ03902.1|	119.8	6e-66	hypothetical protein PRUPE_ppa012724mg [Prunus persica]	sp|Q9SYM2|STHY_ARATH	64.3	3e-10	Probable salt tolerance-like protein At1g78600 OS=Arabidopsis thaliana GN=At1g78600 PE=1 SV=2	--	--	--	--	--	K12135	8e-08	57.8	aly:ARALYDRAFT_488429	zinc finger protein CONSTANS	-	GO:0008270//zinc ion binding	GO:0005622//intracellular
CL1183.Contig2	1675	6	0.3539	gi|359476640|ref|XP_003631872.1|	115.5	2e-80	PREDICTED: probable salt tolerance-like protein At1g78600-like [Vitis vinifera] >gi|297735043|emb|CBI17405.3| unnamed protein product [Vitis vinifera]	sp|Q9SYM2|STHY_ARATH	105	1e-22	Probable salt tolerance-like protein At1g78600 OS=Arabidopsis thaliana GN=At1g78600 PE=1 SV=2	--	--	--	--	--	K12135	2e-17	89	aly:ARALYDRAFT_488429	zinc finger protein CONSTANS	-	GO:0008270//zinc ion binding	GO:0005622//intracellular
CL1183.Contig3	1590	6	0.3728	gi|359476640|ref|XP_003631872.1|	319.3	1e-85	PREDICTED: probable salt tolerance-like protein At1g78600-like [Vitis vinifera] >gi|297735043|emb|CBI17405.3| unnamed protein product [Vitis vinifera]	sp|Q96288|STO_ARATH	108	9e-24	Salt tolerance protein OS=Arabidopsis thaliana GN=STO PE=1 SV=1	--	--	--	--	--	K12135	2e-17	89	aly:ARALYDRAFT_488429	zinc finger protein CONSTANS	-	GO:0008270//zinc ion binding	GO:0005622//intracellular
CL1183.Contig4	2257	14	0.6128	gi|462398234|gb|EMJ03902.1|	271.9	3e-71	hypothetical protein PRUPE_ppa012724mg [Prunus persica]	sp|Q96288|STO_ARATH	71.2	2e-12	Salt tolerance protein OS=Arabidopsis thaliana GN=STO PE=1 SV=1	--	--	--	--	--	K12135	7e-08	57.8	aly:ARALYDRAFT_488429	zinc finger protein CONSTANS	-	GO:0008270//zinc ion binding	GO:0005622//intracellular
CL1183.Contig5	2293	11	0.4739	gi|462398234|gb|EMJ03902.1|	122.1	1e-66	hypothetical protein PRUPE_ppa012724mg [Prunus persica]	sp|Q9SYM2|STHY_ARATH	64.3	3e-10	Probable salt tolerance-like protein At1g78600 OS=Arabidopsis thaliana GN=At1g78600 PE=1 SV=2	--	--	--	--	--	K12135	8e-08	57.8	aly:ARALYDRAFT_488429	zinc finger protein CONSTANS	-	GO:0008270//zinc ion binding	GO:0005622//intracellular
CL1183.Contig6	1541	6	0.3847	gi|359476640|ref|XP_003631872.1|	319.3	1e-85	PREDICTED: probable salt tolerance-like protein At1g78600-like [Vitis vinifera] >gi|297735043|emb|CBI17405.3| unnamed protein product [Vitis vinifera]	sp|Q96288|STO_ARATH	108	8e-24	Salt tolerance protein OS=Arabidopsis thaliana GN=STO PE=1 SV=1	--	--	--	--	--	K12135	2e-17	89	aly:ARALYDRAFT_488429	zinc finger protein CONSTANS	-	GO:0008270//zinc ion binding	GO:0005622//intracellular
CL1183.Contig7	1626	9	0.5468	gi|359476640|ref|XP_003631872.1|	115.5	2e-80	PREDICTED: probable salt tolerance-like protein At1g78600-like [Vitis vinifera] >gi|297735043|emb|CBI17405.3| unnamed protein product [Vitis vinifera]	sp|Q9SYM2|STHY_ARATH	105	1e-22	Probable salt tolerance-like protein At1g78600 OS=Arabidopsis thaliana GN=At1g78600 PE=1 SV=2	--	--	--	--	--	K12135	2e-17	89	aly:ARALYDRAFT_488429	zinc finger protein CONSTANS	-	GO:0008270//zinc ion binding	GO:0005622//intracellular
CL1183.Contig8	2208	19	0.8501	gi|462398234|gb|EMJ03902.1|	274.2	6e-72	hypothetical protein PRUPE_ppa012724mg [Prunus persica]	sp|Q96288|STO_ARATH	71.2	2e-12	Salt tolerance protein OS=Arabidopsis thaliana GN=STO PE=1 SV=1	--	--	--	--	--	K12135	7e-08	57.8	aly:ARALYDRAFT_488429	zinc finger protein CONSTANS	-	GO:0008270//zinc ion binding	GO:0005622//intracellular
CL1184.Contig1	342	3	0.8666	gi|371534669|gb|AEX32786.1|	173.7	7e-43	Coumaroyl-CoA ligase [Vitis vinifera]	sp|P31687|4CL2_SOYBN	166	2e-42	4-coumarate--CoA ligase 2 OS=Glycine max PE=2 SV=2	AF0089	76.3	1e-14	COG0318	Acyl-CoA synthetases (AMP-forming)/AMP-acid ligases II	K01904	5e-44	173	vvi:100245991	4-coumarate--CoA ligase [EC:6.2.1.12]	GO:0055114//oxidation-reduction process	GO:0047077;GO:0016207//4-coumarate-CoA ligase activity	-
CL1184.Contig2	1464	27	1.822	gi|253509565|gb|ACT32027.1|	836.3	0	4-coumarate:CoA ligase 1 [Gossypium hirsutum]	sp|P31687|4CL2_SOYBN	805	0	4-coumarate--CoA ligase 2 OS=Glycine max PE=2 SV=2	BS_yhfL	244	4e-64	COG0318	Acyl-CoA synthetases (AMP-forming)/AMP-acid ligases II	K01904	0	834	vvi:100245991	4-coumarate--CoA ligase [EC:6.2.1.12]	GO:0010584//pollen exine formation;GO:0055114//oxidation-reduction process;GO:0009411//response to UV	GO:0047077;GO:0016207//4-coumarate-CoA ligase activity	-
CL1184.Contig3	928	11	1.1711	gi|76177061|gb|ABA40922.1|	457.2	1e-127	4-coumaroyl CoA ligase [Camellia sinensis]	sp|P31687|4CL2_SOYBN	434	3e-122	4-coumarate--CoA ligase 2 OS=Glycine max PE=2 SV=2	BH3104	126	6e-29	COG0318	Acyl-CoA synthetases (AMP-forming)/AMP-acid ligases II	K01904	4e-126	449	rcu:RCOM_1325310	4-coumarate--CoA ligase [EC:6.2.1.12]	GO:0010584//pollen exine formation;GO:0055114//oxidation-reduction process;GO:0009411//response to UV	GO:0047077;GO:0016207//4-coumarate-CoA ligase activity	-
CL1184.Contig4	1208	12	0.9814	gi|255557999|ref|XP_002520028.1|	671.4	0	AMP dependent CoA ligase, putative [Ricinus communis] >gi|223540792|gb|EEF42352.1| AMP dependent CoA ligase, putative [Ricinus communis]	sp|P31687|4CL2_SOYBN	645	0	4-coumarate--CoA ligase 2 OS=Glycine max PE=2 SV=2	BH3104	194	2e-49	COG0318	Acyl-CoA synthetases (AMP-forming)/AMP-acid ligases II	K01904	0	671	rcu:RCOM_1325310	4-coumarate--CoA ligase [EC:6.2.1.12]	GO:0010584//pollen exine formation;GO:0055114//oxidation-reduction process;GO:0009411//response to UV	GO:0047077;GO:0016207//4-coumarate-CoA ligase activity	-
CL1186.Contig1	617	44	7.0453	gi|462408085|gb|EMJ13419.1|	245.4	4e-64	hypothetical protein PRUPE_ppa013293mg [Prunus persica]	sp|Q9FN32|YIPL7_ARATH	224	3e-59	Protein yippee-like At5g53940 OS=Arabidopsis thaliana GN=At5g53940 PE=2 SV=1	--	--	--	--	--	--	--	--	--	--	-	-	GO:0005634//nucleus
CL1186.Contig2	293	5	1.6859	gi|356549697|ref|XP_003543228.1|	97.8	5e-20	PREDICTED: protein yippee-like At5g53940-like [Glycine max]	sp|Q9FN32|YIPL7_ARATH	90.1	3e-19	Protein yippee-like At5g53940 OS=Arabidopsis thaliana GN=At5g53940 PE=2 SV=1	--	--	--	--	--	--	--	--	--	--	-	-	GO:0005634//nucleus
CL1186.Contig3	579	49	8.3608	gi|356549697|ref|XP_003543228.1|	101.3	9e-21	PREDICTED: protein yippee-like At5g53940-like [Glycine max]	sp|Q9FN32|YIPL7_ARATH	90.5	6e-19	Protein yippee-like At5g53940 OS=Arabidopsis thaliana GN=At5g53940 PE=2 SV=1	--	--	--	--	--	--	--	--	--	--	-	-	GO:0005634//nucleus
CL1186.Contig4	432	5	1.1435	gi|462408085|gb|EMJ13419.1|	159.5	1e-38	hypothetical protein PRUPE_ppa013293mg [Prunus persica]	sp|Q9FN32|YIPL7_ARATH	139	8e-34	Protein yippee-like At5g53940 OS=Arabidopsis thaliana GN=At5g53940 PE=2 SV=1	--	--	--	--	--	--	--	--	--	--	-	-	GO:0005634//nucleus
CL1187.Contig1	1695	1433	83.5234	gi|356496629|ref|XP_003517168.1|	695.3	0	PREDICTED: 26S proteasome non-ATPase regulatory subunit 4-like [Glycine max]	sp|P55034|PSMD4_ARATH	501	5e-142	26S proteasome non-ATPase regulatory subunit 4 OS=Arabidopsis thaliana GN=MBP1 PE=1 SV=1	SPAC637.10c	233	6e-61	COG5148	26S proteasome regulatory complex, subunit RPN10/PSMD4	K03029	0	695	gmx:100814594	26S proteasome regulatory subunit N10	GO:0006511//ubiquitin-dependent protein catabolic process	-	GO:0008540//proteasome regulatory particle, base subcomplex
CL1188.Contig1	235	8	3.3632	--	--	--	--	--	--	--	--	--	--	--	--	--	--	--	--	--	--	-	-	-
CL1188.Contig2	250	10	3.9518	--	--	--	--	--	--	--	--	--	--	--	--	--	--	--	--	--	--	-	-	-
CL1189.Contig10	1082	7	0.6391	gi|225429582|ref|XP_002280239.1|	506.1	4e-142	PREDICTED: puromycin-sensitive aminopeptidase [Vitis vinifera] >gi|296081675|emb|CBI20680.3| unnamed protein product [Vitis vinifera]	--	--	--	--	YKL157w	92.8	9e-19	COG0308	Aminopeptidase N	K08776	3e-143	506	vvi:100264544	puromycin-sensitive aminopeptidase [EC:3.4.11.-]	GO:0010498//proteasomal protein catabolic process;GO:0009926//auxin polar transport;GO:0010359//regulation of anion channel activity;GO:0007010//cytoskeleton organization;GO:0006094//gluconeogenesis	GO:0008270//zinc ion binding;GO:0004177//aminopeptidase activity;GO:0008237//metallopeptidase activity	GO:0005829//cytosol;GO:0005634//nucleus;GO:0005886//plasma membrane
CL1189.Contig11	1148	0	0	gi|225429582|ref|XP_002280239.1|	489.2	5e-137	PREDICTED: puromycin-sensitive aminopeptidase [Vitis vinifera] >gi|296081675|emb|CBI20680.3| unnamed protein product [Vitis vinifera]	--	--	--	--	YHR047c	102	2e-21	COG0308	Aminopeptidase N	K08776	4e-138	489	vvi:100264544	puromycin-sensitive aminopeptidase [EC:3.4.11.-]	GO:0010498//proteasomal protein catabolic process;GO:0009926//auxin polar transport;GO:0010359//regulation of anion channel activity;GO:0007010//cytoskeleton organization;GO:0006094//gluconeogenesis	GO:0008270//zinc ion binding;GO:0004177//aminopeptidase activity;GO:0008237//metallopeptidase activity	GO:0005829//cytosol;GO:0005634//nucleus;GO:0005886//plasma membrane
CL1189.Contig12	1117	2	0.1769	gi|225429582|ref|XP_002280239.1|	507.3	1e-142	PREDICTED: puromycin-sensitive aminopeptidase [Vitis vinifera] >gi|296081675|emb|CBI20680.3| unnamed protein product [Vitis vinifera]	--	--	--	--	YKL157w	94.7	2e-19	COG0308	Aminopeptidase N	K08776	2e-143	507	vvi:100264544	puromycin-sensitive aminopeptidase [EC:3.4.11.-]	GO:0010498//proteasomal protein catabolic process;GO:0009926//auxin polar transport;GO:0010359//regulation of anion channel activity;GO:0007010//cytoskeleton organization;GO:0006094//gluconeogenesis	GO:0008270//zinc ion binding;GO:0004177//aminopeptidase activity;GO:0008237//metallopeptidase activity	GO:0005829//cytosol;GO:0005634//nucleus;GO:0005886//plasma membrane
CL1189.Contig1	2814	39	1.3692	gi|225429582|ref|XP_002280239.1|	1494.2	0	PREDICTED: puromycin-sensitive aminopeptidase [Vitis vinifera] >gi|296081675|emb|CBI20680.3| unnamed protein product [Vitis vinifera]	--	--	--	--	SPBC1921.05	521	2e-147	COG0308	Aminopeptidase N	K08776	0	1494	vvi:100264544	puromycin-sensitive aminopeptidase [EC:3.4.11.-]	GO:0010498//proteasomal protein catabolic process;GO:0009926//auxin polar transport;GO:0010359//regulation of anion channel activity;GO:0007010//cytoskeleton organization;GO:0006094//gluconeogenesis	GO:0008270//zinc ion binding;GO:0004177//aminopeptidase activity;GO:0008237//metallopeptidase activity	GO:0005829//cytosol;GO:0005634//nucleus;GO:0005886//plasma membrane
CL1189.Contig2	2816	59	2.0699	gi|225429582|ref|XP_002280239.1|	1508	0	PREDICTED: puromycin-sensitive aminopeptidase [Vitis vinifera] >gi|296081675|emb|CBI20680.3| unnamed protein product [Vitis vinifera]	--	--	--	--	SPBC1921.05	522	1e-147	COG0308	Aminopeptidase N	K08776	0	1508	vvi:100264544	puromycin-sensitive aminopeptidase [EC:3.4.11.-]	GO:0010498//proteasomal protein catabolic process;GO:0009926//auxin polar transport;GO:0010359//regulation of anion channel activity;GO:0007010//cytoskeleton organization;GO:0006094//gluconeogenesis	GO:0008270//zinc ion binding;GO:0004177//aminopeptidase activity;GO:0008237//metallopeptidase activity	GO:0005829//cytosol;GO:0005634//nucleus;GO:0005886//plasma membrane
CL1189.Contig3	1984	49	2.44	gi|225429582|ref|XP_002280239.1|	1031.2	0	PREDICTED: puromycin-sensitive aminopeptidase [Vitis vinifera] >gi|296081675|emb|CBI20680.3| unnamed protein product [Vitis vinifera]	--	--	--	--	YHR047c	356	9e-98	COG0308	Aminopeptidase N	K08776	0	1031	vvi:100264544	puromycin-sensitive aminopeptidase [EC:3.4.11.-]	GO:0010498//proteasomal protein catabolic process;GO:0009926//auxin polar transport;GO:0010359//regulation of anion channel activity;GO:0007010//cytoskeleton organization;GO:0006094//gluconeogenesis	GO:0008270//zinc ion binding;GO:0004177//aminopeptidase activity;GO:0008237//metallopeptidase activity	GO:0005829//cytosol;GO:0005634//nucleus;GO:0005886//plasma membrane
CL1189.Contig4	1188	8	0.6653	gi|225429582|ref|XP_002280239.1|	491.1	1e-137	PREDICTED: puromycin-sensitive aminopeptidase [Vitis vinifera] >gi|296081675|emb|CBI20680.3| unnamed protein product [Vitis vinifera]	--	--	--	--	YHR047c	93.2	8e-19	COG0308	Aminopeptidase N	K08776	1e-138	491	vvi:100264544	puromycin-sensitive aminopeptidase [EC:3.4.11.-]	GO:0010498//proteasomal protein catabolic process;GO:0009926//auxin polar transport;GO:0010359//regulation of anion channel activity;GO:0007010//cytoskeleton organization;GO:0006094//gluconeogenesis	GO:0008270//zinc ion binding;GO:0004177//aminopeptidase activity;GO:0008237//metallopeptidase activity	GO:0005829//cytosol;GO:0005634//nucleus;GO:0005886//plasma membrane
CL1189.Contig5	1113	2	0.1775	gi|225429582|ref|XP_002280239.1|	488	1e-136	PREDICTED: puromycin-sensitive aminopeptidase [Vitis vinifera] >gi|296081675|emb|CBI20680.3| unnamed protein product [Vitis vinifera]	--	--	--	--	YHR047c	100	6e-21	COG0308	Aminopeptidase N	K08776	9e-138	488	vvi:100264544	puromycin-sensitive aminopeptidase [EC:3.4.11.-]	GO:0010498//proteasomal protein catabolic process;GO:0009926//auxin polar transport;GO:0010359//regulation of anion channel activity;GO:0007010//cytoskeleton organization;GO:0006094//gluconeogenesis	GO:0008270//zinc ion binding;GO:0004177//aminopeptidase activity;GO:0008237//metallopeptidase activity	GO:0005829//cytosol;GO:0005634//nucleus;GO:0005886//plasma membrane
CL1189.Contig6	1119	2	0.1766	gi|225429582|ref|XP_002280239.1|	521.2	1e-146	PREDICTED: puromycin-sensitive aminopeptidase [Vitis vinifera] >gi|296081675|emb|CBI20680.3| unnamed protein product [Vitis vinifera]	--	--	--	--	YHR047c	97.4	4e-20	COG0308	Aminopeptidase N	K08776	1e-147	521	vvi:100264544	puromycin-sensitive aminopeptidase [EC:3.4.11.-]	GO:0010498//proteasomal protein catabolic process;GO:0009926//auxin polar transport;GO:0010359//regulation of anion channel activity;GO:0007010//cytoskeleton organization;GO:0006094//gluconeogenesis	GO:0008270//zinc ion binding;GO:0004177//aminopeptidase activity;GO:0008237//metallopeptidase activity	GO:0005829//cytosol;GO:0005634//nucleus;GO:0005886//plasma membrane
CL1189.Contig7	1157	2	0.1708	gi|225429582|ref|XP_002280239.1|	509.2	5e-143	PREDICTED: puromycin-sensitive aminopeptidase [Vitis vinifera] >gi|296081675|emb|CBI20680.3| unnamed protein product [Vitis vinifera]	--	--	--	--	YKL157w	84.7	3e-16	COG0308	Aminopeptidase N	K08776	4e-144	509	vvi:100264544	puromycin-sensitive aminopeptidase [EC:3.4.11.-]	GO:0010498//proteasomal protein catabolic process;GO:0009926//auxin polar transport;GO:0010359//regulation of anion channel activity;GO:0007010//cytoskeleton organization;GO:0006094//gluconeogenesis	GO:0008270//zinc ion binding;GO:0004177//aminopeptidase activity;GO:0008237//metallopeptidase activity	GO:0005829//cytosol;GO:0005634//nucleus;GO:0005886//plasma membrane
CL1189.Contig8	1159	2	0.1705	gi|225429582|ref|XP_002280239.1|	523.1	3e-147	PREDICTED: puromycin-sensitive aminopeptidase [Vitis vinifera] >gi|296081675|emb|CBI20680.3| unnamed protein product [Vitis vinifera]	--	--	--	--	YHR047c	87.4	4e-17	COG0308	Aminopeptidase N	K08776	3e-148	523	vvi:100264544	puromycin-sensitive aminopeptidase [EC:3.4.11.-]	GO:0010498//proteasomal protein catabolic process;GO:0009926//auxin polar transport;GO:0010359//regulation of anion channel activity;GO:0007010//cytoskeleton organization;GO:0006094//gluconeogenesis	GO:0008270//zinc ion binding;GO:0004177//aminopeptidase activity;GO:0008237//metallopeptidase activity	GO:0005829//cytosol;GO:0005634//nucleus;GO:0005886//plasma membrane
CL1189.Contig9	1084	3	0.2734	gi|225429582|ref|XP_002280239.1|	520	2e-146	PREDICTED: puromycin-sensitive aminopeptidase [Vitis vinifera] >gi|296081675|emb|CBI20680.3| unnamed protein product [Vitis vinifera]	--	--	--	--	YHR047c	95.5	1e-19	COG0308	Aminopeptidase N	K08776	2e-147	520	vvi:100264544	puromycin-sensitive aminopeptidase [EC:3.4.11.-]	GO:0010498//proteasomal protein catabolic process;GO:0009926//auxin polar transport;GO:0010359//regulation of anion channel activity;GO:0007010//cytoskeleton organization;GO:0006094//gluconeogenesis	GO:0008270//zinc ion binding;GO:0004177//aminopeptidase activity;GO:0008237//metallopeptidase activity	GO:0005829//cytosol;GO:0005634//nucleus;GO:0005886//plasma membrane
CL1190.Contig1	574	10	1.7212	gi|18420614|ref|NP_568425.1|	129.4	3e-29	uncharacterized protein [Arabidopsis thaliana] >gi|79328391|ref|NP_001031924.1| uncharacterized protein [Arabidopsis thaliana] >gi|106879143|gb|ABF82601.1| At5g22875 [Arabidopsis thaliana] >gi|332005708|gb|AED93091.1| uncharacterized protein [Arabidopsis thaliana] >gi|332005709|gb|AED93092.1| uncharacterized protein [Arabidopsis thaliana]	--	--	--	--	--	--	--	--	--	--	--	--	--	--	GO:0048573//photoperiodism, flowering;GO:0006661//phosphatidylinositol biosynthetic process	-	GO:0016023//cytoplasmic membrane-bounded vesicle
CL1191.Contig1	2246	81	3.5629	gi|255560189|ref|XP_002521112.1|	419.9	9e-116	Vesicle-associated membrane protein, putative [Ricinus communis] >gi|223539681|gb|EEF41263.1| Vesicle-associated membrane protein, putative [Ricinus communis]	sp|O48850|VA725_ARATH	400	1e-111	Vesicle-associated membrane protein 725 OS=Arabidopsis thaliana GN=VAMP725 PE=2 SV=2	SPAC6G9.11	81.3	7e-15	COG5143	Synaptobrevin/VAMP-like protein	K08515	7e-117	419	rcu:RCOM_1721240	vesicle-associated membrane protein 7	GO:0016192//vesicle-mediated transport	-	GO:0016021//integral to membrane;GO:0009507//chloroplast;GO:0005886//plasma membrane
CL1191.Contig2	2336	54	2.2838	gi|255560189|ref|XP_002521112.1|	419.9	1e-115	Vesicle-associated membrane protein, putative [Ricinus communis] >gi|223539681|gb|EEF41263.1| Vesicle-associated membrane protein, putative [Ricinus communis]	sp|O48850|VA725_ARATH	400	1e-111	Vesicle-associated membrane protein 725 OS=Arabidopsis thaliana GN=VAMP725 PE=2 SV=2	SPAC6G9.11	81.3	7e-15	COG5143	Synaptobrevin/VAMP-like protein	K08515	8e-117	419	rcu:RCOM_1721240	vesicle-associated membrane protein 7	GO:0016192//vesicle-mediated transport	-	GO:0016021//integral to membrane;GO:0005768//endosome;GO:0009507//chloroplast;GO:0005886//plasma membrane
CL1192.Contig1	215	5	2.2975	--	--	--	--	--	--	--	--	--	--	--	--	--	--	--	--	--	--	-	-	-
CL1192.Contig2	362	15	4.0937	--	--	--	--	--	--	--	--	--	--	--	--	--	--	--	--	--	--	-	-	-
CL1193.Contig1	888	10	1.1125	gi|470129390|ref|XP_004300604.1|	344.4	1e-93	PREDICTED: probable caffeoyl-CoA O-methyltransferase At4g26220-like [Fragaria vesca subsp. vesca]	sp|Q9C5D7|CAMT3_ARATH	298	4e-81	Probable caffeoyl-CoA O-methyltransferase At4g26220 OS=Arabidopsis thaliana GN=At4g26220 PE=2 SV=1	all5179	163	3e-40	COG4122	Predicted O-methyltransferase	K00588	1e-69	261	vvi:100243978	caffeoyl-CoA O-methyltransferase [EC:2.1.1.104]	GO:0032259//methylation	GO:0042409//caffeoyl-CoA O-methyltransferase activity	-
CL1193.Contig2	1211	27	2.2027	gi|470129390|ref|XP_004300604.1|	361.3	1e-98	PREDICTED: probable caffeoyl-CoA O-methyltransferase At4g26220-like [Fragaria vesca subsp. vesca]	sp|Q9C5D7|CAMT3_ARATH	308	4e-84	Probable caffeoyl-CoA O-methyltransferase At4g26220 OS=Arabidopsis thaliana GN=At4g26220 PE=2 SV=1	all5179	165	1e-40	COG4122	Predicted O-methyltransferase	K00588	6e-72	269	vvi:100243978	caffeoyl-CoA O-methyltransferase [EC:2.1.1.104]	GO:0032259//methylation	GO:0042409//caffeoyl-CoA O-methyltransferase activity	-
CL1193.Contig3	150	17	11.1967	gi|470132018|ref|XP_004301884.1|	64.3	6e-10	PREDICTED: probable caffeoyl-CoA O-methyltransferase At4g26220-like [Fragaria vesca subsp. vesca]	sp|Q42945|CAMT6_TOBAC	47.8	2e-06	Caffeoyl-CoA O-methyltransferase 6 OS=Nicotiana tabacum GN=CCOAOMT6 PE=2 SV=1	--	--	--	--	--	--	--	--	--	--	-	-	-
CL1193.Contig4	1131	12	1.0482	gi|470129390|ref|XP_004300604.1|	306.6	5e-82	PREDICTED: probable caffeoyl-CoA O-methyltransferase At4g26220-like [Fragaria vesca subsp. vesca]	sp|Q9C5D7|CAMT3_ARATH	266	1e-71	Probable caffeoyl-CoA O-methyltransferase At4g26220 OS=Arabidopsis thaliana GN=At4g26220 PE=2 SV=1	all5179	144	2e-34	COG4122	Predicted O-methyltransferase	K00588	8e-60	229	osa:4340240	caffeoyl-CoA O-methyltransferase [EC:2.1.1.104]	GO:0032259//methylation	GO:0042409//caffeoyl-CoA O-methyltransferase activity	-
CL1194.Contig1	155	19	12.1103	gi|224107885|ref|XP_002314641.1|	90.5	8e-18	predicted protein [Populus trichocarpa] >gi|222863681|gb|EEF00812.1| predicted protein [Populus trichocarpa]	sp|Q9M2J9|BET11_ARATH	84.3	1e-17	Bet1-like SNARE 1-1 OS=Arabidopsis thaliana GN=BET11 PE=1 SV=1	--	--	--	--	--	K08504	5e-19	90.5	pop:POPTR_881975	blocked early in transport 1	GO:0006944//cellular membrane fusion;GO:0006888//ER to Golgi vesicle-mediated transport	GO:0005484//SNAP receptor activity;GO:0008565//protein transporter activity	GO:0005794//Golgi apparatus;GO:0005886//plasma membrane;GO:0005634//nucleus
CL1194.Contig2	759	291	37.8776	gi|224085617|ref|XP_002307637.1|	225.7	6e-58	predicted protein [Populus trichocarpa] >gi|222857086|gb|EEE94633.1| predicted protein [Populus trichocarpa]	sp|Q9M2J9|BET11_ARATH	201	3e-52	Bet1-like SNARE 1-1 OS=Arabidopsis thaliana GN=BET11 PE=1 SV=1	--	--	--	--	--	K08504	5e-59	225	pop:POPTR_559667	blocked early in transport 1	GO:0006944//cellular membrane fusion;GO:0006888//ER to Golgi vesicle-mediated transport	GO:0005484//SNAP receptor activity;GO:0008565//protein transporter activity	GO:0005794//Golgi apparatus;GO:0005886//plasma membrane;GO:0005634//nucleus
CL1195.Contig1	163	11	6.6671	gi|462398808|gb|EMJ04476.1|	73.9	8e-13	hypothetical protein PRUPE_ppa025492mg, partial [Prunus persica]	sp|Q8RX01|Y3567_ARATH	63.2	3e-11	BTB/POZ domain-containing protein At3g05675 OS=Arabidopsis thaliana GN=At3g05675 PE=2 SV=1	--	--	--	--	--	--	--	--	--	--	-	-	GO:0005634//nucleus
CL1195.Contig2	153	9	5.8114	gi|462398808|gb|EMJ04476.1|	53.9	9e-07	hypothetical protein PRUPE_ppa025492mg, partial [Prunus persica]	sp|Q8RX01|Y3567_ARATH	47	3e-06	BTB/POZ domain-containing protein At3g05675 OS=Arabidopsis thaliana GN=At3g05675 PE=2 SV=1	--	--	--	--	--	--	--	--	--	--	-	-	-
CL1196.Contig1	289	33	11.281	--	--	--	--	--	--	--	--	--	--	--	--	--	--	--	--	--	--	-	-	-
CL1197.Contig1	581	21	3.5709	gi|462401964|gb|EMJ07521.1|	287	1e-76	hypothetical protein PRUPE_ppa002460mg [Prunus persica]	sp|Q0WVX5|SSY4_ARATH	105	2e-23	Probable starch synthase 4, chloroplastic/amyloplastic OS=Arabidopsis thaliana GN=SS4 PE=2 SV=1	alr0031	79.7	3e-15	COG0297	Glycogen synthase	K00703	9e-14	74.7	pop:POPTR_1117598	starch synthase [EC:2.4.1.21]	-	GO:0009011//starch synthase activity	GO:0009536//plastid
CL1197.Contig2	679	22	3.201	gi|462401964|gb|EMJ07521.1|	277.3	1e-73	hypothetical protein PRUPE_ppa002460mg [Prunus persica]	sp|Q0WVX5|SSY4_ARATH	102	3e-22	Probable starch synthase 4, chloroplastic/amyloplastic OS=Arabidopsis thaliana GN=SS4 PE=2 SV=1	alr0031	79.7	4e-15	COG0297	Glycogen synthase	K00703	1e-13	74.7	pop:POPTR_1117598	starch synthase [EC:2.4.1.21]	-	GO:0009011//starch synthase activity	GO:0009536//plastid
CL1198.Contig1	1941	6	0.3054	gi|462422147|gb|EMJ26410.1|	894.8	0	hypothetical protein PRUPE_ppa002012mg [Prunus persica]	--	--	--	--	--	--	--	--	--	--	--	--	--	--	GO:0016926//protein desumoylation;GO:0050665//hydrogen peroxide biosynthetic process;GO:0010228//vegetative to reproductive phase transition of meristem	-	GO:0005634//nucleus
CL1198.Contig2	2007	73	3.5934	gi|462422147|gb|EMJ26410.1|	945.7	0	hypothetical protein PRUPE_ppa002012mg [Prunus persica]	--	--	--	--	--	--	--	--	--	--	--	--	--	--	GO:0016926//protein desumoylation;GO:0050665//hydrogen peroxide biosynthetic process;GO:0010228//vegetative to reproductive phase transition of meristem	-	GO:0005634//nucleus
CL1199.Contig1	2388	574	23.747	gi|224123680|ref|XP_002330181.1|	1241.1	0	predicted protein [Populus trichocarpa] >gi|222871637|gb|EEF08768.1| predicted protein [Populus trichocarpa]	sp|Q9LD55|EIF3A_ARATH	1177	0	Eukaryotic translation initiation factor 3 subunit A OS=Arabidopsis thaliana GN=TIF3A1 PE=1 SV=1	PH0929	54.7	7e-07	COG0419	ATPase involved in DNA repair	K03254	0	1241	pop:POPTR_744583	translation initiation factor 3 subunit A	GO:0006413//translational initiation	GO:0003743//translation initiation factor activity	GO:0005852//eukaryotic translation initiation factor 3 complex;GO:0005886//plasma membrane;GO:0005829//cytosol
CL1199.Contig2	614	80	12.8722	gi|357510435|ref|XP_003625506.1|	310.1	1e-83	Eukaryotic translation initiation factor 3 subunit A [Medicago truncatula] >gi|355500521|gb|AES81724.1| Eukaryotic translation initiation factor 3 subunit A [Medicago truncatula]	sp|Q40554|EIF3A_TOBAC	304	3e-83	Eukaryotic translation initiation factor 3 subunit A OS=Nicotiana tabacum GN=TIF3A1 PE=2 SV=1	--	--	--	--	--	K03254	1e-84	310	mtr:MTR_7g099920	translation initiation factor 3 subunit A	GO:0006413//translational initiation	GO:0003743//translation initiation factor activity	GO:0005852//eukaryotic translation initiation factor 3 complex;GO:0005886//plasma membrane;GO:0005829//cytosol
CL1199.Contig3	373	57	15.0972	gi|462402791|gb|EMJ08348.1|	245	2e-64	hypothetical protein PRUPE_ppa000928mg [Prunus persica]	sp|Q40554|EIF3A_TOBAC	238	9e-64	Eukaryotic translation initiation factor 3 subunit A OS=Nicotiana tabacum GN=TIF3A1 PE=2 SV=1	--	--	--	--	--	K03254	2e-65	244	pop:POPTR_744583	translation initiation factor 3 subunit A	GO:0006413//translational initiation	GO:0003743//translation initiation factor activity	GO:0005852//eukaryotic translation initiation factor 3 complex;GO:0005886//plasma membrane;GO:0005829//cytosol
CL12.Contig1	1232	634	50.8405	gi|462419914|gb|EMJ24177.1|	563.1	3e-159	hypothetical protein PRUPE_ppa008962mg [Prunus persica]	sp|Q9LHE5|TO401_ARATH	450	9e-127	Mitochondrial import receptor subunit TOM40-1 OS=Arabidopsis thaliana GN=TOM40-1 PE=1 SV=3	--	--	--	--	--	K11518	3e-158	556	vvi:100268104	mitochondrial import receptor subunit TOM40	GO:0055085//transmembrane transport	-	GO:0005743//mitochondrial inner membrane;GO:0005886//plasma membrane;GO:0005742//mitochondrial outer membrane translocase complex
CL120.Contig1	462	27	5.7737	gi|462404814|gb|EMJ10278.1|	146.7	1e-34	hypothetical protein PRUPE_ppa002286mg [Prunus persica]	--	--	--	--	--	--	--	--	--	--	--	--	--	--	-	-	-
CL120.Contig2	634	6	0.935	gi|462404814|gb|EMJ10278.1|	139.8	3e-32	hypothetical protein PRUPE_ppa002286mg [Prunus persica]	--	--	--	--	--	--	--	--	--	--	--	--	--	--	-	-	-
CL120.Contig3	1323	10	0.7467	gi|462404814|gb|EMJ10278.1|	139.8	1e-31	hypothetical protein PRUPE_ppa002286mg [Prunus persica]	--	--	--	--	--	--	--	--	--	--	--	--	--	--	-	-	-
CL120.Contig4	1192	36	2.9837	gi|462404814|gb|EMJ10278.1|	338.2	1e-91	hypothetical protein PRUPE_ppa002286mg [Prunus persica]	--	--	--	--	--	--	--	--	--	--	--	--	--	--	-	-	-
CL1200.Contig1	224	15	6.6157	gi|462422619|gb|EMJ26882.1|	132.1	2e-30	hypothetical protein PRUPE_ppa003292mg [Prunus persica]	sp|P46032|PTR2_ARATH	110	2e-25	Peptide transporter PTR2 OS=Arabidopsis thaliana GN=PTR2 PE=1 SV=1	--	--	--	--	--	K14638	1e-22	102	sbi:SORBI_01g009890	solute carrier family 15 (peptide/histidine transporter), member 3/4	GO:0042939//tripeptide transport;GO:0042938//dipeptide transport	GO:0042936//dipeptide transporter activity;GO:0015334//high affinity oligopeptide transporter activity;GO:0042937//tripeptide transporter activity	GO:0000325//plant-type vacuole;GO:0005886//plasma membrane;GO:0005774//vacuolar membrane;GO:0016021//integral to membrane
CL1200.Contig2	1992	480	23.8058	gi|449463497|ref|XP_004149470.1|	1044.3	0	PREDICTED: peptide transporter PTR2-like [Cucumis sativus] >gi|449526938|ref|XP_004170470.1| PREDICTED: peptide transporter PTR2-like [Cucumis sativus]	sp|P46032|PTR2_ARATH	918	0	Peptide transporter PTR2 OS=Arabidopsis thaliana GN=PTR2 PE=1 SV=1	ECU11g1050	167	5e-41	COG3104	Dipeptide/tripeptide permease	K14638	0	875	sbi:SORBI_01g009890	solute carrier family 15 (peptide/histidine transporter), member 3/4	GO:0042939//tripeptide transport;GO:0042938//dipeptide transport	GO:0042936//dipeptide transporter activity;GO:0015334//high affinity oligopeptide transporter activity;GO:0042937//tripeptide transporter activity	GO:0000325//plant-type vacuole;GO:0005886//plasma membrane;GO:0005774//vacuolar membrane;GO:0016021//integral to membrane
CL1202.Contig1	1429	53	3.6642	gi|462417363|gb|EMJ22100.1|	763.1	0	hypothetical protein PRUPE_ppa002418mg [Prunus persica]	sp|Q9LE59|GAUT1_ARATH	678	0	Polygalacturonate 4-alpha-galacturonosyltransferase OS=Arabidopsis thaliana GN=GAUT1 PE=1 SV=1	--	--	--	--	--	K13648	0	739	vvi:100252372	alpha-1,4-galacturonosyltransferase [EC:2.4.1.43]	GO:0010075//regulation of meristem growth;GO:0010289//homogalacturonan biosynthetic process	GO:0047262//polygalacturonate 4-alpha-galacturonosyltransferase activity	GO:0005768//endosome;GO:0005802//trans-Golgi network;GO:0005794//Golgi apparatus
CL1202.Contig2	1546	65	4.1537	gi|462417363|gb|EMJ22100.1|	743.8	0	hypothetical protein PRUPE_ppa002418mg [Prunus persica]	sp|Q9LE59|GAUT1_ARATH	659	0	Polygalacturonate 4-alpha-galacturonosyltransferase OS=Arabidopsis thaliana GN=GAUT1 PE=1 SV=1	--	--	--	--	--	K13648	0	719	vvi:100252372	alpha-1,4-galacturonosyltransferase [EC:2.4.1.43]	GO:0010075//regulation of meristem growth;GO:0010289//homogalacturonan biosynthetic process	GO:0047262//polygalacturonate 4-alpha-galacturonosyltransferase activity	GO:0005768//endosome;GO:0005802//trans-Golgi network;GO:0005794//Golgi apparatus
CL1203.Contig1	639	13	2.0099	gi|462411421|gb|EMJ16470.1|	269.2	3e-71	hypothetical protein PRUPE_ppa004678mg [Prunus persica]	sp|P42824|DNJH2_ALLPO	104	5e-23	DnaJ protein homolog 2 OS=Allium porrum GN=LDJ2 PE=2 SV=1	sll0897	120	2e-27	COG0484	DnaJ-class molecular chaperone with C-terminal Zn finger domain	K03686	1e-58	223	sbi:SORBI_04g036400	molecular chaperone DnaJ	GO:0006457//protein folding;GO:0016117//carotenoid biosynthetic process;GO:0009408//response to heat;GO:0010027//thylakoid membrane organization	GO:0031072//heat shock protein binding;GO:0046872//metal ion binding;GO:0005524//ATP binding;GO:0051082//unfolded protein binding	GO:0009941//chloroplast envelope;GO:0009535//chloroplast thylakoid membrane
CL1203.Contig2	1689	44	2.5737	gi|462411421|gb|EMJ16470.1|	768.1	0	hypothetical protein PRUPE_ppa004678mg [Prunus persica]	sp|Q38813|DNAJ1_ARATH	194	1e-49	Chaperone protein dnaJ 1, mitochondrial OS=Arabidopsis thaliana GN=ATJ1 PE=2 SV=2	sll0897	384	3e-106	COG0484	DnaJ-class molecular chaperone with C-terminal Zn finger domain	K03686	0	635	sbi:SORBI_04g036400	molecular chaperone DnaJ	GO:0006457//protein folding;GO:0016117//carotenoid biosynthetic process;GO:0009408//response to heat;GO:0010027//thylakoid membrane organization	GO:0031072//heat shock protein binding;GO:0046872//metal ion binding;GO:0005524//ATP binding;GO:0051082//unfolded protein binding	GO:0009941//chloroplast envelope;GO:0009535//chloroplast thylakoid membrane
CL1204.Contig1	1757	68	3.8236	gi|359476949|ref|XP_002282659.2|	744.6	0	PREDICTED: carbamoyl-phosphate synthase small chain [Vitis vinifera] >gi|296088611|emb|CBI37602.3| unnamed protein product [Vitis vinifera]	sp|P51201|CARA_PORPU	330	2e-90	Carbamoyl-phosphate synthase small chain OS=Porphyra purpurea GN=carA PE=3 SV=1	alr1155	385	1e-106	COG0505	Carbamoylphosphate synthase small subunit	K01956	0	738	vvi:100255702	carbamoyl-phosphate synthase small subunit [EC:6.3.5.5]	GO:0006543//glutamine catabolic process;GO:0016036//cellular response to phosphate starvation;GO:0070409//carbamoyl phosphate biosynthetic process	GO:0004088//carbamoyl-phosphate synthase (glutamine-hydrolyzing) activity	GO:0009570//chloroplast stroma
CL1204.Contig2	1730	67	3.8261	gi|359476949|ref|XP_002282659.2|	744.6	0	PREDICTED: carbamoyl-phosphate synthase small chain [Vitis vinifera] >gi|296088611|emb|CBI37602.3| unnamed protein product [Vitis vinifera]	sp|P51201|CARA_PORPU	330	2e-90	Carbamoyl-phosphate synthase small chain OS=Porphyra purpurea GN=carA PE=3 SV=1	alr1155	385	9e-107	COG0505	Carbamoylphosphate synthase small subunit	K01956	0	738	vvi:100255702	carbamoyl-phosphate synthase small subunit [EC:6.3.5.5]	GO:0006543//glutamine catabolic process;GO:0016036//cellular response to phosphate starvation;GO:0070409//carbamoyl phosphate biosynthetic process	GO:0004088//carbamoyl-phosphate synthase (glutamine-hydrolyzing) activity	GO:0009570//chloroplast stroma
CL1205.Contig1	1303	5	0.3791	gi|225436685|ref|XP_002263076.1|	634	1e-180	PREDICTED: protein HIRA [Vitis vinifera] >gi|296084943|emb|CBI28352.3| unnamed protein product [Vitis vinifera]	sp|Q652L2|HIRA_ORYSJ	505	2e-143	Protein HIRA OS=Oryza sativa subsp. japonica GN=Os09g0567700 PE=2 SV=1	YBL008w	53.1	1e-06	COG2319	FOG: WD40 repeat	K11293	0	634	vvi:100264905	protein HIRA/HIR1	GO:0006355//regulation of transcription, DNA-dependent;GO:0045814//negative regulation of gene expression, epigenetic	GO:0005515//protein binding;GO:0000166//nucleotide binding	GO:0005634//nucleus
CL1205.Contig2	1203	79	6.4877	gi|225436685|ref|XP_002263076.1|	259.6	7e-68	PREDICTED: protein HIRA [Vitis vinifera] >gi|296084943|emb|CBI28352.3| unnamed protein product [Vitis vinifera]	sp|Q9LXN4|HIRA_ARATH	208	4e-54	Protein HIRA OS=Arabidopsis thaliana GN=HIRA PE=1 SV=2	--	--	--	--	--	K11293	6e-69	259	vvi:100264905	protein HIRA/HIR1	GO:0016568//chromatin modification;GO:0006355//regulation of transcription, DNA-dependent;GO:0045814//negative regulation of gene expression, epigenetic	GO:0005515//protein binding;GO:0000166//nucleotide binding	GO:0005634//nucleus
CL1205.Contig3	2520	131	5.1357	gi|225436685|ref|XP_002263076.1|	1032.3	0	PREDICTED: protein HIRA [Vitis vinifera] >gi|296084943|emb|CBI28352.3| unnamed protein product [Vitis vinifera]	sp|Q9LXN4|HIRA_ARATH	845	0	Protein HIRA OS=Arabidopsis thaliana GN=HIRA PE=1 SV=2	YBL008w	53.1	2e-06	COG2319	FOG: WD40 repeat	K11293	0	1032	vvi:100264905	protein HIRA/HIR1	GO:0006355//regulation of transcription, DNA-dependent;GO:0045814//negative regulation of gene expression, epigenetic	GO:0005515//protein binding;GO:0000166//nucleotide binding	GO:0005634//nucleus
CL1206.Contig1	1612	18	1.1032	gi|359473416|ref|XP_002266381.2|	77.4	8e-13	PREDICTED: protein NLRC3-like [Vitis vinifera]	sp|Q9LE82|RAGP1_ARATH	111	1e-24	RAN GTPase-activating protein 1 OS=Arabidopsis thaliana GN=RANGAP1 PE=1 SV=1	--	--	--	--	--	K14319	3e-28	125	pop:POPTR_1071324	Ran GTPase-activating protein 1	GO:0009793//embryo development ending in seed dormancy	GO:0003677//DNA binding	GO:0005739//mitochondrion;GO:0009941//chloroplast envelope
CL1206.Contig2	1526	30	1.9422	gi|359473416|ref|XP_002266381.2|	88.6	3e-16	PREDICTED: protein NLRC3-like [Vitis vinifera]	sp|Q9LE82|RAGP1_ARATH	111	1e-24	RAN GTPase-activating protein 1 OS=Arabidopsis thaliana GN=RANGAP1 PE=1 SV=1	--	--	--	--	--	K14319	2e-28	125	pop:POPTR_1071324	Ran GTPase-activating protein 1	GO:0009793//embryo development ending in seed dormancy	-	GO:0009941//chloroplast envelope;GO:0005739//mitochondrion
CL1207.Contig1	926	24	2.5605	gi|356507584|ref|XP_003522544.1|	57	9e-107	PREDICTED: uncharacterized protein LOC100809306 [Glycine max]	--	--	--	--	--	--	--	--	--	--	--	--	--	--	GO:0006468//protein phosphorylation	GO:0004672//protein kinase activity;GO:0005524//ATP binding;GO:0005198//structural molecule activity	GO:0009507//chloroplast
CL1207.Contig2	763	21	2.7191	gi|462416673|gb|EMJ21410.1|	456.8	1e-127	hypothetical protein PRUPE_ppa002468mg [Prunus persica]	sp|Q84V18|STT7_CHLRE	67.4	8e-12	Serine/threonine-protein kinase stt7, chloroplastic OS=Chlamydomonas reinhardtii GN=STT7 PE=2 SV=1	--	--	--	--	--	--	--	--	--	--	GO:0006468//protein phosphorylation	GO:0004672//protein kinase activity;GO:0005524//ATP binding;GO:0005198//structural molecule activity	GO:0009507//chloroplast
CL1207.Contig3	738	24	3.2128	gi|224135209|ref|XP_002322010.1|	325.1	7e-88	predicted protein [Populus trichocarpa] >gi|222869006|gb|EEF06137.1| predicted protein [Populus trichocarpa]	--	--	--	--	--	--	--	--	--	--	--	--	--	--	GO:0006468//protein phosphorylation	GO:0004672//protein kinase activity;GO:0005524//ATP binding;GO:0005198//structural molecule activity	GO:0009507//chloroplast
CL1207.Contig4	856	44	5.0782	gi|255544980|ref|XP_002513551.1|	437.6	1e-121	ATP binding protein, putative [Ricinus communis] >gi|223547459|gb|EEF48954.1| ATP binding protein, putative [Ricinus communis]	--	--	--	--	--	--	--	--	--	--	--	--	--	--	GO:0006468//protein phosphorylation	GO:0004672//protein kinase activity;GO:0005524//ATP binding;GO:0005198//structural molecule activity	GO:0009507//chloroplast
CL1207.Contig5	1465	34	2.2928	gi|255544980|ref|XP_002513551.1|	358.6	0	ATP binding protein, putative [Ricinus communis] >gi|223547459|gb|EEF48954.1| ATP binding protein, putative [Ricinus communis]	--	--	--	--	--	--	--	--	--	--	--	--	--	--	GO:0006468//protein phosphorylation	GO:0004672//protein kinase activity;GO:0005524//ATP binding;GO:0005198//structural molecule activity	GO:0009507//chloroplast
CL1208.Contig1	190	9	4.6797	gi|470141889|ref|XP_004306658.1|	107.5	6e-23	PREDICTED: uncharacterized protein LOC101309380 [Fragaria vesca subsp. vesca]	--	--	--	--	--	--	--	--	--	--	--	--	--	--	GO:0006306//DNA methylation;GO:0031047//gene silencing by RNA	-	-
CL1208.Contig2	2024	341	16.6447	gi|462415909|gb|EMJ20646.1|	603.6	4e-171	hypothetical protein PRUPE_ppa021059mg, partial [Prunus persica]	--	--	--	--	--	--	--	--	--	--	--	--	--	--	GO:0000278//mitotic cell cycle;GO:0007267//cell-cell signaling;GO:0006275//regulation of DNA replication;GO:0006261//DNA-dependent DNA replication;GO:0051567//histone H3-K9 methylation;GO:0000724//double-strand break repair via homologous recombination;GO:0006342//chromatin silencing;GO:0006306//DNA methylation;GO:0016444//somatic cell DNA recombination;GO:0051726//regulation of cell cycle;GO:000…	-	-
CL1209.Contig1	620	53	8.4453	gi|255553069|ref|XP_002517577.1|	52	8e-06	tso1, putative [Ricinus communis] >gi|223543209|gb|EEF44741.1| tso1, putative [Ricinus communis]	sp|F4JIF5|TCX2_ARATH	171	2e-43	Protein tesmin/TSO1-like CXC 2 OS=Arabidopsis thaliana GN=TCX2 PE=1 SV=1	--	--	--	--	--	--	--	--	--	--	-	-	-
CL1209.Contig2	308	5	1.6038	--	--	--	--	--	--	--	--	--	--	--	--	--	--	--	--	--	--	-	-	-
CL121.Contig1	492	694	139.356	gi|462414991|gb|EMJ19728.1|	260.4	8e-69	hypothetical protein PRUPE_ppa012628mg [Prunus persica]	sp|P35132|UBC9_ARATH	250	3e-67	SUMO-conjugating enzyme UBC9 OS=Arabidopsis thaliana GN=UBC9 PE=1 SV=1	SPBC119.02	218	5e-57	COG5078	Ubiquitin-protein ligase	K06689	5e-68	254	vvi:100232965	ubiquitin-conjugating enzyme E2 D/E [EC:6.3.2.19]	GO:0016567//protein ubiquitination	GO:0004842//ubiquitin-protein ligase activity	GO:0005737//cytoplasm;GO:0005634//nucleus
CL121.Contig2	560	759	133.901	gi|462414991|gb|EMJ19728.1|	254.6	6e-67	hypothetical protein PRUPE_ppa012628mg [Prunus persica]	sp|P35132|UBC9_ARATH	250	4e-67	SUMO-conjugating enzyme UBC9 OS=Arabidopsis thaliana GN=UBC9 PE=1 SV=1	SPBC119.02	218	7e-57	COG5078	Ubiquitin-protein ligase	K06689	6e-68	254	vvi:100232965	ubiquitin-conjugating enzyme E2 D/E [EC:6.3.2.19]	GO:0016567//protein ubiquitination	GO:0004842//ubiquitin-protein ligase activity	GO:0005737//cytoplasm;GO:0005634//nucleus
CL121.Contig3	545	43	7.7948	gi|351726353|ref|NP_001235332.1|	310.1	1e-83	uncharacterized protein LOC100305945 [Glycine max] >gi|357512493|ref|XP_003626535.1| Ubiquitin carrier protein [Medicago truncatula] >gi|224812550|gb|ACN64930.1| ubiquitin-conjugating enzyme E2 [Vigna radiata] >gi|355501550|gb|AES82753.1| Ubiquitin carrier protein [Medicago truncatula]	sp|P35135|UBC4_SOLLC	304	2e-83	Ubiquitin-conjugating enzyme E2-17 kDa OS=Solanum lycopersicum PE=2 SV=1	SPBC119.02	262	3e-70	COG5078	Ubiquitin-protein ligase	K06689	1e-84	310	mtr:MTR_7g116940	ubiquitin-conjugating enzyme E2 D/E [EC:6.3.2.19]	GO:0016567//protein ubiquitination;GO:0006511//ubiquitin-dependent protein catabolic process	GO:0004842//ubiquitin-protein ligase activity	GO:0005737//cytoplasm;GO:0005886//plasma membrane;GO:0005634//nucleus
CL121.Contig4	522	466	88.1956	gi|224091140|ref|XP_002309194.1|	310.8	6e-84	predicted protein [Populus trichocarpa] >gi|222855170|gb|EEE92717.1| predicted protein [Populus trichocarpa]	sp|P35135|UBC4_SOLLC	304	2e-83	Ubiquitin-conjugating enzyme E2-17 kDa OS=Solanum lycopersicum PE=2 SV=1	SPBC119.02	262	3e-70	COG5078	Ubiquitin-protein ligase	K06689	1e-84	310	mtr:MTR_7g116940	ubiquitin-conjugating enzyme E2 D/E [EC:6.3.2.19]	GO:0016567//protein ubiquitination;GO:0006511//ubiquitin-dependent protein catabolic process	GO:0004842//ubiquitin-protein ligase activity	GO:0005737//cytoplasm;GO:0005886//plasma membrane;GO:0005634//nucleus
CL121.Contig5	506	455	88.8367	gi|462414991|gb|EMJ19728.1|	254.6	5e-67	hypothetical protein PRUPE_ppa012628mg [Prunus persica]	sp|P35132|UBC9_ARATH	250	3e-67	SUMO-conjugating enzyme UBC9 OS=Arabidopsis thaliana GN=UBC9 PE=1 SV=1	SPBC119.02	218	5e-57	COG5078	Ubiquitin-protein ligase	K06689	5e-68	254	vvi:100232965	ubiquitin-conjugating enzyme E2 D/E [EC:6.3.2.19]	GO:0016567//protein ubiquitination	GO:0004842//ubiquitin-protein ligase activity	GO:0005737//cytoplasm;GO:0005634//nucleus
CL121.Contig6	573	43	7.4139	gi|462414991|gb|EMJ19728.1|	314.7	5e-85	hypothetical protein PRUPE_ppa012628mg [Prunus persica]	sp|P35135|UBC4_SOLLC	304	3e-83	Ubiquitin-conjugating enzyme E2-17 kDa OS=Solanum lycopersicum PE=2 SV=1	SPBC119.02	262	3e-70	COG5078	Ubiquitin-protein ligase	K06689	1e-84	310	mtr:MTR_7g116940	ubiquitin-conjugating enzyme E2 D/E [EC:6.3.2.19]	GO:0016567//protein ubiquitination;GO:0006511//ubiquitin-dependent protein catabolic process	GO:0004842//ubiquitin-protein ligase activity	GO:0005737//cytoplasm;GO:0005886//plasma membrane;GO:0005634//nucleus
CL121.Contig7	464	456	97.0909	gi|356516007|ref|XP_003526688.1|	255	2e-67	PREDICTED: ubiquitin-conjugating enzyme E2 10-like [Glycine max]	sp|P35132|UBC9_ARATH	250	3e-67	SUMO-conjugating enzyme UBC9 OS=Arabidopsis thaliana GN=UBC9 PE=1 SV=1	SPBC119.02	218	4e-57	COG5078	Ubiquitin-protein ligase	K06689	4e-68	254	vvi:100232965	ubiquitin-conjugating enzyme E2 D/E [EC:6.3.2.19]	GO:0016567//protein ubiquitination	GO:0004842//ubiquitin-protein ligase activity	GO:0005737//cytoplasm;GO:0005634//nucleus
CL121.Contig8	977	4624	467.579	gi|18408001|ref|NP_564828.1|	308.9	8e-83	ubiquitin-conjugating enzyme E2 28 [Arabidopsis thaliana] >gi|79320672|ref|NP_001031228.1| ubiquitin-conjugating enzyme E2 28 [Arabidopsis thaliana] >gi|75332178|sp|Q94F47.1|UBC28_ARATH RecName: Full=Ubiquitin-conjugating enzyme E2 28; AltName: Full=Ubiquitin carrier protein 28 >gi|14326529|gb|AAK60309.1|AF385718_1 At1g64230/F22C12_17 [Arabidopsis thaliana] >gi|20136192|gb|AAM11574.1|AF480945_1 u…	sp|Q94F47|UBC28_ARATH	308	2e-84	Ubiquitin-conjugating enzyme E2 28 OS=Arabidopsis thaliana GN=UBC28 PE=2 SV=1	YBR082c	261	1e-69	COG5078	Ubiquitin-protein ligase	K06689	7e-84	308	aly:ARALYDRAFT_674919	ubiquitin-conjugating enzyme E2 D/E [EC:6.3.2.19]	GO:0009960//endosperm development;GO:0051788//response to misfolded protein;GO:0006635//fatty acid beta-oxidation;GO:0043161//proteasomal ubiquitin-dependent protein catabolic process;GO:0006944//cellular membrane fusion;GO:0051049//regulation of transport;GO:0016558//protein import into peroxisome matrix;GO:0051510//regulation of unidimensional cell growth;GO:0048193//Golgi vesicle transport;GO:…	GO:0004842//ubiquitin-protein ligase activity;GO:0031625//ubiquitin protein ligase binding;GO:0005524//ATP binding	GO:0005737//cytoplasm;GO:0005886//plasma membrane;GO:0005634//nucleus
CL121.Contig9	1072	3620	333.615	gi|225462031|ref|XP_002274367.1|	308.1	1e-82	PREDICTED: ubiquitin-conjugating enzyme E2-17 kDa isoform 2 [Vitis vinifera] >gi|225462033|ref|XP_002274335.1| PREDICTED: ubiquitin-conjugating enzyme E2-17 kDa isoform 1 [Vitis vinifera] >gi|359494225|ref|XP_003634740.1| PREDICTED: ubiquitin-conjugating enzyme E2-17 kDa [Vitis vinifera] >gi|147771931|emb|CAN77946.1| hypothetical protein VITISV_029275 [Vitis vinifera] >gi|296089984|emb|CBI39803.3…	sp|P35135|UBC4_SOLLC	301	6e-82	Ubiquitin-conjugating enzyme E2-17 kDa OS=Solanum lycopersicum PE=2 SV=1	SPBC119.02	267	2e-71	COG5078	Ubiquitin-protein ligase	K06689	1e-83	308	vvi:100251531	ubiquitin-conjugating enzyme E2 D/E [EC:6.3.2.19]	GO:0016567//protein ubiquitination;GO:0006511//ubiquitin-dependent protein catabolic process	GO:0005524//ATP binding;GO:0004842//ubiquitin-protein ligase activity	GO:0005737//cytoplasm;GO:0005886//plasma membrane;GO:0005634//nucleus
CL1210.Contig1	1227	70	5.6362	gi|462414445|gb|EMJ19182.1|	547.7	1e-154	hypothetical protein PRUPE_ppa005459mg [Prunus persica]	sp|O81916|YC22_ARATH	504	5e-143	Uncharacterized calcium-binding protein At1g02270 OS=Arabidopsis thaliana GN=At1g02270 PE=2 SV=2	--	--	--	--	--	K12603	1e-07	55.8	smo:SELMODRAFT_418021	CCR4-NOT transcription complex subunit 6	GO:0009409//response to cold	GO:0004519//endonuclease activity;GO:0005509//calcium ion binding;GO:0004527//exonuclease activity	GO:0005634//nucleus
CL1210.Contig2	1241	66	5.2542	gi|462414445|gb|EMJ19182.1|	47.8	8e-150	hypothetical protein PRUPE_ppa005459mg [Prunus persica]	sp|O81916|YC22_ARATH	469	8e-138	Uncharacterized calcium-binding protein At1g02270 OS=Arabidopsis thaliana GN=At1g02270 PE=2 SV=2	--	--	--	--	--	--	--	--	--	--	GO:0009409//response to cold;GO:0006096//glycolysis	GO:0004527//exonuclease activity;GO:0004519//endonuclease activity;GO:0005509//calcium ion binding;GO:0004365//glyceraldehyde-3-phosphate dehydrogenase (NAD+) (phosphorylating) activity	GO:0016023//cytoplasmic membrane-bounded vesicle;GO:0005634//nucleus
CL1211.Contig1	917	197	21.2241	gi|470115898|ref|XP_004294128.1|	397.5	1e-109	PREDICTED: ras-related protein Rab11D-like [Fragaria vesca subsp. vesca]	sp|Q39222|RAA1B_ARATH	364	3e-101	Ras-related protein RABA1b OS=Arabidopsis thaliana GN=RABA1B PE=2 SV=1	SPAC18G6.03	271	9e-73	COG1100	GTPase SAR1 and related small G proteins	K07976	7e-101	365	aly:ARALYDRAFT_471894	Rab family, other	GO:0016192//vesicle-mediated transport;GO:0007264//small GTPase mediated signal transduction;GO:0042538//hyperosmotic salinity response;GO:0006886//intracellular protein transport	GO:0003924//GTPase activity;GO:0005525//GTP binding	GO:0005774//vacuolar membrane;GO:0005802//trans-Golgi network;GO:0005886//plasma membrane
CL1211.Contig2	819	12	1.4475	gi|470115898|ref|XP_004294128.1|	256.1	4e-67	PREDICTED: ras-related protein Rab11D-like [Fragaria vesca subsp. vesca]	sp|Q40194|RB11D_LOTJA	229	1e-60	Ras-related protein Rab11D OS=Lotus japonicus GN=RAB11D PE=2 SV=1	SPAC18G6.03	160	2e-39	COG1100	GTPase SAR1 and related small G proteins	K07976	3e-59	226	aly:ARALYDRAFT_471894	Rab family, other	GO:0007264//small GTPase mediated signal transduction;GO:0015031//protein transport	GO:0005525//GTP binding;GO:0016787//hydrolase activity	GO:0005773//vacuole;GO:0005886//plasma membrane
CL1212.Contig1	882	160	17.9219	gi|225428370|ref|XP_002283371.1|	444.9	8e-124	PREDICTED: histone deacetylase 19-like [Vitis vinifera]	sp|O22446|HDA19_ARATH	437	4e-123	Histone deacetylase 19 OS=Arabidopsis thaliana GN=HDA19 PE=1 SV=2	YNL330c	287	1e-77	COG0123	Deacetylases, including yeast histone deacetylase and acetoin utilization protein	K06067	7e-125	444	vvi:100241833	histone deacetylase 1/2 [EC:3.5.1.98]	GO:0009405//pathogenesis;GO:0070933//histone H4 deacetylation;GO:2000026//regulation of multicellular organismal development;GO:0009294//DNA mediated transformation;GO:0070932//histone H3 deacetylation;GO:0009861//jasmonic acid and ethylene-dependent systemic resistance;GO:0016573//histone acetylation;GO:0045892//negative regulation of transcription, DNA-dependent	GO:0097372//NAD-dependent histone deacetylase activity (H3-K18 specific);GO:0032041//NAD-dependent histone deacetylase activity (H3-K14 specific);GO:0005515//protein binding;GO:0046970//NAD-dependent histone deacetylase activity (H4-K16 specific);GO:0046969//NAD-dependent histone deacetylase activity (H3-K9 specific)	GO:0005634//nucleus
CL1212.Contig2	442	128	28.6101	gi|359488210|ref|XP_003633720.1|	317.4	4e-86	PREDICTED: histone deacetylase 19-like [Vitis vinifera] >gi|296087188|emb|CBI33562.3| unnamed protein product [Vitis vinifera]	sp|O22446|HDA19_ARATH	304	2e-83	Histone deacetylase 19 OS=Arabidopsis thaliana GN=HDA19 PE=1 SV=2	SPBC36.05c	220	6e-58	COG0123	Deacetylases, including yeast histone deacetylase and acetoin utilization protein	K06067	1e-85	312	vvi:100241833	histone deacetylase 1/2 [EC:3.5.1.98]	GO:0070933//histone H4 deacetylation;GO:2000026//regulation of multicellular organismal development;GO:0009294//DNA mediated transformation;GO:0006355//regulation of transcription, DNA-dependent;GO:0070932//histone H3 deacetylation;GO:0009861//jasmonic acid and ethylene-dependent systemic resistance;GO:0016573//histone acetylation;GO:0015074//DNA integration	GO:0097372//NAD-dependent histone deacetylase activity (H3-K18 specific);GO:0003676//nucleic acid binding;GO:0032041//NAD-dependent histone deacetylase activity (H3-K14 specific);GO:0046970//NAD-dependent histone deacetylase activity (H4-K16 specific);GO:0046969//NAD-dependent histone deacetylase activity (H3-K9 specific)	GO:0005634//nucleus
CL1212.Contig3	2257	20	0.8754	gi|225428370|ref|XP_002283371.1|	876.7	0	PREDICTED: histone deacetylase 19-like [Vitis vinifera]	sp|O22446|HDA19_ARATH	850	0	Histone deacetylase 19 OS=Arabidopsis thaliana GN=HDA19 PE=1 SV=2	YNL330c	532	1e-150	COG0123	Deacetylases, including yeast histone deacetylase and acetoin utilization protein	K06067	0	876	vvi:100241833	histone deacetylase 1/2 [EC:3.5.1.98]	GO:0009405//pathogenesis;GO:0070933//histone H4 deacetylation;GO:2000026//regulation of multicellular organismal development;GO:0009294//DNA mediated transformation;GO:0070932//histone H3 deacetylation;GO:0009861//jasmonic acid and ethylene-dependent systemic resistance;GO:0016573//histone acetylation;GO:0045892//negative regulation of transcription, DNA-dependent	GO:0097372//NAD-dependent histone deacetylase activity (H3-K18 specific);GO:0032041//NAD-dependent histone deacetylase activity (H3-K14 specific);GO:0005515//protein binding;GO:0046970//NAD-dependent histone deacetylase activity (H4-K16 specific);GO:0046969//NAD-dependent histone deacetylase activity (H3-K9 specific)	GO:0005634//nucleus
CL1212.Contig4	2354	26	1.0912	gi|225428370|ref|XP_002283371.1|	876.7	0	PREDICTED: histone deacetylase 19-like [Vitis vinifera]	sp|O22446|HDA19_ARATH	850	0	Histone deacetylase 19 OS=Arabidopsis thaliana GN=HDA19 PE=1 SV=2	YNL330c	532	1e-150	COG0123	Deacetylases, including yeast histone deacetylase and acetoin utilization protein	K06067	0	876	vvi:100241833	histone deacetylase 1/2 [EC:3.5.1.98]	GO:0009405//pathogenesis;GO:0070933//histone H4 deacetylation;GO:2000026//regulation of multicellular organismal development;GO:0009294//DNA mediated transformation;GO:0070932//histone H3 deacetylation;GO:0009861//jasmonic acid and ethylene-dependent systemic resistance;GO:0016573//histone acetylation;GO:0045892//negative regulation of transcription, DNA-dependent	GO:0097372//NAD-dependent histone deacetylase activity (H3-K18 specific);GO:0032041//NAD-dependent histone deacetylase activity (H3-K14 specific);GO:0005515//protein binding;GO:0046970//NAD-dependent histone deacetylase activity (H4-K16 specific);GO:0046969//NAD-dependent histone deacetylase activity (H3-K9 specific)	GO:0005634//nucleus
CL1213.Contig1	4049	9	0.2196	gi|225423849|ref|XP_002281060.1|	23.5	0	PREDICTED: uncharacterized protein LOC100242198 [Vitis vinifera]	sp|Q9C658|DCP5_ARATH	474	2e-146	Protein decapping 5 OS=Arabidopsis thaliana GN=DCP5 PE=1 SV=1	RSp0884	58.2	1e-07	COG1674	DNA segregation ATPase FtsK/SpoIIIE and related proteins	K04733	9e-37	154	ath:AT5G38990	interleukin-1 receptor-associated kinase 4 [EC:2.7.11.1]	GO:0044238//primary metabolic process;GO:0044260	-	-
CL1213.Contig2	2329	12	0.509	gi|225423849|ref|XP_002281060.1|	726.9	0	PREDICTED: uncharacterized protein LOC100242198 [Vitis vinifera]	sp|Q9C658|DCP5_ARATH	540	2e-153	Protein decapping 5 OS=Arabidopsis thaliana GN=DCP5 PE=1 SV=1	RSp0884	58.2	6e-08	COG1674	DNA segregation ATPase FtsK/SpoIIIE and related proteins	K14431	4e-11	68.6	rcu:RCOM_0353720	transcription factor TGA	GO:0031087//deadenylation-independent decapping of nuclear-transcribed mRNA;GO:0017148//negative regulation of translation;GO:0010606//positive regulation of cytoplasmic mRNA processing body assembly;GO:0006486//protein glycosylation	GO:0042803//protein homodimerization activity	GO:0005829//cytosol;GO:0000932//cytoplasmic mRNA processing body
CL1213.Contig3	4176	8	0.1893	gi|225423849|ref|XP_002281060.1|	726.9	0	PREDICTED: uncharacterized protein LOC100242198 [Vitis vinifera]	sp|Q9C658|DCP5_ARATH	540	3e-153	Protein decapping 5 OS=Arabidopsis thaliana GN=DCP5 PE=1 SV=1	RSp0884	58.2	1e-07	COG1674	DNA segregation ATPase FtsK/SpoIIIE and related proteins	K04733	9e-37	154	ath:AT5G38990	interleukin-1 receptor-associated kinase 4 [EC:2.7.11.1]	-	-	-
CL1213.Contig4	4116	28	0.6721	gi|225423849|ref|XP_002281060.1|	779.6	0	PREDICTED: uncharacterized protein LOC100242198 [Vitis vinifera]	sp|Q9C658|DCP5_ARATH	587	2e-167	Protein decapping 5 OS=Arabidopsis thaliana GN=DCP5 PE=1 SV=1	RSp0884	58.2	1e-07	COG1674	DNA segregation ATPase FtsK/SpoIIIE and related proteins	K04733	9e-37	154	ath:AT5G38990	interleukin-1 receptor-associated kinase 4 [EC:2.7.11.1]	GO:0031087//deadenylation-independent decapping of nuclear-transcribed mRNA;GO:0017148//negative regulation of translation;GO:0010606//positive regulation of cytoplasmic mRNA processing body assembly;GO:0006487//protein N-linked glycosylation	GO:0042803//protein homodimerization activity	GO:0005829//cytosol;GO:0000932//cytoplasmic mRNA processing body
CL1213.Contig5	2202	10	0.4487	gi|225423849|ref|XP_002281060.1|	23.5	0	PREDICTED: uncharacterized protein LOC100242198 [Vitis vinifera]	sp|Q9C658|DCP5_ARATH	474	1e-146	Protein decapping 5 OS=Arabidopsis thaliana GN=DCP5 PE=1 SV=1	RSp0884	58.2	6e-08	COG1674	DNA segregation ATPase FtsK/SpoIIIE and related proteins	K14431	4e-11	68.6	rcu:RCOM_0353720	transcription factor TGA	GO:0031087//deadenylation-independent decapping of nuclear-transcribed mRNA;GO:0017148//negative regulation of translation;GO:0010606//positive regulation of cytoplasmic mRNA processing body assembly;GO:0006487//protein N-linked glycosylation	GO:0042803//protein homodimerization activity	GO:0005829//cytosol;GO:0000932//cytoplasmic mRNA processing body
CL1213.Contig6	2269	38	1.6546	gi|225423849|ref|XP_002281060.1|	779.6	0	PREDICTED: uncharacterized protein LOC100242198 [Vitis vinifera]	sp|Q9C658|DCP5_ARATH	587	1e-167	Protein decapping 5 OS=Arabidopsis thaliana GN=DCP5 PE=1 SV=1	RSp0884	58.2	6e-08	COG1674	DNA segregation ATPase FtsK/SpoIIIE and related proteins	K14431	4e-11	68.6	rcu:RCOM_0353720	transcription factor TGA	GO:0031087//deadenylation-independent decapping of nuclear-transcribed mRNA;GO:0017148//negative regulation of translation;GO:0010606//positive regulation of cytoplasmic mRNA processing body assembly;GO:0006487//protein N-linked glycosylation	GO:0042803//protein homodimerization activity	GO:0005829//cytosol;GO:0000932//cytoplasmic mRNA processing body
CL1213.Contig7	1314	12	0.9022	gi|225423849|ref|XP_002281060.1|	479.2	7e-134	PREDICTED: uncharacterized protein LOC100242198 [Vitis vinifera]	sp|Q9C658|DCP5_ARATH	328	6e-90	Protein decapping 5 OS=Arabidopsis thaliana GN=DCP5 PE=1 SV=1	--	--	--	--	--	--	--	--	--	--	GO:0031087//deadenylation-independent decapping of nuclear-transcribed mRNA;GO:0017148//negative regulation of translation;GO:0010606//positive regulation of cytoplasmic mRNA processing body assembly;GO:0006487//protein N-linked glycosylation	GO:0042803//protein homodimerization activity	GO:0005829//cytosol;GO:0000932//cytoplasmic mRNA processing body
CL1213.Contig8	1258	19	1.4921	gi|297737880|emb|CBI27081.3|	67.4	6e-10	unnamed protein product [Vitis vinifera]	sp|Q9C658|DCP5_ARATH	202	3e-52	Protein decapping 5 OS=Arabidopsis thaliana GN=DCP5 PE=1 SV=1	--	--	--	--	--	K14431	2e-11	68.6	rcu:RCOM_0353720	transcription factor TGA	GO:0031087//deadenylation-independent decapping of nuclear-transcribed mRNA;GO:0017148//negative regulation of translation;GO:0033962//cytoplasmic mRNA processing body assembly	-	-
CL1213.Contig9	3105	56	1.7818	gi|462414424|gb|EMJ19161.1|	620.5	5e-176	hypothetical protein PRUPE_ppa005239mg [Prunus persica]	sp|Q9FLW0|Y5241_ARATH	314	2e-85	Probable receptor-like protein kinase At5g24010 OS=Arabidopsis thaliana GN=At5g24010 PE=1 SV=1	--	--	--	--	--	K04733	6e-37	154	ath:AT5G38990	interleukin-1 receptor-associated kinase 4 [EC:2.7.11.1]	-	GO:0004672//protein kinase activity	GO:0005783//endoplasmic reticulum
CL1214.Contig1	578	19	3.2476	gi|255563949|ref|XP_002522974.1|	271.6	5e-72	transporter, putative [Ricinus communis] >gi|223537786|gb|EEF39404.1| transporter, putative [Ricinus communis]	sp|Q8RWQ5|FBT4_ARATH	204	2e-53	Probable folate-biopterin transporter 4 OS=Arabidopsis thaliana GN=At5g54860 PE=2 SV=1	--	--	--	--	--	--	--	--	--	--	GO:0009627//systemic acquired resistance;GO:0009697//salicylic acid biosynthetic process	-	GO:0016020//membrane;GO:0009536//plastid
CL1214.Contig2	385	1	0.2566	gi|255563949|ref|XP_002522974.1|	156.4	1e-37	transporter, putative [Ricinus communis] >gi|223537786|gb|EEF39404.1| transporter, putative [Ricinus communis]	sp|Q8RWQ5|FBT4_ARATH	90.1	3e-19	Probable folate-biopterin transporter 4 OS=Arabidopsis thaliana GN=At5g54860 PE=2 SV=1	--	--	--	--	--	--	--	--	--	--	-	-	-
CL1215.Contig1	1244	103	8.1799	gi|462424476|gb|EMJ28739.1|	454.1	2e-126	hypothetical protein PRUPE_ppa010343mg [Prunus persica]	sp|Q9SEU4|SR33_ARATH	188	6e-48	Serine/arginine-rich splicing factor 33 OS=Arabidopsis thaliana GN=SR33 PE=1 SV=1	SPAC19A8.13	55.5	2e-07	COG0724	RNA-binding proteins (RRM domain)	K12900	2e-47	188	aly:ARALYDRAFT_892527	FUS-interacting serine-arginine-rich protein 1	GO:0045132//meiotic chromosome segregation;GO:0033044//regulation of chromosome organization;GO:0000398//mRNA splicing, via spliceosome;GO:0007283//spermatogenesis;GO:0042138//meiotic DNA double-strand break formation;GO:0007062//sister chromatid cohesion;GO:0007129//synapsis;GO:0007131//reciprocal meiotic recombination	GO:0003723//RNA binding;GO:0042802//identical protein binding;GO:0003677//DNA binding;GO:0000166//nucleotide binding	GO:0000786//nucleosome;GO:0016607//nuclear speck
CL1215.Contig2	749	35	4.6166	gi|462424477|gb|EMJ28740.1|	125.9	6e-28	hypothetical protein PRUPE_ppa010343mg [Prunus persica]	sp|Q9SEU4|SR33_ARATH	47.8	7e-06	Serine/arginine-rich splicing factor 33 OS=Arabidopsis thaliana GN=SR33 PE=1 SV=1	--	--	--	--	--	K12896	7e-08	55.8	sbi:SORBI_03g005500	splicing factor, arginine/serine-rich 7	-	GO:1901363;GO:0097159//organic cyclic compound binding	GO:0043229//intracellular organelle
CL1216.Contig1	323	25	7.6466	gi|388515285|gb|AFK45704.1|	159.5	1e-38	unknown [Lotus japonicus]	sp|Q9SRM5|CPR49_ARATH	134	9e-33	GDSL esterase/lipase CPRD49 OS=Arabidopsis thaliana GN=CPRD49 PE=2 SV=1	--	--	--	--	--	--	--	--	--	--	GO:0006629//lipid metabolic process	GO:0016788//hydrolase activity, acting on ester bonds	-
CL1216.Contig2	1094	369	33.3227	gi|225440690|ref|XP_002280296.1|	394	2e-108	PREDICTED: GDSL esterase/lipase CPRD49 [Vitis vinifera] >gi|297740208|emb|CBI30390.3| unnamed protein product [Vitis vinifera]	sp|Q9SRM5|CPR49_ARATH	334	5e-92	GDSL esterase/lipase CPRD49 OS=Arabidopsis thaliana GN=CPRD49 PE=2 SV=1	YOR126c	96.3	8e-20	COG2755	Lysophospholipase L1 and related esterases	--	--	--	--	--	GO:0006629//lipid metabolic process	GO:0016788//hydrolase activity, acting on ester bonds	-
CL1217.Contig1	1521	159	10.3276	gi|225429480|ref|XP_002277742.1|	599.4	5e-170	PREDICTED: histone deacetylase 2 [Vitis vinifera] >gi|296081627|emb|CBI20632.3| unnamed protein product [Vitis vinifera]	sp|Q944K3|HDA2_ARATH	548	3e-156	Histone deacetylase 2 OS=Arabidopsis thaliana GN=HDA2 PE=1 SV=2	CC3648	131	3e-30	COG0123	Deacetylases, including yeast histone deacetylase and acetoin utilization protein	K11418	4e-171	599	vvi:100264550	histone deacetylase 11 [EC:3.5.1.98]	-	GO:0004407//histone deacetylase activity	GO:0005634//nucleus
CL1217.Contig2	906	6	0.6543	gi|462422639|gb|EMJ26902.1|	285.4	8e-76	hypothetical protein PRUPE_ppa006590mg [Prunus persica]	sp|Q944K3|HDA2_ARATH	260	9e-70	Histone deacetylase 2 OS=Arabidopsis thaliana GN=HDA2 PE=1 SV=2	RSc1606	93.2	5e-19	COG0123	Deacetylases, including yeast histone deacetylase and acetoin utilization protein	K11418	3e-75	280	vvi:100264550	histone deacetylase 11 [EC:3.5.1.98]	-	GO:0004407//histone deacetylase activity	GO:0005634//nucleus
CL1218.Contig1	1204	24	1.9693	gi|462411842|gb|EMJ16891.1|	553.1	3e-156	hypothetical protein PRUPE_ppa008752mg [Prunus persica]	sp|Q9XI60|LPP2_ARATH	444	4e-125	Lipid phosphate phosphatase 2 OS=Arabidopsis thaliana GN=LPP2 PE=2 SV=1	SPBC409.18	132	2e-30	COG0671	Membrane-associated phospholipid phosphatase	--	--	--	--	--	GO:0006644//phospholipid metabolic process;GO:0006950//response to stress;GO:0055114//oxidation-reduction process	GO:0008195//phosphatidate phosphatase activity;GO:0032440//2-alkenal reductase [NAD(P)] activity	GO:0005737//cytoplasm;GO:0005887//integral to plasma membrane
CL1218.Contig2	1261	133	10.42	gi|462411842|gb|EMJ16891.1|	553.1	3e-156	hypothetical protein PRUPE_ppa008752mg [Prunus persica]	sp|Q9XI60|LPP2_ARATH	444	4e-125	Lipid phosphate phosphatase 2 OS=Arabidopsis thaliana GN=LPP2 PE=2 SV=1	SPBC409.18	132	2e-30	COG0671	Membrane-associated phospholipid phosphatase	--	--	--	--	--	GO:0006644//phospholipid metabolic process;GO:0006950//response to stress;GO:0055114//oxidation-reduction process	GO:0008195//phosphatidate phosphatase activity;GO:0032440//2-alkenal reductase [NAD(P)] activity	GO:0005737//cytoplasm;GO:0005887//integral to plasma membrane
CL1218.Contig3	687	31	4.458	gi|462411842|gb|EMJ16891.1|	240.7	1e-62	hypothetical protein PRUPE_ppa008752mg [Prunus persica]	sp|Q9XI60|LPP2_ARATH	185	2e-47	Lipid phosphate phosphatase 2 OS=Arabidopsis thaliana GN=LPP2 PE=2 SV=1	SPBC409.18	72.8	5e-13	COG0671	Membrane-associated phospholipid phosphatase	--	--	--	--	--	GO:0006644//phospholipid metabolic process;GO:0055114//oxidation-reduction process	GO:0008195//phosphatidate phosphatase activity;GO:0032440//2-alkenal reductase [NAD(P)] activity	GO:0005737//cytoplasm;GO:0005887//integral to plasma membrane
CL1219.Contig1	1734	23	1.3104	gi|460391138|ref|XP_004241180.1|	778.9	0	PREDICTED: peptide transporter PTR1-like [Solanum lycopersicum]	sp|Q9LFB8|PTR5_ARATH	659	0	Peptide transporter PTR5 OS=Arabidopsis thaliana GN=PTR5 PE=2 SV=1	ECU11g1050	120	6e-27	COG3104	Dipeptide/tripeptide permease	K14638	0	765	gmx:100816253	solute carrier family 15 (peptide/histidine transporter), member 3/4	GO:0042939//tripeptide transport;GO:0006807//nitrogen compound metabolic process;GO:0009860//pollen tube growth;GO:0042938//dipeptide transport	GO:0042936//dipeptide transporter activity;GO:0042937//tripeptide transporter activity	GO:0005886//plasma membrane;GO:0016021//integral to membrane
CL1219.Contig2	1859	15	0.7972	gi|460391138|ref|XP_004241180.1|	783.1	0	PREDICTED: peptide transporter PTR1-like [Solanum lycopersicum]	sp|Q9LFB8|PTR5_ARATH	664	0	Peptide transporter PTR5 OS=Arabidopsis thaliana GN=PTR5 PE=2 SV=1	ECU11g1050	121	5e-27	COG3104	Dipeptide/tripeptide permease	K14638	0	768	gmx:100816253	solute carrier family 15 (peptide/histidine transporter), member 3/4	GO:0042939//tripeptide transport;GO:0006807//nitrogen compound metabolic process;GO:0009860//pollen tube growth;GO:0042938//dipeptide transport	GO:0042936//dipeptide transporter activity;GO:0042937//tripeptide transporter activity	GO:0005886//plasma membrane;GO:0016021//integral to membrane
CL1219.Contig3	2271	367	15.9654	gi|460391138|ref|XP_004241180.1|	977.6	0	PREDICTED: peptide transporter PTR1-like [Solanum lycopersicum]	sp|Q9M390|PTR1_ARATH	824	0	Peptide transporter PTR1 OS=Arabidopsis thaliana GN=PTR1 PE=2 SV=1	ECU11g1050	161	5e-39	COG3104	Dipeptide/tripeptide permease	K14638	0	966	gmx:100816253	solute carrier family 15 (peptide/histidine transporter), member 3/4	GO:0006857//oligopeptide transport	GO:0005215//transporter activity	GO:0016021//integral to membrane
CL1219.Contig4	165	12	7.185	gi|224104319|ref|XP_002313394.1|	102.4	2e-21	predicted protein [Populus trichocarpa] >gi|222849802|gb|EEE87349.1| predicted protein [Populus trichocarpa]	sp|Q9LFB8|PTR5_ARATH	73.9	2e-14	Peptide transporter PTR5 OS=Arabidopsis thaliana GN=PTR5 PE=2 SV=1	--	--	--	--	--	K14638	1e-22	102	pop:POPTR_804521	solute carrier family 15 (peptide/histidine transporter), member 3/4	GO:0042939//tripeptide transport;GO:0006807//nitrogen compound metabolic process;GO:0009860//pollen tube growth;GO:0042938//dipeptide transport	GO:0042936//dipeptide transporter activity;GO:0042937//tripeptide transporter activity	GO:0005886//plasma membrane;GO:0016021//integral to membrane
CL1219.Contig5	260	27	10.2594	--	--	--	--	--	--	--	--	--	--	--	--	--	--	--	--	--	--	-	-	-
CL122.Contig10	779	7	0.8878	gi|255572288|ref|XP_002527083.1|	76.3	6e-13	conserved hypothetical protein [Ricinus communis] >gi|223533588|gb|EEF35327.1| conserved hypothetical protein [Ricinus communis]	--	--	--	--	--	--	--	--	--	--	--	--	--	--	-	GO:0005509//calcium ion binding;GO:0016757//transferase activity, transferring glycosyl groups	GO:0042175//nuclear outer membrane-endoplasmic reticulum membrane network;GO:0005794//Golgi apparatus
CL122.Contig11	3133	23	0.7253	gi|462404109|gb|EMJ09666.1|	883.6	0	hypothetical protein PRUPE_ppa004005mg [Prunus persica]	sp|Q8W496|PTC52_ARATH	736	0	Protochlorophyllide-dependent translocon component 52, chloroplastic OS=Arabidopsis thaliana GN=PTC52 PE=2 SV=1	alr4354	251	5e-66	COG4638	Phenylpropionate dioxygenase and related ring-hydroxylating dioxygenases, large terminal subunit	K13071	2e-72	273	aly:ARALYDRAFT_905628	pheophorbide a oxygenase [EC:1.14.12.20]	GO:0055114//oxidation-reduction process	GO:0046872//metal ion binding;GO:0009055//electron carrier activity;GO:0010277//chlorophyllide a oxygenase [overall] activity;GO:0051537//2 iron, 2 sulfur cluster binding	GO:0009941//chloroplast envelope
CL122.Contig12	2527	21	0.821	gi|359478456|ref|XP_002283592.2|	247.3	6e-157	PREDICTED: protochlorophyllide-dependent translocon component 52, chloroplastic-like [Vitis vinifera]	sp|Q8W496|PTC52_ARATH	278	7e-134	Protochlorophyllide-dependent translocon component 52, chloroplastic OS=Arabidopsis thaliana GN=PTC52 PE=2 SV=1	alr4354	110	1e-23	COG4638	Phenylpropionate dioxygenase and related ring-hydroxylating dioxygenases, large terminal subunit	K13071	7e-30	87.4	vvi:100256831	pheophorbide a oxygenase [EC:1.14.12.20]	GO:0055114//oxidation-reduction process	GO:0046872//metal ion binding;GO:0009055//electron carrier activity;GO:0010277//chlorophyllide a oxygenase [overall] activity;GO:0051537//2 iron, 2 sulfur cluster binding	GO:0009941//chloroplast envelope
CL122.Contig13	2446	21	0.8482	gi|359478456|ref|XP_002283592.2|	261.9	2e-161	PREDICTED: protochlorophyllide-dependent translocon component 52, chloroplastic-like [Vitis vinifera]	sp|Q8W496|PTC52_ARATH	278	2e-133	Protochlorophyllide-dependent translocon component 52, chloroplastic OS=Arabidopsis thaliana GN=PTC52 PE=2 SV=1	alr4354	110	1e-23	COG4638	Phenylpropionate dioxygenase and related ring-hydroxylating dioxygenases, large terminal subunit	K13071	3e-36	94.4	osa:4331611	pheophorbide a oxygenase [EC:1.14.12.20]	GO:0055114//oxidation-reduction process	GO:0046872//metal ion binding;GO:0009055//electron carrier activity;GO:0010277//chlorophyllide a oxygenase [overall] activity;GO:0051537//2 iron, 2 sulfur cluster binding	GO:0009941//chloroplast envelope
CL122.Contig1	2925	40	1.351	gi|462404109|gb|EMJ09666.1|	894	0	hypothetical protein PRUPE_ppa004005mg [Prunus persica]	sp|Q8W496|PTC52_ARATH	735	0	Protochlorophyllide-dependent translocon component 52, chloroplastic OS=Arabidopsis thaliana GN=PTC52 PE=2 SV=1	alr4354	261	6e-69	COG4638	Phenylpropionate dioxygenase and related ring-hydroxylating dioxygenases, large terminal subunit	K13071	5e-76	284	aly:ARALYDRAFT_905628	pheophorbide a oxygenase [EC:1.14.12.20]	GO:0055114//oxidation-reduction process	GO:0046872//metal ion binding;GO:0009055//electron carrier activity;GO:0010277//chlorophyllide a oxygenase [overall] activity;GO:0051537//2 iron, 2 sulfur cluster binding	GO:0009941//chloroplast envelope
CL122.Contig2	3052	27	0.874	gi|462404109|gb|EMJ09666.1|	894	0	hypothetical protein PRUPE_ppa004005mg [Prunus persica]	sp|Q8W496|PTC52_ARATH	735	0	Protochlorophyllide-dependent translocon component 52, chloroplastic OS=Arabidopsis thaliana GN=PTC52 PE=2 SV=1	alr4354	261	7e-69	COG4638	Phenylpropionate dioxygenase and related ring-hydroxylating dioxygenases, large terminal subunit	K13071	5e-76	284	aly:ARALYDRAFT_905628	pheophorbide a oxygenase [EC:1.14.12.20]	GO:0055114//oxidation-reduction process	GO:0046872//metal ion binding;GO:0009055//electron carrier activity;GO:0010277//chlorophyllide a oxygenase [overall] activity;GO:0051537//2 iron, 2 sulfur cluster binding	GO:0009941//chloroplast envelope
CL122.Contig3	3006	40	1.3146	gi|462404109|gb|EMJ09666.1|	883.6	0	hypothetical protein PRUPE_ppa004005mg [Prunus persica]	sp|Q8W496|PTC52_ARATH	736	0	Protochlorophyllide-dependent translocon component 52, chloroplastic OS=Arabidopsis thaliana GN=PTC52 PE=2 SV=1	alr4354	251	5e-66	COG4638	Phenylpropionate dioxygenase and related ring-hydroxylating dioxygenases, large terminal subunit	K13071	2e-72	273	aly:ARALYDRAFT_905628	pheophorbide a oxygenase [EC:1.14.12.20]	GO:0055114//oxidation-reduction process	GO:0046872//metal ion binding;GO:0009055//electron carrier activity;GO:0010277//chlorophyllide a oxygenase [overall] activity;GO:0051537//2 iron, 2 sulfur cluster binding	GO:0009941//chloroplast envelope
CL122.Contig4	3075	22	0.7068	gi|462404109|gb|EMJ09666.1|	334	0	hypothetical protein PRUPE_ppa004005mg [Prunus persica]	sp|Q8W496|PTC52_ARATH	441	0	Protochlorophyllide-dependent translocon component 52, chloroplastic OS=Arabidopsis thaliana GN=PTC52 PE=2 SV=1	all2097	160	1e-38	COG4638	Phenylpropionate dioxygenase and related ring-hydroxylating dioxygenases, large terminal subunit	K13071	6e-68	190	aly:ARALYDRAFT_905628	pheophorbide a oxygenase [EC:1.14.12.20]	GO:0055114//oxidation-reduction process	GO:0046872//metal ion binding;GO:0009055//electron carrier activity;GO:0010277//chlorophyllide a oxygenase [overall] activity;GO:0051537//2 iron, 2 sulfur cluster binding	GO:0009941//chloroplast envelope
CL122.Contig5	2504	55	2.17	gi|255585393|ref|XP_002533392.1|	612.1	1e-173	pheophorbide A oxygenase, putative [Ricinus communis] >gi|223526766|gb|EEF28992.1| pheophorbide A oxygenase, putative [Ricinus communis]	sp|Q8W496|PTC52_ARATH	513	3e-145	Protochlorophyllide-dependent translocon component 52, chloroplastic OS=Arabidopsis thaliana GN=PTC52 PE=2 SV=1	alr4354	172	3e-42	COG4638	Phenylpropionate dioxygenase and related ring-hydroxylating dioxygenases, large terminal subunit	K13071	2e-40	166	osa:4331611	pheophorbide a oxygenase [EC:1.14.12.20]	GO:0055114//oxidation-reduction process	GO:0046872//metal ion binding;GO:0009055//electron carrier activity;GO:0010277//chlorophyllide a oxygenase [overall] activity;GO:0051537//2 iron, 2 sulfur cluster binding	GO:0009941//chloroplast envelope
CL122.Contig6	2867	40	1.3784	gi|462404109|gb|EMJ09666.1|	334	0	hypothetical protein PRUPE_ppa004005mg [Prunus persica]	sp|Q8W496|PTC52_ARATH	440	0	Protochlorophyllide-dependent translocon component 52, chloroplastic OS=Arabidopsis thaliana GN=PTC52 PE=2 SV=1	slr1747	164	8e-40	COG4638	Phenylpropionate dioxygenase and related ring-hydroxylating dioxygenases, large terminal subunit	K13071	2e-71	201	aly:ARALYDRAFT_905628	pheophorbide a oxygenase [EC:1.14.12.20]	GO:0055114//oxidation-reduction process	GO:0046872//metal ion binding;GO:0009055//electron carrier activity;GO:0010277//chlorophyllide a oxygenase [overall] activity;GO:0051537//2 iron, 2 sulfur cluster binding	GO:0009941//chloroplast envelope
CL122.Contig7	2994	22	0.7259	gi|462404109|gb|EMJ09666.1|	334	0	hypothetical protein PRUPE_ppa004005mg [Prunus persica]	sp|Q8W496|PTC52_ARATH	440	0	Protochlorophyllide-dependent translocon component 52, chloroplastic OS=Arabidopsis thaliana GN=PTC52 PE=2 SV=1	slr1747	164	8e-40	COG4638	Phenylpropionate dioxygenase and related ring-hydroxylating dioxygenases, large terminal subunit	K13071	2e-71	201	aly:ARALYDRAFT_905628	pheophorbide a oxygenase [EC:1.14.12.20]	GO:0055114//oxidation-reduction process	GO:0046872//metal ion binding;GO:0009055//electron carrier activity;GO:0010277//chlorophyllide a oxygenase [overall] activity;GO:0051537//2 iron, 2 sulfur cluster binding	GO:0009941//chloroplast envelope
CL122.Contig8	2070	27	1.2886	gi|462404109|gb|EMJ09666.1|	334	0	hypothetical protein PRUPE_ppa004005mg [Prunus persica]	sp|Q8W496|PTC52_ARATH	441	0	Protochlorophyllide-dependent translocon component 52, chloroplastic OS=Arabidopsis thaliana GN=PTC52 PE=2 SV=1	all2097	160	8e-39	COG4638	Phenylpropionate dioxygenase and related ring-hydroxylating dioxygenases, large terminal subunit	K13071	4e-68	190	aly:ARALYDRAFT_905628	pheophorbide a oxygenase [EC:1.14.12.20]	GO:0055114//oxidation-reduction process	GO:0046872//metal ion binding;GO:0009055//electron carrier activity;GO:0010277//chlorophyllide a oxygenase [overall] activity;GO:0051537//2 iron, 2 sulfur cluster binding	GO:0009941//chloroplast envelope
CL122.Contig9	2585	21	0.8026	gi|255585393|ref|XP_002533392.1|	601.3	2e-170	pheophorbide A oxygenase, putative [Ricinus communis] >gi|223526766|gb|EEF28992.1| pheophorbide A oxygenase, putative [Ricinus communis]	sp|Q8W496|PTC52_ARATH	514	1e-145	Protochlorophyllide-dependent translocon component 52, chloroplastic OS=Arabidopsis thaliana GN=PTC52 PE=2 SV=1	alr4354	162	2e-39	COG4638	Phenylpropionate dioxygenase and related ring-hydroxylating dioxygenases, large terminal subunit	K13071	5e-37	154	osa:4331611	pheophorbide a oxygenase [EC:1.14.12.20]	GO:0055114//oxidation-reduction process	GO:0046872//metal ion binding;GO:0009055//electron carrier activity;GO:0010277//chlorophyllide a oxygenase [overall] activity;GO:0051537//2 iron, 2 sulfur cluster binding	GO:0009941//chloroplast envelope
CL1220.Contig1	1060	95	8.8542	gi|255575467|ref|XP_002528635.1|	302	1e-80	homeobox protein, putative [Ricinus communis] >gi|223531924|gb|EEF33738.1| homeobox protein, putative [Ricinus communis]	sp|Q4PSR7|ATB22_ARATH	146	2e-35	Homeobox-leucine zipper protein ATHB-22 OS=Arabidopsis thaliana GN=ATHB-22 PE=2 SV=1	SPAC32A11.03c	53.5	6e-07	COG5576	Homeodomain-containing transcription factor	K09338	5e-35	146	ath:AT2G36610	homeobox-leucine zipper protein	GO:0048510//regulation of timing of transition from vegetative to reproductive phase;GO:0009965//leaf morphogenesis;GO:0010582//floral meristem determinacy;GO:0010434//bract formation;GO:0048443//stamen development;GO:0045893//positive regulation of transcription, DNA-dependent	GO:0003700//sequence-specific DNA binding transcription factor activity;GO:0000976//transcription regulatory region sequence-specific DNA binding	GO:0005634//nucleus
CL1220.Contig2	435	0	0	gi|462398420|gb|EMJ04088.1|	105.9	1e-22	hypothetical protein PRUPE_ppa015952mg [Prunus persica]	--	--	--	--	--	--	--	--	--	--	--	--	--	--	-	GO:0043565//sequence-specific DNA binding	-
CL1221.Contig1	211	24	11.2373	gi|297821262|ref|XP_002878514.1|	22.7	1e-06	hypothetical protein ARALYDRAFT_486846 [Arabidopsis lyrata subsp. lyrata] >gi|297324352|gb|EFH54773.1| hypothetical protein ARALYDRAFT_486846 [Arabidopsis lyrata subsp. lyrata]	sp|Q9LY77|ACA12_ARATH	50.4	3e-08	Calcium-transporting ATPase 12, plasma membrane-type OS=Arabidopsis thaliana GN=ACA12 PE=2 SV=1	--	--	--	--	--	K01537	7e-08	50.4	aly:ARALYDRAFT_486846	Ca2+-transporting ATPase [EC:3.6.3.8]	-	-	-
CL1222.Contig1	617	10	1.6012	gi|470135133|ref|XP_004303378.1|	367.5	8e-101	PREDICTED: probable ATP-dependent RNA helicase DHX36-like [Fragaria vesca subsp. vesca]	sp|O22899|DHX15_ARATH	145	2e-35	Probable pre-mRNA-splicing factor ATP-dependent RNA helicase OS=Arabidopsis thaliana GN=At2g47250 PE=2 SV=1	SPBC15C4.05	171	8e-43	COG1643	HrpA-like helicases	K14442	5e-100	361	vvi:100252028	ATP-dependent RNA helicase DHX36 [EC:3.6.4.13]	GO:0006499//N-terminal protein myristoylation	GO:0008026//ATP-dependent helicase activity;GO:0003676//nucleic acid binding;GO:0005524//ATP binding	GO:0005737//cytoplasm
CL1222.Contig2	766	60	7.7385	gi|470135133|ref|XP_004303378.1|	485.7	3e-136	PREDICTED: probable ATP-dependent RNA helicase DHX36-like [Fragaria vesca subsp. vesca]	sp|O22899|DHX15_ARATH	171	3e-43	Probable pre-mRNA-splicing factor ATP-dependent RNA helicase OS=Arabidopsis thaliana GN=At2g47250 PE=2 SV=1	SPBC15C4.05	201	1e-51	COG1643	HrpA-like helicases	K14442	2e-135	479	vvi:100252028	ATP-dependent RNA helicase DHX36 [EC:3.6.4.13]	GO:0006499//N-terminal protein myristoylation	GO:0008026//ATP-dependent helicase activity;GO:0003676//nucleic acid binding;GO:0005524//ATP binding	GO:0005737//cytoplasm
CL1223.Contig1	878	38	4.2758	gi|359478519|ref|XP_002274566.2|	291.2	1e-77	PREDICTED: UDP-glycosyltransferase 87A2-like [Vitis vinifera]	sp|O64732|U87A1_ARATH	225	2e-59	UDP-glycosyltransferase 87A1 OS=Arabidopsis thaliana GN=UGT87A1 PE=2 SV=1	BS_yojK	57	4e-08	COG1819	Glycosyl transferases, related to UDP-glucuronosyltransferase	K13691	2e-36	150	vvi:100249215	pathogen-inducible salicylic acid glucosyltransferase [EC:2.4.1.-]	GO:0008152//metabolic process	GO:0016758//transferase activity, transferring hexosyl groups	-
CL1223.Contig2	275	20	7.185	gi|359478621|ref|XP_002274420.2|	104.8	4e-22	PREDICTED: UDP-glycosyltransferase 87A2-like [Vitis vinifera]	sp|O64733|U87A2_ARATH	83.2	3e-17	UDP-glycosyltransferase 87A2 OS=Arabidopsis thaliana GN=UGT87A2 PE=2 SV=1	--	--	--	--	--	K13691	7e-09	57	pop:POPTR_718172	pathogen-inducible salicylic acid glucosyltransferase [EC:2.4.1.-]	-	GO:0016757//transferase activity, transferring glycosyl groups	-
CL1223.Contig3	419	34	8.0167	gi|359478519|ref|XP_002274566.2|	166.8	9e-41	PREDICTED: UDP-glycosyltransferase 87A2-like [Vitis vinifera]	sp|O64732|U87A1_ARATH	121	1e-28	UDP-glycosyltransferase 87A1 OS=Arabidopsis thaliana GN=UGT87A1 PE=2 SV=1	--	--	--	--	--	K13030	5e-13	71.2	sbi:SORBI_01g001220	cyanohydrin beta-glucosyltransferase [EC:2.4.1.85]	-	GO:0016758//transferase activity, transferring hexosyl groups	-
CL1223.Contig4	1108	30	2.6749	gi|357491077|ref|XP_003615826.1|	410.2	3e-113	Indole-3-acetate beta-glucosyltransferase [Medicago truncatula] >gi|355517161|gb|AES98784.1| Indole-3-acetate beta-glucosyltransferase [Medicago truncatula]	sp|O64733|U87A2_ARATH	310	7e-85	UDP-glycosyltransferase 87A2 OS=Arabidopsis thaliana GN=UGT87A2 PE=2 SV=1	--	--	--	--	--	K13030	1e-43	175	sbi:SORBI_01g001220	cyanohydrin beta-glucosyltransferase [EC:2.4.1.85]	-	GO:0016758//transferase activity, transferring hexosyl groups	-
CL1223.Contig5	1122	34	2.9938	gi|224055423|ref|XP_002298503.1|	361.7	1e-98	predicted protein [Populus trichocarpa] >gi|222845761|gb|EEE83308.1| predicted protein [Populus trichocarpa]	sp|O64733|U87A2_ARATH	275	5e-74	UDP-glycosyltransferase 87A2 OS=Arabidopsis thaliana GN=UGT87A2 PE=2 SV=1	--	--	--	--	--	K13030	1e-43	175	sbi:SORBI_01g001220	cyanohydrin beta-glucosyltransferase [EC:2.4.1.85]	-	GO:0016758//transferase activity, transferring hexosyl groups	-
CL1223.Contig6	308	48	15.3965	gi|224105883|ref|XP_002313966.1|	115.9	1e-25	predicted protein [Populus trichocarpa] >gi|222850374|gb|EEE87921.1| predicted protein [Populus trichocarpa]	sp|O64732|U87A1_ARATH	89.7	3e-19	UDP-glycosyltransferase 87A1 OS=Arabidopsis thaliana GN=UGT87A1 PE=2 SV=1	--	--	--	--	--	K13496	4e-09	57.8	ath:AT2G36760	UDP-glucosyl transferase 73C [EC:2.4.1.-]	GO:0008152//metabolic process	GO:0016758//transferase activity, transferring hexosyl groups	-
CL1223.Contig7	688	24	3.4463	gi|224105883|ref|XP_002313966.1|	295.4	5e-79	predicted protein [Populus trichocarpa] >gi|222850374|gb|EEE87921.1| predicted protein [Populus trichocarpa]	sp|O64732|U87A1_ARATH	229	8e-61	UDP-glycosyltransferase 87A1 OS=Arabidopsis thaliana GN=UGT87A1 PE=2 SV=1	BS_yojK	55.5	8e-08	COG1819	Glycosyl transferases, related to UDP-glucuronosyltransferase	K13691	4e-36	149	pop:POPTR_810275	pathogen-inducible salicylic acid glucosyltransferase [EC:2.4.1.-]	GO:0008152//metabolic process	GO:0016758//transferase activity, transferring hexosyl groups	-
CL1225.Contig1	507	24	4.6766	gi|462406600|gb|EMJ12064.1|	226.1	1e-58	hypothetical protein PRUPE_ppa003436mg [Prunus persica]	sp|Q9CAA4|BIM2_ARATH	109	7e-25	Transcription factor BIM2 OS=Arabidopsis thaliana GN=BIM2 PE=1 SV=1	--	--	--	--	--	--	--	--	--	--	-	-	-
CL1225.Contig2	321	12	3.6932	gi|462406600|gb|EMJ12064.1|	92	2e-18	hypothetical protein PRUPE_ppa003436mg [Prunus persica]	sp|Q9CAA4|BIM2_ARATH	66.2	4e-12	Transcription factor BIM2 OS=Arabidopsis thaliana GN=BIM2 PE=1 SV=1	--	--	--	--	--	--	--	--	--	--	-	-	-
CL1226.Contig1	1132	5	0.4364	gi|462423050|gb|EMJ27313.1|	348.6	1e-94	hypothetical protein PRUPE_ppa011102mg [Prunus persica]	sp|Q9SEL5|VTI12_ARATH	328	4e-90	Vesicle transport v-SNARE 12 OS=Arabidopsis thaliana GN=VTI12 PE=1 SV=3	--	--	--	--	--	K08493	7e-94	342	pop:POPTR_833700	vesicle transport through interaction with t-SNAREs 1	GO:0016049//cell growth;GO:0006623//protein targeting to vacuole;GO:0016558//protein import into peroxisome matrix;GO:0000902//cell morphogenesis;GO:0006891//intra-Golgi vesicle-mediated transport;GO:0006869//lipid transport;GO:0016197//endosomal transport;GO:0006944//cellular membrane fusion;GO:0010351//lithium ion transport	GO:0005483//soluble NSF attachment protein activity;GO:0000149//SNARE binding;GO:0004872//receptor activity	GO:0005770//late endosome;GO:0005802//trans-Golgi network;GO:0005794//Golgi apparatus;GO:0005634//nucleus;GO:0005886//plasma membrane
CL1226.Contig2	1097	26	2.3415	gi|462423050|gb|EMJ27313.1|	348.6	1e-94	hypothetical protein PRUPE_ppa011102mg [Prunus persica]	sp|Q9SEL5|VTI12_ARATH	328	3e-90	Vesicle transport v-SNARE 12 OS=Arabidopsis thaliana GN=VTI12 PE=1 SV=3	--	--	--	--	--	K08493	6e-94	342	pop:POPTR_833700	vesicle transport through interaction with t-SNAREs 1	GO:0016049//cell growth;GO:0006623//protein targeting to vacuole;GO:0016558//protein import into peroxisome matrix;GO:0000902//cell morphogenesis;GO:0006891//intra-Golgi vesicle-mediated transport;GO:0006869//lipid transport;GO:0016197//endosomal transport;GO:0006944//cellular membrane fusion;GO:0010351//lithium ion transport	GO:0005483//soluble NSF attachment protein activity;GO:0000149//SNARE binding;GO:0004872//receptor activity	GO:0005770//late endosome;GO:0005802//trans-Golgi network;GO:0005794//Golgi apparatus;GO:0005634//nucleus;GO:0005886//plasma membrane
CL1226.Contig3	1198	44	3.6285	gi|462423050|gb|EMJ27313.1|	348.6	1e-94	hypothetical protein PRUPE_ppa011102mg [Prunus persica]	sp|Q9SEL5|VTI12_ARATH	328	4e-90	Vesicle transport v-SNARE 12 OS=Arabidopsis thaliana GN=VTI12 PE=1 SV=3	--	--	--	--	--	K08493	7e-94	342	pop:POPTR_833700	vesicle transport through interaction with t-SNAREs 1	GO:0016049//cell growth;GO:0006623//protein targeting to vacuole;GO:0016558//protein import into peroxisome matrix;GO:0000902//cell morphogenesis;GO:0006891//intra-Golgi vesicle-mediated transport;GO:0006869//lipid transport;GO:0016197//endosomal transport;GO:0006944//cellular membrane fusion;GO:0010351//lithium ion transport	GO:0005483//soluble NSF attachment protein activity;GO:0000149//SNARE binding;GO:0004872//receptor activity	GO:0005770//late endosome;GO:0005802//trans-Golgi network;GO:0005794//Golgi apparatus;GO:0005634//nucleus;GO:0005886//plasma membrane
CL1227.Contig1	438	10	2.2556	gi|297738684|emb|CBI27929.3|	259.6	1e-68	unnamed protein product [Vitis vinifera]	sp|Q9ZUN3|KEA4_ARATH	251	2e-67	K(+) efflux antiporter 4 OS=Arabidopsis thaliana GN=KEA4 PE=2 SV=2	alr2046_1	108	4e-24	COG0475	Kef-type K+ transport systems, membrane components	--	--	--	--	--	GO:0010351//lithium ion transport;GO:0055085//transmembrane transport;GO:0006813//potassium ion transport;GO:0006814//sodium ion transport	GO:0015386//potassium:hydrogen antiporter activity	GO:0016021//integral to membrane
CL1227.Contig2	640	55	8.4901	gi|356562191|ref|XP_003549355.1|	226.5	2e-58	PREDICTED: K(+) efflux antiporter 6-like [Glycine max]	sp|Q9ZUN3|KEA4_ARATH	222	2e-58	K(+) efflux antiporter 4 OS=Arabidopsis thaliana GN=KEA4 PE=2 SV=2	alr2046_1	108	9e-24	COG0475	Kef-type K+ transport systems, membrane components	--	--	--	--	--	GO:0010351//lithium ion transport;GO:0055085//transmembrane transport;GO:0006813//potassium ion transport;GO:0006814//sodium ion transport	GO:0015386//potassium:hydrogen antiporter activity	GO:0016021//integral to membrane
CL1228.Contig1	345	7	2.0045	gi|462416291|gb|EMJ21028.1|	102.8	1e-21	hypothetical protein PRUPE_ppa026670mg [Prunus persica]	sp|Q8RV04|TI141_ARATH	95.9	5e-21	Mitochondrial import inner membrane translocase subunit TIM14-1 OS=Arabidopsis thaliana GN=TIM14-1 PE=3 SV=1	SPAC824.06	58.9	2e-09	COG2214	DnaJ-class molecular chaperone	K09539	9e-22	99.8	osa:4342627	DnaJ homolog subfamily C member 19	GO:0006457//protein folding;GO:0006333//chromatin assembly or disassembly;GO:0006950//response to stress	GO:0031072//heat shock protein binding	GO:0005737//cytoplasm
CL1228.Contig2	551	4	0.7172	gi|462416291|gb|EMJ21028.1|	206.1	2e-52	hypothetical protein PRUPE_ppa026670mg [Prunus persica]	sp|Q8RV04|TI141_ARATH	198	2e-51	Mitochondrial import inner membrane translocase subunit TIM14-1 OS=Arabidopsis thaliana GN=TIM14-1 PE=3 SV=1	SPAC824.06	82.8	3e-16	COG2214	DnaJ-class molecular chaperone	K09539	4e-53	205	gmx:100789361	DnaJ homolog subfamily C member 19	GO:0006457//protein folding;GO:0006950//response to stress	GO:0031072//heat shock protein binding	GO:0005737//cytoplasm
CL1228.Contig3	185	5	2.6701	--	--	--	--	--	--	--	--	--	--	--	--	--	--	--	--	--	--	-	-	-
CL1228.Contig4	610	8	1.2957	gi|462416291|gb|EMJ21028.1|	210.3	1e-53	hypothetical protein PRUPE_ppa026670mg [Prunus persica]	sp|Q8RV04|TI141_ARATH	200	6e-52	Mitochondrial import inner membrane translocase subunit TIM14-1 OS=Arabidopsis thaliana GN=TIM14-1 PE=3 SV=1	SPAC824.06	84.7	1e-16	COG2214	DnaJ-class molecular chaperone	K09539	1e-53	207	gmx:100789361	DnaJ homolog subfamily C member 19	GO:0006457//protein folding;GO:0006950//response to stress	GO:0031072//heat shock protein binding	GO:0005737//cytoplasm
CL1228.Contig5	367	2	0.5384	gi|225449128|ref|XP_002277365.1|	116.7	1e-25	PREDICTED: mitochondrial import inner membrane translocase subunit TIM14-like [Vitis vinifera]	sp|Q8RV04|TI141_ARATH	110	2e-25	Mitochondrial import inner membrane translocase subunit TIM14-1 OS=Arabidopsis thaliana GN=TIM14-1 PE=3 SV=1	--	--	--	--	--	K09539	7e-27	116	vvi:100251345	DnaJ homolog subfamily C member 19	GO:0006457//protein folding;GO:0006950//response to stress	GO:0016788//hydrolase activity, acting on ester bonds;GO:0046872//metal ion binding;GO:0003723//RNA binding;GO:0031072//heat shock protein binding	GO:0005737//cytoplasm
CL1229.Contig1	253	551	215.161	gi|470109564|ref|XP_004291063.1|	166.8	9e-41	PREDICTED: eukaryotic initiation factor 4A-9-like [Fragaria vesca subsp. vesca]	sp|P41377|IF4A2_ARATH	163	2e-41	Eukaryotic initiation factor 4A-2 OS=Arabidopsis thaliana GN=TIF4A-2 PE=1 SV=1	SPAC1006.07	120	8e-28	COG0513	Superfamily II DNA and RNA helicases	K03257	5e-41	163	mtr:MTR_2g039960	translation initiation factor 4A	GO:0006413//translational initiation;GO:0009651//response to salt stress;GO:0006096//glycolysis;GO:0006094//gluconeogenesis;GO:0046686//response to cadmium ion	GO:0003743//translation initiation factor activity;GO:0008026//ATP-dependent helicase activity;GO:0005524//ATP binding	GO:0005829//cytosol;GO:0009506//plasmodesma;GO:0005774//vacuolar membrane;GO:0005794//Golgi apparatus;GO:0005886//plasma membrane
CL1229.Contig2	655	287	43.2885	gi|307135861|gb|ADN33729.1|	280.4	1e-74	helicase [Cucumis melo subsp. melo]	sp|Q40468|IF415_TOBAC	279	1e-75	Eukaryotic initiation factor 4A-15 OS=Nicotiana tabacum PE=2 SV=1	SPAC1006.07	160	1e-39	COG0513	Superfamily II DNA and RNA helicases	K03257	2e-75	280	gmx:100788218	translation initiation factor 4A	GO:0046686//response to cadmium ion	GO:0008026//ATP-dependent helicase activity;GO:0003676//nucleic acid binding;GO:0005524//ATP binding	GO:0005730//nucleolus;GO:0009505//plant-type cell wall;GO:0005886//plasma membrane;GO:0005829//cytosol
CL1229.Contig3	536	106	19.5377	gi|307135861|gb|ADN33729.1|	280.4	9e-75	helicase [Cucumis melo subsp. melo]	sp|Q40468|IF415_TOBAC	278	1e-75	Eukaryotic initiation factor 4A-15 OS=Nicotiana tabacum PE=2 SV=1	SPAC1006.07	160	9e-40	COG0513	Superfamily II DNA and RNA helicases	K03257	1e-75	280	gmx:100788218	translation initiation factor 4A	GO:0046686//response to cadmium ion	GO:0008026//ATP-dependent helicase activity;GO:0003676//nucleic acid binding;GO:0005524//ATP binding	GO:0005730//nucleolus;GO:0009505//plant-type cell wall;GO:0005886//plasma membrane;GO:0005829//cytosol
CL1229.Contig4	1042	1057	100.216	gi|255560725|ref|XP_002521376.1|	414.8	1e-114	dead box ATP-dependent RNA helicase, putative [Ricinus communis] >gi|223539454|gb|EEF41044.1| dead box ATP-dependent RNA helicase, putative [Ricinus communis]	sp|P41376|IF4A1_ARATH	412	1e-115	Eukaryotic initiation factor 4A-1 OS=Arabidopsis thaliana GN=TIF4A-1 PE=1 SV=1	SPAC1006.07	323	4e-88	COG0513	Superfamily II DNA and RNA helicases	K03257	9e-116	414	rcu:RCOM_0654950	translation initiation factor 4A	GO:0006413//translational initiation;GO:0009651//response to salt stress;GO:0006096//glycolysis;GO:0006094//gluconeogenesis;GO:0046686//response to cadmium ion	GO:0003743//translation initiation factor activity;GO:0008026//ATP-dependent helicase activity;GO:0005524//ATP binding;GO:0005515//protein binding	GO:0005829//cytosol;GO:0005730//nucleolus;GO:0009506//plasmodesma;GO:0009505//plant-type cell wall;GO:0005794//Golgi apparatus;GO:0005886//plasma membrane;GO:0048046//apoplast
CL1229.Contig5	370	390	104.135	gi|449458151|ref|XP_004146811.1|	240	8e-63	PREDICTED: eukaryotic initiation factor 4A-8-like [Cucumis sativus] >gi|449476633|ref|XP_004154791.1| PREDICTED: eukaryotic initiation factor 4A-8-like [Cucumis sativus]	sp|P41381|IF4A8_TOBAC	236	3e-63	Eukaryotic initiation factor 4A-8 OS=Nicotiana tabacum PE=2 SV=1	SPAC1006.07	180	5e-46	COG0513	Superfamily II DNA and RNA helicases	K03257	1e-63	238	rcu:RCOM_0654950	translation initiation factor 4A	GO:0006413//translational initiation;GO:0046686//response to cadmium ion	GO:0003743//translation initiation factor activity;GO:0008026//ATP-dependent helicase activity;GO:0005524//ATP binding	GO:0005829//cytosol;GO:0005730//nucleolus;GO:0009505//plant-type cell wall;GO:0005886//plasma membrane
CL1229.Contig6	1899	9077	472.225	gi|359484301|ref|XP_002281247.2|	798.5	0	PREDICTED: eukaryotic initiation factor 4A-15-like [Vitis vinifera]	sp|Q40467|IF414_TOBAC	790	0	Eukaryotic initiation factor 4A-14 OS=Nicotiana tabacum PE=2 SV=1	SPAC1006.07	551	1e-156	COG0513	Superfamily II DNA and RNA helicases	K03257	0	791	vvi:100249159	translation initiation factor 4A	GO:0046686//response to cadmium ion	GO:0008026//ATP-dependent helicase activity;GO:0003676//nucleic acid binding;GO:0005524//ATP binding	GO:0005730//nucleolus;GO:0009505//plant-type cell wall;GO:0005886//plasma membrane;GO:0005829//cytosol
CL123.Contig1	152	1	0.65	--	--	--	--	--	--	--	--	--	--	--	--	--	--	--	--	--	--	-	-	-
CL123.Contig2	340	14	4.068	gi|147810868|emb|CAN60717.1|	88.2	4e-17	hypothetical protein VITISV_034288 [Vitis vinifera]	sp|Q7XBQ9|RGA2_SOLBU	47	3e-06	Disease resistance protein RGA2 OS=Solanum bulbocastanum GN=RGA2 PE=1 SV=1	--	--	--	--	--	--	--	--	--	--	-	-	-
CL1230.Contig1	197	16	8.0239	gi|462411539|gb|EMJ16588.1|	115.9	1e-25	hypothetical protein PRUPE_ppa005796mg [Prunus persica]	--	--	--	--	--	--	--	--	--	--	--	--	--	--	GO:0008152//metabolic process	GO:0016597//amino acid binding	-
CL1230.Contig2	1516	338	22.0267	gi|224143611|ref|XP_002336061.1|	661.8	0	predicted protein [Populus trichocarpa] >gi|222869846|gb|EEF06977.1| predicted protein [Populus trichocarpa]	--	--	--	--	mll5321	52.4	2e-06	COG2844	UTP:GlnB (protein PII) uridylyltransferase	--	--	--	--	--	GO:0019408//dolichol biosynthetic process	GO:0016597//amino acid binding	GO:0009507//chloroplast
CL1231.Contig1	1380	35	2.5057	gi|154720969|gb|ABS84660.1|	108.6	9e-53	SOC1-like protein 2 [Citrus sinensis]	sp|O64645|SOC1_ARATH	104	1e-44	MADS-box protein SOC1 OS=Arabidopsis thaliana GN=SOC1 PE=1 SV=1	SPBC317.01	65.5	2e-10	COG5068	Regulator of arginine metabolism and related MADS box-containing transcription factors	K09264	4e-31	90.5	zma:542041	MADS-box transcription factor, plant	GO:0006355//regulation of transcription, DNA-dependent	GO:0003677//DNA binding;GO:0046983//protein dimerization activity;GO:0003700//sequence-specific DNA binding transcription factor activity	GO:0005634//nucleus
CL1231.Contig2	1387	10	0.7123	gi|154720969|gb|ABS84660.1|	268.5	2e-70	SOC1-like protein 2 [Citrus sinensis]	sp|O64645|SOC1_ARATH	224	1e-58	MADS-box protein SOC1 OS=Arabidopsis thaliana GN=SOC1 PE=1 SV=1	SPBC317.01	73.9	6e-13	COG5068	Regulator of arginine metabolism and related MADS box-containing transcription factors	K09264	2e-40	164	vvi:100232867	MADS-box transcription factor, plant	GO:0006351//transcription, DNA-dependent	GO:0005488//binding;GO:0016491//oxidoreductase activity	-
CL1231.Contig3	540	0	0	--	--	--	--	--	--	--	--	--	--	--	--	--	--	--	--	--	--	-	-	-
CL1231.Contig4	1283	23	1.7711	gi|154720969|gb|ABS84660.1|	269.6	8e-71	SOC1-like protein 2 [Citrus sinensis]	sp|O64645|SOC1_ARATH	224	1e-58	MADS-box protein SOC1 OS=Arabidopsis thaliana GN=SOC1 PE=1 SV=1	SPBC317.01	73.9	5e-13	COG5068	Regulator of arginine metabolism and related MADS box-containing transcription factors	K09264	2e-40	164	vvi:100232867	MADS-box transcription factor, plant	GO:0006351//transcription, DNA-dependent	GO:0005488//binding;GO:0016491//oxidoreductase activity	-
CL1232.Contig1	786	10	1.2569	gi|388514399|gb|AFK45261.1|	50.4	1e-28	unknown [Medicago truncatula]	--	--	--	--	--	--	--	--	--	K09659	3e-25	91.7	sbi:SORBI_01g006570	dolichyl-phosphate mannosyltransferase polypeptide 3	GO:0009853//photorespiration	GO:0016757//transferase activity, transferring glycosyl groups	GO:0005576//extracellular region;GO:0016023//cytoplasmic membrane-bounded vesicle;GO:0005783//endoplasmic reticulum;GO:0005739//mitochondrion;GO:0033185//dolichol-phosphate-mannose synthase complex
CL1232.Contig2	818	33	3.9856	gi|462396035|gb|EMJ01834.1|	139.4	6e-32	hypothetical protein PRUPE_ppa013743mg [Prunus persica]	--	--	--	--	--	--	--	--	--	K09659	3e-31	133	pop:POPTR_756293	dolichyl-phosphate mannosyltransferase polypeptide 3	GO:0009853//photorespiration	-	GO:0005783//endoplasmic reticulum;GO:0033185//dolichol-phosphate-mannose synthase complex
CL1232.Contig3	741	10	1.3333	gi|462396035|gb|EMJ01834.1|	37	9e-25	hypothetical protein PRUPE_ppa013743mg [Prunus persica]	--	--	--	--	--	--	--	--	--	K09659	4e-25	104	pop:POPTR_756293	dolichyl-phosphate mannosyltransferase polypeptide 3	GO:0009853//photorespiration	GO:0016757//transferase activity, transferring glycosyl groups	GO:0005576//extracellular region;GO:0005783//endoplasmic reticulum;GO:0005739//mitochondrion;GO:0033185//dolichol-phosphate-mannose synthase complex
CL1232.Contig4	752	43	5.6491	gi|462396035|gb|EMJ01834.1|	156	5e-37	hypothetical protein PRUPE_ppa013743mg [Prunus persica]	--	--	--	--	--	--	--	--	--	K09659	3e-36	150	pop:POPTR_756293	dolichyl-phosphate mannosyltransferase polypeptide 3	GO:0009853//photorespiration	GO:0016757//transferase activity, transferring glycosyl groups	GO:0005576//extracellular region;GO:0016023//cytoplasmic membrane-bounded vesicle;GO:0005783//endoplasmic reticulum;GO:0005739//mitochondrion;GO:0033185//dolichol-phosphate-mannose synthase complex
CL1233.Contig1	1013	10	0.9753	gi|470107642|ref|XP_004290153.1|	240.7	2e-62	PREDICTED: uncharacterized HIT-like protein Rv1262c/MT1300-like [Fragaria vesca subsp. vesca]	--	--	--	--	L60959	90.1	5e-18	COG0537	Diadenosine tetraphosphate (Ap4A) hydrolase and other HIT family hydrolases	--	--	--	--	--	GO:0006790//sulfur compound metabolic process;GO:0009150//purine ribonucleotide metabolic process	GO:0047627//adenylylsulfatase activity	GO:0005777//peroxisome;GO:0005634//nucleus
CL1233.Contig2	1067	29	2.6851	gi|470107642|ref|XP_004290153.1|	286.6	5e-76	PREDICTED: uncharacterized HIT-like protein Rv1262c/MT1300-like [Fragaria vesca subsp. vesca]	sp|P42856|ZB14_MAIZE	55.1	7e-08	14 kDa zinc-binding protein OS=Zea mays GN=ZBP14 PE=1 SV=1	L60959	106	8e-23	COG0537	Diadenosine tetraphosphate (Ap4A) hydrolase and other HIT family hydrolases	K01522	2e-06	51.6	olu:OSTLU_14523	bis(5'-adenosyl)-triphosphatase [EC:3.6.1.29]	GO:0006790//sulfur compound metabolic process;GO:0009150//purine ribonucleotide metabolic process	GO:0047627//adenylylsulfatase activity	GO:0005777//peroxisome;GO:0005634//nucleus
CL1236.Contig1	1069	10	0.9242	gi|296086554|emb|CBI32143.3|	461.5	1e-128	unnamed protein product [Vitis vinifera]	--	--	--	--	TM1547	58.9	1e-08	COG1078	HD superfamily phosphohydrolases	--	--	--	--	--	GO:0001510//RNA methylation;GO:0006364//rRNA processing	GO:0046872//metal ion binding;GO:0008081//phosphoric diester hydrolase activity;GO:0051536//iron-sulfur cluster binding;GO:0008173//RNA methyltransferase activity	GO:0005737//cytoplasm;GO:0005634//nucleus
CL1236.Contig2	1033	8	0.7651	gi|296086554|emb|CBI32143.3|	433.7	2e-120	unnamed protein product [Vitis vinifera]	--	--	--	--	TM1547	58.9	1e-08	COG1078	HD superfamily phosphohydrolases	--	--	--	--	--	GO:0001510//RNA methylation;GO:0006364//rRNA processing	GO:0046872//metal ion binding;GO:0008081//phosphoric diester hydrolase activity;GO:0051536//iron-sulfur cluster binding;GO:0008173//RNA methyltransferase activity	GO:0005737//cytoplasm;GO:0005634//nucleus
CL1236.Contig3	1152	11	0.9433	gi|296086554|emb|CBI32143.3|	105.9	2e-122	unnamed protein product [Vitis vinifera]	--	--	--	--	--	--	--	--	--	--	--	--	--	--	GO:0001510//RNA methylation;GO:0006364//rRNA processing	GO:0046872//metal ion binding;GO:0008081//phosphoric diester hydrolase activity;GO:0051536//iron-sulfur cluster binding;GO:0008173//RNA methyltransferase activity	GO:0005737//cytoplasm;GO:0005634//nucleus
CL1236.Contig4	350	5	1.4113	gi|224103039|ref|XP_002312899.1|	138.3	3e-32	predicted protein [Populus trichocarpa] >gi|222849307|gb|EEE86854.1| predicted protein [Populus trichocarpa]	--	--	--	--	--	--	--	--	--	--	--	--	--	--	GO:0001510//RNA methylation;GO:0006364//rRNA processing	GO:0046872//metal ion binding;GO:0008081//phosphoric diester hydrolase activity;GO:0051536//iron-sulfur cluster binding;GO:0008173//RNA methyltransferase activity	GO:0005737//cytoplasm;GO:0005634//nucleus
CL1236.Contig5	832	6	0.7125	gi|449446654|ref|XP_004141086.1|	394	1e-108	PREDICTED: protein SAMHD1 homolog [Cucumis sativus]	--	--	--	--	--	--	--	--	--	--	--	--	--	--	GO:0001510//RNA methylation;GO:0006364//rRNA processing	GO:0046872//metal ion binding;GO:0008081//phosphoric diester hydrolase activity;GO:0051536//iron-sulfur cluster binding;GO:0008173//RNA methyltransferase activity	GO:0005737//cytoplasm;GO:0005634//nucleus
CL1236.Contig6	1170	0	0	gi|462413493|gb|EMJ18542.1|	481.1	1e-134	hypothetical protein PRUPE_ppa019164mg [Prunus persica]	--	--	--	--	PAB2116	135	1e-31	COG1078	HD superfamily phosphohydrolases	--	--	--	--	--	GO:0008152//metabolic process	GO:0046872//metal ion binding;GO:0008081//phosphoric diester hydrolase activity	GO:0005634//nucleus
CL1236.Contig7	1756	26	1.4628	gi|462413493|gb|EMJ18542.1|	805.8	0	hypothetical protein PRUPE_ppa019164mg [Prunus persica]	--	--	--	--	PAB2116	148	3e-35	COG1078	HD superfamily phosphohydrolases	--	--	--	--	--	GO:0008152//metabolic process	GO:0046872//metal ion binding;GO:0008081//phosphoric diester hydrolase activity	GO:0005634//nucleus
CL1238.Contig1	616	24	3.8491	gi|462395971|gb|EMJ01770.1|	299.3	2e-80	hypothetical protein PRUPE_ppa009854mg [Prunus persica]	sp|P13983|EXTN_TOBAC	87.4	6e-18	Extensin OS=Nicotiana tabacum GN=HRGPNT3 PE=2 SV=1	SPBC28F2.12	57.8	1e-08	COG0086	DNA-directed RNA polymerase, beta' subunit/160 kD subunit	K14709	2e-14	77	vcn:VOLCADRAFT_104214	solute carrier family 39 (zinc transporter), member 1/2/3	-	-	-
CL1238.Contig2	1077	190	17.4289	gi|462395972|gb|EMJ01771.1|	318.9	9e-86	hypothetical protein PRUPE_ppa009854mg [Prunus persica]	sp|P13983|EXTN_TOBAC	94	1e-19	Extensin OS=Nicotiana tabacum GN=HRGPNT3 PE=2 SV=1	Rv1078	60.1	7e-09	COG1714	Predicted membrane protein/domain	K14709	8e-17	86.3	vcn:VOLCADRAFT_104214	solute carrier family 39 (zinc transporter), member 1/2/3	GO:0009646//response to absence of light;GO:0010363//regulation of plant-type hypersensitive response;GO:0052542//defense response by callose deposition;GO:0009409//response to cold;GO:0009611//response to wounding;GO:0010200//response to chitin;GO:0006612//protein targeting to membrane;GO:0006944//cellular membrane fusion;GO:0043069//negative regulation of programmed cell death;GO:0030968//endop…	-	GO:0005829//cytosol;GO:0009506//plasmodesma
CL1238.Contig3	1276	15	1.1614	gi|462395972|gb|EMJ01771.1|	288.9	1e-76	hypothetical protein PRUPE_ppa009854mg [Prunus persica]	sp|P13983|EXTN_TOBAC	86.7	3e-17	Extensin OS=Nicotiana tabacum GN=HRGPNT3 PE=2 SV=1	YDL140c	69.7	1e-11	COG0086	DNA-directed RNA polymerase, beta' subunit/160 kD subunit	K14709	5e-15	80.5	vcn:VOLCADRAFT_104214	solute carrier family 39 (zinc transporter), member 1/2/3	GO:0009646//response to absence of light;GO:0010363//regulation of plant-type hypersensitive response;GO:0052542//defense response by callose deposition;GO:0009409//response to cold;GO:0009611//response to wounding;GO:0010200//response to chitin;GO:0006612//protein targeting to membrane;GO:0006944//cellular membrane fusion;GO:0043069//negative regulation of programmed cell death;GO:0030968//endop…	-	GO:0005829//cytosol;GO:0009506//plasmodesma
CL1238.Contig4	1191	2	0.1659	gi|225428883|ref|XP_002285315.1|	264.6	2e-69	PREDICTED: uncharacterized protein LOC100241815 [Vitis vinifera] >gi|296090460|emb|CBI40279.3| unnamed protein product [Vitis vinifera]	sp|P13983|EXTN_TOBAC	86.7	2e-17	Extensin OS=Nicotiana tabacum GN=HRGPNT3 PE=2 SV=1	YDL140c	69.7	9e-12	COG0086	DNA-directed RNA polymerase, beta' subunit/160 kD subunit	K14709	5e-15	80.5	vcn:VOLCADRAFT_104214	solute carrier family 39 (zinc transporter), member 1/2/3	GO:0006952//defense response;GO:0009409//response to cold;GO:0033554//cellular response to stress;GO:0043067//regulation of programmed cell death;GO:0033036;GO:0010033//response to organic substance	-	GO:0005829//cytosol;GO:0009506//plasmodesma
CL1238.Contig5	1275	6	0.4649	gi|225428883|ref|XP_002285315.1|	264.6	2e-69	PREDICTED: uncharacterized protein LOC100241815 [Vitis vinifera] >gi|296090460|emb|CBI40279.3| unnamed protein product [Vitis vinifera]	sp|P13983|EXTN_TOBAC	86.7	3e-17	Extensin OS=Nicotiana tabacum GN=HRGPNT3 PE=2 SV=1	YDL140c	69.7	1e-11	COG0086	DNA-directed RNA polymerase, beta' subunit/160 kD subunit	K14709	5e-15	80.5	vcn:VOLCADRAFT_104214	solute carrier family 39 (zinc transporter), member 1/2/3	GO:0006952//defense response;GO:0009409//response to cold;GO:0033554//cellular response to stress;GO:0043067//regulation of programmed cell death;GO:0033036;GO:0010033//response to organic substance	-	GO:0005829//cytosol;GO:0009506//plasmodesma
CL1238.Contig6	1360	1	0.0726	gi|462395972|gb|EMJ01771.1|	288.9	1e-76	hypothetical protein PRUPE_ppa009854mg [Prunus persica]	sp|P13983|EXTN_TOBAC	86.7	3e-17	Extensin OS=Nicotiana tabacum GN=HRGPNT3 PE=2 SV=1	YDL140c	69.7	1e-11	COG0086	DNA-directed RNA polymerase, beta' subunit/160 kD subunit	K14709	6e-15	80.5	vcn:VOLCADRAFT_104214	solute carrier family 39 (zinc transporter), member 1/2/3	GO:0009646//response to absence of light;GO:0010363//regulation of plant-type hypersensitive response;GO:0052542//defense response by callose deposition;GO:0009409//response to cold;GO:0009611//response to wounding;GO:0010200//response to chitin;GO:0006612//protein targeting to membrane;GO:0006944//cellular membrane fusion;GO:0043069//negative regulation of programmed cell death;GO:0030968//endop…	-	GO:0005829//cytosol;GO:0009506//plasmodesma
CL1239.Contig1	269	24	8.8144	gi|255558761|ref|XP_002520404.1|	172.2	2e-42	conserved hypothetical protein [Ricinus communis] >gi|223540389|gb|EEF41959.1| conserved hypothetical protein [Ricinus communis]	--	--	--	--	--	--	--	--	--	K15601	1e-43	172	rcu:RCOM_1397010	lysine-specific demethylase 3 [EC:1.14.11.-]	-	GO:0008270//zinc ion binding;GO:0003677//DNA binding	-
CL124.Contig1	305	18	5.8305	gi|224071537|ref|XP_002303507.1|	55.1	4e-07	predicted protein [Populus trichocarpa] >gi|222840939|gb|EEE78486.1| predicted protein [Populus trichocarpa]	--	--	--	--	--	--	--	--	--	--	--	--	--	--	-	-	-
CL1240.Contig1	251	0	0	gi|255588220|ref|XP_002534539.1|	90.5	8e-18	kinase, putative [Ricinus communis] >gi|223525084|gb|EEF27843.1| kinase, putative [Ricinus communis]	sp|Q9M3D8|LRK13_ARATH	62.4	6e-11	L-type lectin-domain containing receptor kinase I.3 OS=Arabidopsis thaliana GN=LECRK13 PE=1 SV=1	--	--	--	--	--	--	--	--	--	--	GO:0006468//protein phosphorylation	GO:0004715//non-membrane spanning protein tyrosine kinase activity;GO:0030246//carbohydrate binding;GO:0005524//ATP binding;GO:0004674//protein serine/threonine kinase activity	-
CL1240.Contig2	1049	118	11.1132	gi|462403690|gb|EMJ09247.1|	484.2	1e-135	hypothetical protein PRUPE_ppa002342mg [Prunus persica]	sp|Q9M345|LRK42_ARATH	364	4e-101	L-type lectin-domain containing receptor kinase IV.2 OS=Arabidopsis thaliana GN=LECRK42 PE=2 SV=1	--	--	--	--	--	K10082	6e-12	70.1	mtr:MTR_5g031140	lectin, mannose-binding 2	GO:0006468//protein phosphorylation	GO:0004715//non-membrane spanning protein tyrosine kinase activity;GO:0030246//carbohydrate binding;GO:0005524//ATP binding;GO:0004674//protein serine/threonine kinase activity	-
CL1241.Contig1	1414	754	52.6809	gi|449451397|ref|XP_004143448.1|	538.5	1e-151	PREDICTED: mitochondrial uncoupling protein 5-like [Cucumis sativus] >gi|449518847|ref|XP_004166447.1| PREDICTED: mitochondrial uncoupling protein 5-like [Cucumis sativus]	sp|Q9SJY5|PUMP5_ARATH	460	8e-130	Mitochondrial uncoupling protein 5 OS=Arabidopsis thaliana GN=PUMP5 PE=2 SV=1	--	--	--	--	--	K15104	3e-151	533	vvi:100266307	solute carrier family 25 (mitochondrial oxoglutarate transporter), member 11	GO:0006835//dicarboxylic acid transport;GO:0055085//transmembrane transport;GO:0006839//mitochondrial transport	GO:0005310//dicarboxylic acid transmembrane transporter activity	GO:0016021//integral to membrane;GO:0031966//mitochondrial membrane
CL1242.Contig1	616	9	1.4434	gi|359491900|ref|XP_002278260.2|	132.9	3e-30	PREDICTED: mitochondrial substrate carrier family protein Q [Vitis vinifera] >gi|297745646|emb|CBI40811.3| unnamed protein product [Vitis vinifera]	sp|O04200|PXN_ARATH	96.3	1e-20	Peroxisomal nicotinamide adenine dinucleotide carrier OS=Arabidopsis thaliana GN=PXN PE=1 SV=1	--	--	--	--	--	K13354	3e-28	122	gmx:100775304	solute carrier family 25 (peroxisomal adenine nucleotide transporter), member 17	GO:0006810//transport	-	GO:0016021//integral to membrane;GO:0009536//plastid;GO:0005778//peroxisomal membrane;GO:0005886//plasma membrane
CL1242.Contig2	1557	45	2.8553	gi|224065605|ref|XP_002301880.1|	565.1	1e-159	predicted protein [Populus trichocarpa] >gi|118486261|gb|ABK94972.1| unknown [Populus trichocarpa] >gi|222843606|gb|EEE81153.1| predicted protein [Populus trichocarpa]	sp|O04200|PXN_ARATH	390	1e-108	Peroxisomal nicotinamide adenine dinucleotide carrier OS=Arabidopsis thaliana GN=PXN PE=1 SV=1	--	--	--	--	--	K13354	2e-156	550	gmx:100775304	solute carrier family 25 (peroxisomal adenine nucleotide transporter), member 17	GO:0006635//fatty acid beta-oxidation;GO:0043132//NAD transport;GO:0044375//regulation of peroxisome size	-	GO:0005739//mitochondrion;GO:0016021//integral to membrane;GO:0009536//plastid;GO:0005778//peroxisomal membrane;GO:0005774//vacuolar membrane
CL1242.Contig3	572	26	4.4906	gi|224065605|ref|XP_002301880.1|	99.4	3e-20	predicted protein [Populus trichocarpa] >gi|118486261|gb|ABK94972.1| unknown [Populus trichocarpa] >gi|222843606|gb|EEE81153.1| predicted protein [Populus trichocarpa]	sp|O04200|PXN_ARATH	80.9	5e-16	Peroxisomal nicotinamide adenine dinucleotide carrier OS=Arabidopsis thaliana GN=PXN PE=1 SV=1	--	--	--	--	--	K13354	1e-19	94.4	gmx:100775304	solute carrier family 25 (peroxisomal adenine nucleotide transporter), member 17	GO:0006810//transport	-	GO:0016021//integral to membrane;GO:0009536//plastid
CL1243.Contig1	573	32	5.5173	gi|359474508|ref|XP_003631483.1|	80.1	2e-14	PREDICTED: MORN repeat-containing protein 1-like [Vitis vinifera]	sp|Q56YP2|PI5K1_ARATH	115	2e-26	Phosphatidylinositol 4-phosphate 5-kinase 1 OS=Arabidopsis thaliana GN=PIP5K1 PE=1 SV=1	slr1485	107	1e-23	COG4642	Uncharacterized protein conserved in bacteria	K03115	1e-100	363	vvi:100262569	casein kinase II subunit beta	GO:0016310//phosphorylation;GO:0006508//proteolysis	GO:0016301//kinase activity;GO:0008233//peptidase activity	GO:0009536//plastid
CL1243.Contig2	1293	122	9.3217	gi|255571071|ref|XP_002526486.1|	597.4	1e-169	1-phosphatidylinositol-4-phosphate 5-kinase, putative [Ricinus communis] >gi|223534161|gb|EEF35877.1| 1-phosphatidylinositol-4-phosphate 5-kinase, putative [Ricinus communis]	sp|Q8RY89|PI5K8_ARATH	134	1e-31	Phosphatidylinositol 4-phosphate 5-kinase 8 OS=Arabidopsis thaliana GN=PIP5K8 PE=2 SV=1	slr1485	140	4e-33	COG4642	Uncharacterized protein conserved in bacteria	K03115	7e-156	548	vvi:100262569	casein kinase II subunit beta	GO:0016310//phosphorylation;GO:0006508//proteolysis	GO:0016301//kinase activity;GO:0008233//peptidase activity	GO:0009536//plastid
CL1244.Contig1	461	177	37.9318	gi|225452019|ref|XP_002283661.1|	169.1	2e-41	PREDICTED: putative DNA repair protein RAD23-3 isoform 2 [Vitis vinifera]	sp|Q40742|RAD23_ORYSJ	118	2e-27	Probable DNA repair protein RAD23 OS=Oryza sativa subsp. japonica GN=RAD23 PE=1 SV=2	ECU02g1080	53.5	1e-07	COG5272	Ubiquitin	K10839	1e-38	156	vvi:100245820	UV excision repair protein RAD23	GO:0043161//proteasomal ubiquitin-dependent protein catabolic process;GO:0006289//nucleotide-excision repair	GO:0070628//proteasome binding;GO:0003684//damaged DNA binding;GO:0043130//ubiquitin binding	GO:0005634//nucleus
CL1244.Contig2	647	68	10.3833	gi|460375404|ref|XP_004233496.1|	137.5	1e-31	PREDICTED: putative DNA repair protein RAD23-3-like isoform 2 [Solanum lycopersicum]	sp|Q40742|RAD23_ORYSJ	100	7e-22	Probable DNA repair protein RAD23 OS=Oryza sativa subsp. japonica GN=RAD23 PE=1 SV=2	ECU02g1080	53.5	3e-07	COG5272	Ubiquitin	K10839	4e-31	132	vvi:100245820	UV excision repair protein RAD23	GO:0043161//proteasomal ubiquitin-dependent protein catabolic process;GO:0006289//nucleotide-excision repair	GO:0003684//damaged DNA binding	GO:0005634//nucleus
CL1245.Contig1	265	3	1.1184	gi|470143482|ref|XP_004307403.1|	151.4	4e-36	PREDICTED: RNA pseudourine synthase 5-like [Fragaria vesca subsp. vesca]	sp|Q5M721|PUS5_ARATH	127	2e-30	RNA pseudourine synthase 5 OS=Arabidopsis thaliana GN=At3g52260 PE=2 SV=2	slr1592	65.1	3e-11	COG0564	Pseudouridylate synthases, 23S RNA-specific	--	--	--	--	--	GO:0001522//pseudouridine synthesis	GO:0009982//pseudouridine synthase activity;GO:0003723//RNA binding	GO:0005739//mitochondrion
CL1245.Contig2	287	3	1.0327	gi|470143482|ref|XP_004307403.1|	135.6	2e-31	PREDICTED: RNA pseudourine synthase 5-like [Fragaria vesca subsp. vesca]	sp|Q5M721|PUS5_ARATH	118	7e-28	RNA pseudourine synthase 5 OS=Arabidopsis thaliana GN=At3g52260 PE=2 SV=2	slr1592	65.1	3e-11	COG0564	Pseudouridylate synthases, 23S RNA-specific	--	--	--	--	--	GO:0001522//pseudouridine synthesis	GO:0009982//pseudouridine synthase activity;GO:0003723//RNA binding	GO:0005739//mitochondrion
CL1246.Contig1	612	14	2.26	gi|359487564|ref|XP_003633613.1|	176.4	2e-43	PREDICTED: ABC transporter I family member 20 isoform 2 [Vitis vinifera]	sp|Q9LZ98|AB20I_ARATH	154	4e-38	ABC transporter I family member 20 OS=Arabidopsis thaliana GN=ABCI20 PE=2 SV=1	--	--	--	--	--	K12608	2e-44	176	vvi:100259555	CCR4-NOT complex subunit CAF16	GO:0006007//glucose catabolic process;GO:0009744//response to sucrose stimulus;GO:0010224//response to UV-B;GO:0009813//flavonoid biosynthetic process;GO:0006200//ATP catabolic process;GO:0080167//response to karrikin	GO:0005524//ATP binding;GO:0016887//ATPase activity;GO:0005215//transporter activity	GO:0005886//plasma membrane
CL1246.Contig2	1331	336	24.9398	gi|147807582|emb|CAN66319.1|	573.9	2e-162	hypothetical protein VITISV_040623 [Vitis vinifera]	sp|Q9LZ98|AB20I_ARATH	543	7e-155	ABC transporter I family member 20 OS=Arabidopsis thaliana GN=ABCI20 PE=2 SV=1	SPAC20G4.01	199	9e-51	COG4586	ABC-type uncharacterized transport system, ATPase component	K12608	1e-162	570	vvi:100259555	CCR4-NOT complex subunit CAF16	GO:0006007//glucose catabolic process;GO:0009744//response to sucrose stimulus;GO:0010224//response to UV-B;GO:0009813//flavonoid biosynthetic process;GO:0006200//ATP catabolic process;GO:0080167//response to karrikin	GO:0005524//ATP binding;GO:0016887//ATPase activity;GO:0005215//transporter activity	GO:0005886//plasma membrane
CL1247.Contig1	401	0	0	gi|470141532|ref|XP_004306484.1|	183.3	9e-46	PREDICTED: clp protease-related protein At4g12060, chloroplastic-like [Fragaria vesca subsp. vesca]	sp|Q8GW78|CLP41_ARATH	164	1e-41	Clp protease-related protein At4g12060, chloroplastic OS=Arabidopsis thaliana GN=At4g12060 PE=1 SV=1	sll0020	60.5	8e-10	COG0542	ATPases with chaperone activity, ATP-binding subunit	K03696	2e-10	62.4	olu:OSTLU_29402	ATP-dependent Clp protease ATP-binding subunit ClpC	GO:0009684//indoleacetic acid biosynthetic process;GO:0006508//proteolysis;GO:0006569//tryptophan catabolic process	GO:0008233//peptidase activity;GO:0043424//protein histidine kinase binding;GO:0005524//ATP binding	GO:0009941//chloroplast envelope;GO:0009579//thylakoid;GO:0009570//chloroplast stroma
CL1247.Contig2	585	0	0	gi|462405285|gb|EMJ10749.1|	239.2	3e-62	hypothetical protein PRUPE_ppa010827mg [Prunus persica]	sp|Q8GW78|CLP41_ARATH	197	5e-51	Clp protease-related protein At4g12060, chloroplastic OS=Arabidopsis thaliana GN=At4g12060 PE=1 SV=1	sll0020	58.9	6e-09	COG0542	ATPases with chaperone activity, ATP-binding subunit	K03696	2e-10	63.5	pop:POPTR_575448	ATP-dependent Clp protease ATP-binding subunit ClpC	GO:0009684//indoleacetic acid biosynthetic process;GO:0006508//proteolysis;GO:0006569//tryptophan catabolic process	GO:0008233//peptidase activity;GO:0043424//protein histidine kinase binding;GO:0005524//ATP binding	GO:0009941//chloroplast envelope;GO:0009570//chloroplast stroma
CL1247.Contig3	944	2	0.2093	gi|462405285|gb|EMJ10749.1|	304.3	1e-81	hypothetical protein PRUPE_ppa010827mg [Prunus persica]	sp|Q8GW78|CLP41_ARATH	269	2e-72	Clp protease-related protein At4g12060, chloroplastic OS=Arabidopsis thaliana GN=At4g12060 PE=1 SV=1	sll0020	71.2	2e-12	COG0542	ATPases with chaperone activity, ATP-binding subunit	K03696	3e-13	73.9	pop:POPTR_575448	ATP-dependent Clp protease ATP-binding subunit ClpC	GO:0009684//indoleacetic acid biosynthetic process;GO:0019538//protein metabolic process;GO:0006569//tryptophan catabolic process	GO:0043424//protein histidine kinase binding;GO:0005524//ATP binding	GO:0009941//chloroplast envelope;GO:0009570//chloroplast stroma
CL1247.Contig4	1233	0	0	gi|462405285|gb|EMJ10749.1|	304.3	2e-81	hypothetical protein PRUPE_ppa010827mg [Prunus persica]	sp|Q8GW78|CLP41_ARATH	269	3e-72	Clp protease-related protein At4g12060, chloroplastic OS=Arabidopsis thaliana GN=At4g12060 PE=1 SV=1	SPAC11D3.06	77.4	5e-14	COG0534	Na+-driven multidrug efflux pump	K03327	2e-52	204	pop:POPTR_266996	multidrug resistance protein, MATE family	GO:0009684//indoleacetic acid biosynthetic process;GO:0019538//protein metabolic process;GO:0006569//tryptophan catabolic process	GO:0043424//protein histidine kinase binding;GO:0005524//ATP binding	GO:0009941//chloroplast envelope;GO:0009570//chloroplast stroma
CL1248.Contig1	1288	41	3.1448	gi|296086711|emb|CBI32346.3|	285	5e-160	unnamed protein product [Vitis vinifera]	sp|Q9LUG9|MD33A_ARATH	256	3e-119	Mediator of RNA polymerase II transcription subunit 33A OS=Arabidopsis thaliana GN=MED33A PE=1 SV=1	--	--	--	--	--	--	--	--	--	--	GO:0009698//phenylpropanoid metabolic process	-	-
CL1248.Contig2	1494	81	5.3563	gi|296086711|emb|CBI32346.3|	303.9	0	unnamed protein product [Vitis vinifera]	sp|Q9LUG9|MD33A_ARATH	298	2e-151	Mediator of RNA polymerase II transcription subunit 33A OS=Arabidopsis thaliana GN=MED33A PE=1 SV=1	--	--	--	--	--	--	--	--	--	--	GO:0009698//phenylpropanoid metabolic process	-	-
CL1248.Contig3	288	22	7.5468	gi|462422391|gb|EMJ26654.1|	166	1e-40	hypothetical protein PRUPE_ppa000298mg [Prunus persica]	sp|Q9LUG9|MD33A_ARATH	143	3e-35	Mediator of RNA polymerase II transcription subunit 33A OS=Arabidopsis thaliana GN=MED33A PE=1 SV=1	--	--	--	--	--	--	--	--	--	--	GO:0009698//phenylpropanoid metabolic process	-	-
CL1248.Contig4	697	21	2.9766	gi|224068803|ref|XP_002302829.1|	316.2	2e-85	predicted protein [Populus trichocarpa] >gi|222844555|gb|EEE82102.1| predicted protein [Populus trichocarpa]	sp|F4IN69|MD33B_ARATH	285	1e-77	Mediator of RNA polymerase II transcription subunit 33B OS=Arabidopsis thaliana GN=MED33B PE=1 SV=1	--	--	--	--	--	--	--	--	--	--	GO:2000762//regulation of phenylpropanoid metabolic process	-	GO:0016020//membrane
CL1249.Contig1	846	7	0.8174	gi|225440258|ref|XP_002283987.1|	137.5	2e-31	PREDICTED: 50S ribosomal protein 5, chloroplastic-like [Vitis vinifera]	sp|Q9LER7|PSRP5_ARATH	88.6	4e-18	50S ribosomal protein 5, chloroplastic OS=Arabidopsis thaliana GN=PSRP5 PE=2 SV=1	--	--	--	--	--	--	--	--	--	--	GO:0032544//plastid translation	-	GO:0009941//chloroplast envelope;GO:0009535//chloroplast thylakoid membrane
CL1249.Contig2	998	13	1.2869	gi|225440258|ref|XP_002283987.1|	137.5	3e-31	PREDICTED: 50S ribosomal protein 5, chloroplastic-like [Vitis vinifera]	sp|Q9LER7|PSRP5_ARATH	88.6	5e-18	50S ribosomal protein 5, chloroplastic OS=Arabidopsis thaliana GN=PSRP5 PE=2 SV=1	--	--	--	--	--	--	--	--	--	--	GO:0032544//plastid translation	-	GO:0009941//chloroplast envelope;GO:0009535//chloroplast thylakoid membrane
CL1249.Contig3	951	10	1.0388	gi|225440258|ref|XP_002283987.1|	137.5	3e-31	PREDICTED: 50S ribosomal protein 5, chloroplastic-like [Vitis vinifera]	sp|Q9LER7|PSRP5_ARATH	88.6	5e-18	50S ribosomal protein 5, chloroplastic OS=Arabidopsis thaliana GN=PSRP5 PE=2 SV=1	--	--	--	--	--	--	--	--	--	--	GO:0032544//plastid translation	-	GO:0009941//chloroplast envelope;GO:0009535//chloroplast thylakoid membrane
CL1249.Contig4	893	9	0.9957	gi|225440258|ref|XP_002283987.1|	137.5	2e-31	PREDICTED: 50S ribosomal protein 5, chloroplastic-like [Vitis vinifera]	sp|Q9LER7|PSRP5_ARATH	88.6	4e-18	50S ribosomal protein 5, chloroplastic OS=Arabidopsis thaliana GN=PSRP5 PE=2 SV=1	--	--	--	--	--	--	--	--	--	--	GO:0032544//plastid translation	-	GO:0009941//chloroplast envelope;GO:0009535//chloroplast thylakoid membrane
CL125.Contig1	173	7	3.9975	--	--	--	--	--	--	--	--	--	--	--	--	--	--	--	--	--	--	-	-	-
CL1250.Contig1	1093	33	2.9828	gi|462411563|gb|EMJ16612.1|	129.4	3e-80	hypothetical protein PRUPE_ppa006020mg [Prunus persica] >gi|462411564|gb|EMJ16613.1| hypothetical protein PRUPE_ppa006020mg [Prunus persica]	--	--	--	--	--	--	--	--	--	--	--	--	--	--	-	-	-
CL1250.Contig2	253	9	3.5144	--	--	--	--	--	--	--	--	--	--	--	--	--	--	--	--	--	--	-	-	-
CL1250.Contig3	1702	47	2.7282	gi|462411563|gb|EMJ16612.1|	352.8	1e-95	hypothetical protein PRUPE_ppa006020mg [Prunus persica] >gi|462411564|gb|EMJ16613.1| hypothetical protein PRUPE_ppa006020mg [Prunus persica]	--	--	--	--	--	--	--	--	--	--	--	--	--	--	-	-	-
CL1250.Contig4	1626	36	2.1873	gi|462411563|gb|EMJ16612.1|	129.4	6e-87	hypothetical protein PRUPE_ppa006020mg [Prunus persica] >gi|462411564|gb|EMJ16613.1| hypothetical protein PRUPE_ppa006020mg [Prunus persica]	--	--	--	--	--	--	--	--	--	--	--	--	--	--	-	-	-
CL1250.Contig5	1169	39	3.296	gi|462411563|gb|EMJ16612.1|	329.7	5e-89	hypothetical protein PRUPE_ppa006020mg [Prunus persica] >gi|462411564|gb|EMJ16613.1| hypothetical protein PRUPE_ppa006020mg [Prunus persica]	--	--	--	--	--	--	--	--	--	--	--	--	--	--	-	-	-
CL1251.Contig1	2166	28	1.2771	gi|359476848|ref|XP_002267100.2|	836.6	0	PREDICTED: zinc finger CCCH domain-containing protein 44-like [Vitis vinifera]	sp|Q9SD34|C3H44_ARATH	645	0	Zinc finger CCCH domain-containing protein 44 OS=Arabidopsis thaliana GN=At3g51120 PE=2 SV=3	--	--	--	--	--	K15223	1e-08	60.1	bdi:100831587	upstream activation factor subunit UAF30	GO:0044238//primary metabolic process;GO:0044260;GO:0007346//regulation of mitotic cell cycle	GO:0003676//nucleic acid binding;GO:0046872//metal ion binding	GO:0005634//nucleus
CL1251.Contig2	3207	79	2.4337	gi|359476848|ref|XP_002267100.2|	819.3	0	PREDICTED: zinc finger CCCH domain-containing protein 44-like [Vitis vinifera]	sp|Q9SD34|C3H44_ARATH	270	5e-72	Zinc finger CCCH domain-containing protein 44 OS=Arabidopsis thaliana GN=At3g51120 PE=2 SV=3	--	--	--	--	--	--	--	--	--	--	-	-	-
CL1251.Contig3	4783	44	0.9088	gi|462400216|gb|EMJ05884.1|	1581.2	0	hypothetical protein PRUPE_ppa000244mg [Prunus persica]	sp|Q9SD34|C3H44_ARATH	899	0	Zinc finger CCCH domain-containing protein 44 OS=Arabidopsis thaliana GN=At3g51120 PE=2 SV=3	--	--	--	--	--	K15223	3e-08	60.1	bdi:100831587	upstream activation factor subunit UAF30	GO:0009987//cellular process;GO:0008152//metabolic process	GO:0005488//binding	-
CL1251.Contig4	1905	61	3.1635	gi|462396245|gb|EMJ02044.1|	711.4	0	hypothetical protein PRUPE_ppa026379mg, partial [Prunus persica]	sp|Q9SIV5|C3H19_ARATH	528	3e-150	Zinc finger CCCH domain-containing protein 19 OS=Arabidopsis thaliana GN=NERD PE=1 SV=3	YGR189c	78.6	4e-14	COG2273	Beta-glucanase/Beta-glucan synthetase	K14709	2e-23	109	vcn:VOLCADRAFT_104214	solute carrier family 39 (zinc transporter), member 1/2/3	GO:0016570//histone modification;GO:0006352//DNA-dependent transcription, initiation;GO:0031048//chromatin silencing by small RNA	GO:0042393//histone binding;GO:0046872//metal ion binding;GO:0003677//DNA binding;GO:0016491//oxidoreductase activity	GO:0005829//cytosol;GO:0005634//nucleus
CL1251.Contig5	2022	71	3.469	gi|462396245|gb|EMJ02044.1|	713	0	hypothetical protein PRUPE_ppa026379mg, partial [Prunus persica]	sp|Q9SIV5|C3H19_ARATH	536	2e-152	Zinc finger CCCH domain-containing protein 19 OS=Arabidopsis thaliana GN=NERD PE=1 SV=3	YGR189c	79.7	2e-14	COG2273	Beta-glucanase/Beta-glucan synthetase	K14709	1e-30	133	vcn:VOLCADRAFT_104214	solute carrier family 39 (zinc transporter), member 1/2/3	GO:0016570//histone modification;GO:0006352//DNA-dependent transcription, initiation;GO:0031048//chromatin silencing by small RNA	GO:0042393//histone binding;GO:0046872//metal ion binding;GO:0003677//DNA binding;GO:0016491//oxidoreductase activity	GO:0005829//cytosol;GO:0005634//nucleus
CL1253.Contig1	1036	15	1.4304	gi|462396787|gb|EMJ02586.1|	490.3	2e-137	hypothetical protein PRUPE_ppa010305mg [Prunus persica]	sp|Q9M9G7|CAPZB_ARATH	436	8e-123	Probable F-actin-capping protein subunit beta OS=Arabidopsis thaliana GN=At1g71790 PE=2 SV=1	--	--	--	--	--	K10365	5e-133	472	gmx:100795987	capping protein (actin filament) muscle Z-line, beta	GO:0009408//response to heat;GO:0051693//actin filament capping	GO:0003779//actin binding	GO:0071203//WASH complex;GO:0008290//F-actin capping protein complex
CL1253.Contig2	1112	16	1.4215	gi|462396787|gb|EMJ02586.1|	243	6e-132	hypothetical protein PRUPE_ppa010305mg [Prunus persica]	sp|Q9M9G7|CAPZB_ARATH	240	2e-117	Probable F-actin-capping protein subunit beta OS=Arabidopsis thaliana GN=At1g71790 PE=2 SV=1	--	--	--	--	--	K10365	1e-127	254	gmx:100795987	capping protein (actin filament) muscle Z-line, beta	GO:0009408//response to heat;GO:0051693//actin filament capping	GO:0003779//actin binding	GO:0071203//WASH complex;GO:0008290//F-actin capping protein complex
CL1254.Contig1	1194	2	0.1655	gi|356559803|ref|XP_003548186.1|	435.6	7e-121	PREDICTED: stromal 70 kDa heat shock-related protein, chloroplastic-like [Glycine max]	sp|Q02028|HSP7S_PEA	419	2e-117	Stromal 70 kDa heat shock-related protein, chloroplastic OS=Pisum sativum GN=HSP70 PE=2 SV=1	alr1742	319	5e-87	COG0443	Molecular chaperone	K03283	7e-116	415	ath:AT4G24280	heat shock 70kDa protein 1/8	GO:0055114//oxidation-reduction process;GO:0006457//protein folding;GO:0009409//response to cold;GO:0009408//response to heat;GO:0045036//protein targeting to chloroplast;GO:0046686//response to cadmium ion	GO:0005524//ATP binding;GO:0032440//2-alkenal reductase [NAD(P)] activity;GO:0051082//unfolded protein binding	GO:0005739//mitochondrion;GO:0009941//chloroplast envelope;GO:0009579//thylakoid;GO:0009570//chloroplast stroma;GO:0005634//nucleus;GO:0048046//apoplast
CL1254.Contig2	1602	45	2.7751	gi|296089475|emb|CBI39294.3|	749.6	0	unnamed protein product [Vitis vinifera]	sp|Q9STW6|HSP7F_ARATH	726	0	Heat shock 70 kDa protein 6, chloroplastic OS=Arabidopsis thaliana GN=HSP70-6 PE=1 SV=1	alr1742	592	8e-169	COG0443	Molecular chaperone	K03283	0	726	ath:AT4G24280	heat shock 70kDa protein 1/8	GO:0055114//oxidation-reduction process;GO:0006457//protein folding;GO:0009409//response to cold;GO:0009408//response to heat;GO:0045036//protein targeting to chloroplast;GO:0046686//response to cadmium ion	GO:0005524//ATP binding;GO:0032440//2-alkenal reductase [NAD(P)] activity;GO:0051082//unfolded protein binding	GO:0005739//mitochondrion;GO:0009941//chloroplast envelope;GO:0009579//thylakoid;GO:0009570//chloroplast stroma;GO:0005634//nucleus;GO:0048046//apoplast
CL1254.Contig3	2408	15	0.6154	gi|225456004|ref|XP_002279101.1|	1142.5	0	PREDICTED: stromal 70 kDa heat shock-related protein, chloroplastic-like [Vitis vinifera]	sp|Q02028|HSP7S_PEA	1106	0	Stromal 70 kDa heat shock-related protein, chloroplastic OS=Pisum sativum GN=HSP70 PE=2 SV=1	alr1742	893	0	COG0443	Molecular chaperone	K03283	0	1096	ath:AT4G24280	heat shock 70kDa protein 1/8	GO:0055114//oxidation-reduction process;GO:0006457//protein folding;GO:0009409//response to cold;GO:0009408//response to heat;GO:0045036//protein targeting to chloroplast;GO:0046686//response to cadmium ion	GO:0005524//ATP binding;GO:0032440//2-alkenal reductase [NAD(P)] activity;GO:0051082//unfolded protein binding	GO:0005739//mitochondrion;GO:0009941//chloroplast envelope;GO:0009579//thylakoid;GO:0009570//chloroplast stroma;GO:0005634//nucleus;GO:0048046//apoplast
CL1254.Contig4	1106	4	0.3573	gi|356559803|ref|XP_003548186.1|	435.6	7e-121	PREDICTED: stromal 70 kDa heat shock-related protein, chloroplastic-like [Glycine max]	sp|Q02028|HSP7S_PEA	419	1e-117	Stromal 70 kDa heat shock-related protein, chloroplastic OS=Pisum sativum GN=HSP70 PE=2 SV=1	alr1742	319	5e-87	COG0443	Molecular chaperone	K03283	6e-116	415	ath:AT4G24280	heat shock 70kDa protein 1/8	GO:0055114//oxidation-reduction process;GO:0006457//protein folding;GO:0009409//response to cold;GO:0009408//response to heat;GO:0045036//protein targeting to chloroplast;GO:0046686//response to cadmium ion	GO:0005524//ATP binding;GO:0032440//2-alkenal reductase [NAD(P)] activity;GO:0051082//unfolded protein binding	GO:0005739//mitochondrion;GO:0009941//chloroplast envelope;GO:0009579//thylakoid;GO:0009570//chloroplast stroma;GO:0005634//nucleus;GO:0048046//apoplast
CL1255.Contig1	2028	69	3.3613	gi|462411579|gb|EMJ16628.1|	672.5	0	hypothetical protein PRUPE_ppa006140mg [Prunus persica]	sp|Q8LDB8|RING2_ARATH	190	2e-48	E3 ubiquitin-protein ligase At1g63170 OS=Arabidopsis thaliana GN=At1g63170 PE=2 SV=2	SPAC57A7.09	55.8	3e-07	COG5540	RING-finger-containing ubiquitin ligase	K13148	3e-39	161	rcu:RCOM_0598050	integrator complex subunit 11 [EC:3.1.27.-]	-	GO:0008270//zinc ion binding	GO:0005634//nucleus
CL1255.Contig2	2127	24	1.1147	gi|462411579|gb|EMJ16628.1|	655.6	0	hypothetical protein PRUPE_ppa006140mg [Prunus persica]	sp|Q8LDB8|RING2_ARATH	173	3e-43	E3 ubiquitin-protein ligase At1g63170 OS=Arabidopsis thaliana GN=At1g63170 PE=2 SV=2	ECU07g0330	53.1	2e-06	COG5540	RING-finger-containing ubiquitin ligase	K13148	4e-34	144	rcu:RCOM_0598050	integrator complex subunit 11 [EC:3.1.27.-]	-	GO:0008270//zinc ion binding	GO:0005634//nucleus
CL1255.Contig3	1594	19	1.1776	gi|462411579|gb|EMJ16628.1|	567.4	2e-160	hypothetical protein PRUPE_ppa006140mg [Prunus persica]	sp|Q8LDB8|RING2_ARATH	119	4e-27	E3 ubiquitin-protein ligase At1g63170 OS=Arabidopsis thaliana GN=At1g63170 PE=2 SV=2	--	--	--	--	--	K13148	1e-20	99.4	rcu:RCOM_0598050	integrator complex subunit 11 [EC:3.1.27.-]	-	GO:0008270//zinc ion binding	GO:0005634//nucleus
CL1256.Contig1	290	11	3.7474	gi|6093871|sp|O65050.1|RL15A_PICMA	147.1	7e-35	RecName: Full=60S ribosomal protein L15-1 >gi|2982249|gb|AAC32112.1| probable 60S ribosomal protein L15 [Picea mariana]	sp|O65050|RL15A_PICMA	147	2e-36	60S ribosomal protein L15-1 OS=Picea mariana GN=SB61 PE=2 SV=1	SPCC576.11	165	2e-41	COG1632	Ribosomal protein L15E	K02877	5e-35	143	aly:ARALYDRAFT_914981	large subunit ribosomal protein L15e	GO:0051567//histone H3-K9 methylation;GO:0009220//pyrimidine ribonucleotide biosynthetic process;GO:0006412//translation;GO:0001510//RNA methylation;GO:0009664//plant-type cell wall organization;GO:0006342//chromatin silencing;GO:0042545//cell wall modification	GO:0003735//structural constituent of ribosome	GO:0005774//vacuolar membrane;GO:0005794//Golgi apparatus;GO:0022625//cytosolic large ribosomal subunit;GO:0005730//nucleolus;GO:0005886//plasma membrane
CL1257.Contig1	880	140	15.7173	gi|255577779|ref|XP_002529764.1|	70.1	1e-27	kinase, putative [Ricinus communis] >gi|223530762|gb|EEF32630.1| kinase, putative [Ricinus communis]	--	--	--	--	--	--	--	--	--	--	--	--	--	--	GO:0006468//protein phosphorylation	GO:0004714//transmembrane receptor protein tyrosine kinase activity;GO:0030247//polysaccharide binding;GO:0005524//ATP binding;GO:0004674//protein serine/threonine kinase activity	-
CL1257.Contig2	172	12	6.8926	--	--	--	--	--	--	--	--	--	--	--	--	--	--	--	--	--	--	-	-	-
CL1258.Contig1	224	3	1.3231	gi|147795746|emb|CAN61047.1|	97.4	7e-20	hypothetical protein VITISV_006225 [Vitis vinifera]	--	--	--	--	--	--	--	--	--	--	--	--	--	--	-	-	GO:0009507//chloroplast
CL1258.Contig2	334	18	5.3242	gi|297733891|emb|CBI15138.3|	171.4	3e-42	unnamed protein product [Vitis vinifera]	--	--	--	--	--	--	--	--	--	--	--	--	--	--	-	-	GO:0009507//chloroplast
CL1259.Contig1	311	264	83.8639	gi|470132386|ref|XP_004302063.1|	199.5	1e-50	PREDICTED: 40S ribosomal protein S15-like [Fragaria vesca subsp. vesca]	sp|Q9FY64|RS154_ARATH	192	4e-50	40S ribosomal protein S15-4 OS=Arabidopsis thaliana GN=RPS15D PE=2 SV=1	YOL040c	137	6e-33	COG0185	Ribosomal protein S19	K02958	1e-51	199	mtr:MTR_8g105110	small subunit ribosomal protein S15e	GO:0006412//translation	GO:0003735//structural constituent of ribosome;GO:0003723//RNA binding	GO:0005730//nucleolus;GO:0005886//plasma membrane;GO:0022627//cytosolic small ribosomal subunit
CL1259.Contig2	707	521	72.8031	gi|470132386|ref|XP_004302063.1|	297.7	1e-79	PREDICTED: 40S ribosomal protein S15-like [Fragaria vesca subsp. vesca]	sp|P31674|RS15_ORYSJ	276	6e-75	40S ribosomal protein S15 OS=Oryza sativa subsp. japonica GN=RPS15 PE=2 SV=2	SPAC1071.07c	205	5e-53	COG0185	Ribosomal protein S19	K02958	9e-81	297	pop:POPTR_818704	small subunit ribosomal protein S15e	GO:0006412//translation	GO:0003735//structural constituent of ribosome;GO:0003723//RNA binding	GO:0005730//nucleolus;GO:0005886//plasma membrane;GO:0022627//cytosolic small ribosomal subunit
CL1259.Contig3	790	1579	197.463	gi|224085603|ref|XP_002307632.1|	298.1	1e-79	predicted protein [Populus trichocarpa] >gi|118481495|gb|ABK92690.1| unknown [Populus trichocarpa] >gi|118482312|gb|ABK93082.1| unknown [Populus trichocarpa] >gi|222857081|gb|EEE94628.1| predicted protein [Populus trichocarpa]	sp|Q9FY64|RS154_ARATH	279	1e-75	40S ribosomal protein S15-4 OS=Arabidopsis thaliana GN=RPS15D PE=2 SV=1	SPAC1071.07c	206	4e-53	COG0185	Ribosomal protein S19	K02958	8e-81	298	pop:POPTR_818704	small subunit ribosomal protein S15e	GO:0006412//translation	GO:0003735//structural constituent of ribosome;GO:0003723//RNA binding	GO:0005730//nucleolus;GO:0005886//plasma membrane;GO:0022627//cytosolic small ribosomal subunit
CL126.Contig1	285	32	11.0927	--	--	--	--	--	--	--	--	--	--	--	--	--	--	--	--	--	--	-	-	-
CL126.Contig2	693	110	15.6816	--	--	--	--	--	--	--	--	--	--	--	--	--	--	--	--	--	--	-	-	-
CL1260.Contig1	548	20	3.6056	gi|388518499|gb|AFK47311.1|	119.8	2e-26	unknown [Lotus japonicus]	--	--	--	--	--	--	--	--	--	--	--	--	--	--	GO:0030001//metal ion transport	GO:0046872//metal ion binding	-
CL1260.Contig2	662	11	1.6416	gi|357498169|ref|XP_003619373.1|	57.4	2e-07	hypothetical protein MTR_6g051690 [Medicago truncatula] >gi|355494388|gb|AES75591.1| hypothetical protein MTR_6g051690 [Medicago truncatula]	--	--	--	--	--	--	--	--	--	--	--	--	--	--	-	-	-
CL1260.Contig3	569	44	7.6396	gi|388518499|gb|AFK47311.1|	124	1e-27	unknown [Lotus japonicus]	--	--	--	--	--	--	--	--	--	--	--	--	--	--	GO:0030001//metal ion transport	GO:0046872//metal ion binding	-
CL1261.Contig1	1667	15	0.889	gi|462419642|gb|EMJ23905.1|	661	0	hypothetical protein PRUPE_ppa006463mg [Prunus persica]	sp|Q8VXV4|DNJ16_ARATH	598	2e-171	Chaperone protein dnaJ 16 OS=Arabidopsis thaliana GN=ATJ16 PE=2 SV=1	DR0126	88.2	4e-17	COG2214	DnaJ-class molecular chaperone	K03686	8e-15	80.5	gmx:100819943	molecular chaperone DnaJ	GO:0006457//protein folding;GO:0030244//cellulose biosynthetic process;GO:0007264//small GTPase mediated signal transduction;GO:0009737//response to abscisic acid stimulus;GO:0048193//Golgi vesicle transport;GO:0006886//intracellular protein transport;GO:0046686//response to cadmium ion	GO:0031072//heat shock protein binding;GO:0051082//unfolded protein binding;GO:0005525//GTP binding	GO:0005795//Golgi stack;GO:0005634//nucleus;GO:0005886//plasma membrane
CL1261.Contig2	1652	14	0.8372	gi|462419642|gb|EMJ23905.1|	667.2	0	hypothetical protein PRUPE_ppa006463mg [Prunus persica]	sp|Q8VXV4|DNJ16_ARATH	605	3e-173	Chaperone protein dnaJ 16 OS=Arabidopsis thaliana GN=ATJ16 PE=2 SV=1	DR0126	88.2	4e-17	COG2214	DnaJ-class molecular chaperone	K03686	7e-15	80.5	gmx:100819943	molecular chaperone DnaJ	GO:0006457//protein folding;GO:0030244//cellulose biosynthetic process;GO:0007264//small GTPase mediated signal transduction;GO:0009737//response to abscisic acid stimulus;GO:0048193//Golgi vesicle transport;GO:0006886//intracellular protein transport;GO:0046686//response to cadmium ion	GO:0031072//heat shock protein binding;GO:0051082//unfolded protein binding;GO:0005525//GTP binding	GO:0005795//Golgi stack;GO:0005634//nucleus;GO:0005886//plasma membrane
CL1262.Contig1	1109	27	2.4053	gi|462404228|gb|EMJ09785.1|	414.8	1e-114	hypothetical protein PRUPE_ppa023071mg [Prunus persica]	sp|Q940V3|U91A1_ARATH	330	1e-90	UDP-glycosyltransferase 91A1 OS=Arabidopsis thaliana GN=UGT91A1 PE=2 SV=1	BS_yojK	53.5	6e-07	COG1819	Glycosyl transferases, related to UDP-glucuronosyltransferase	K08237	8e-33	139	aly:ARALYDRAFT_490463	hydroquinone glucosyltransferase [EC:2.4.1.218]	-	GO:0016757//transferase activity, transferring glycosyl groups	-
CL1262.Contig2	1076	1	0.0918	gi|462404228|gb|EMJ09785.1|	434.1	1e-120	hypothetical protein PRUPE_ppa023071mg [Prunus persica]	sp|Q940V3|U91A1_ARATH	337	7e-93	UDP-glycosyltransferase 91A1 OS=Arabidopsis thaliana GN=UGT91A1 PE=2 SV=1	--	--	--	--	--	K08237	4e-33	140	ath:AT4G01070	hydroquinone glucosyltransferase [EC:2.4.1.218]	-	GO:0016757//transferase activity, transferring glycosyl groups	-
CL1262.Contig3	1389	9	0.6401	gi|462404228|gb|EMJ09785.1|	615.9	5e-175	hypothetical protein PRUPE_ppa023071mg [Prunus persica]	sp|Q940V3|U91A1_ARATH	481	4e-136	UDP-glycosyltransferase 91A1 OS=Arabidopsis thaliana GN=UGT91A1 PE=2 SV=1	--	--	--	--	--	K13496	1e-36	152	ath:AT2G36780	UDP-glucosyl transferase 73C [EC:2.4.1.-]	-	GO:0016758//transferase activity, transferring hexosyl groups	-
CL1262.Contig4	213	29	13.4509	gi|460409465|ref|XP_004250159.1|	125.2	3e-28	PREDICTED: UDP-glycosyltransferase 91A1-like [Solanum lycopersicum]	sp|Q9LTA3|U91C1_ARATH	96.7	3e-21	UDP-glycosyltransferase 91C1 OS=Arabidopsis thaliana GN=UGT91C1 PE=2 SV=1	--	--	--	--	--	--	--	--	--	--	GO:0008152//metabolic process	GO:0047213//anthocyanidin 3-O-glucosyltransferase activity	-
CL1262.Contig5	1422	2	0.139	gi|462404228|gb|EMJ09785.1|	596.7	3e-169	hypothetical protein PRUPE_ppa023071mg [Prunus persica]	sp|Q9LTA3|U91C1_ARATH	478	3e-135	UDP-glycosyltransferase 91C1 OS=Arabidopsis thaliana GN=UGT91C1 PE=2 SV=1	BS_ydhE	53.5	9e-07	COG1819	Glycosyl transferases, related to UDP-glucuronosyltransferase	K13496	1e-39	162	ath:AT2G36780	UDP-glucosyl transferase 73C [EC:2.4.1.-]	-	GO:0016758//transferase activity, transferring hexosyl groups	-
CL1263.Contig1	232	86	36.622	--	--	--	--	--	--	--	--	--	--	--	--	--	--	--	--	--	--	-	-	-
CL1263.Contig2	161	15	9.2044	--	--	--	--	--	--	--	--	--	--	--	--	--	--	--	--	--	--	-	-	-
CL1264.Contig1	1139	1	0.0867	gi|449461126|ref|XP_004148294.1|	322.8	6e-87	PREDICTED: uncharacterized protein At5g08430-like [Cucumis sativus]	sp|Q9FT92|Y5843_ARATH	265	3e-71	Uncharacterized protein At5g08430 OS=Arabidopsis thaliana GN=At5g08430 PE=1 SV=2	--	--	--	--	--	--	--	--	--	--	GO:0009086//methionine biosynthetic process;GO:0048573//photoperiodism, flowering;GO:0009616//virus induced gene silencing;GO:0010050//vegetative phase change;GO:0000394//RNA splicing, via endonucleolytic cleavage and ligation	GO:0005488//binding	-
CL1264.Contig2	1065	2	0.1855	gi|449461126|ref|XP_004148294.1|	342.8	5e-93	PREDICTED: uncharacterized protein At5g08430-like [Cucumis sativus]	sp|Q9FT92|Y5843_ARATH	279	2e-75	Uncharacterized protein At5g08430 OS=Arabidopsis thaliana GN=At5g08430 PE=1 SV=2	--	--	--	--	--	--	--	--	--	--	GO:0009086//methionine biosynthetic process;GO:0048573//photoperiodism, flowering;GO:0009616//virus induced gene silencing;GO:0010050//vegetative phase change;GO:0000394//RNA splicing, via endonucleolytic cleavage and ligation	GO:0005488//binding	GO:0005634//nucleus
[truncated: 40,158 more rows]
