# Supplementary material for: Transcriptome Sequencing and Identification of Cold Tolerance Genes in Hardy Corylus Species (C. heterophylla Fisch) Floral Buds
Source: PLoS One. 2014 Sep 30;9(9):e108604. doi: 10.1371/journal.pone.0108604 (PMC4182504; doi:10.1371/journal.pone.0108604)
Supplement: Table S2 — GO terms for all unigenes of C. heterophylla Fisch. (XLSX) [file pone.0108604.s002.xlsx]

## Sheet: Tab_S2
	25311	22393	19377	16425	13459	11006	8925	7180	5864	4779	3909	3195	2692	2197	1846	1579	1342	1107	960	819	666	592	521	453	382	334	287	257	226	200	169	141	110	81	70	54	46	41	37	32	28	23	22	19	15	12	10	10	10
geneID	GO
CL1.Contig1	GO:0043168	GO:0032559	GO:0032550
CL1.Contig2	GO:0000166
CL100.Contig1	GO:0009788	GO:0006355	GO:0009611	GO:0003677
CL100.Contig2	GO:0003677	GO:0006355
CL1002.Contig1	GO:0042344	GO:0009697	GO:0010686	GO:0005777	GO:0010363	GO:0019761	GO:0010200	GO:0009684	GO:0030003	GO:0031348	GO:0046856	GO:0070838	GO:0070300	GO:0005829	GO:0008138	GO:0009867	GO:0019684	GO:0019137	GO:0009941	GO:0009595	GO:0006612	GO:0006569	GO:0080011	GO:0010167	GO:0010310	GO:0019745	GO:0006944	GO:0052544	GO:0016314	GO:0009817	GO:0043407	GO:0009862	GO:0048193	GO:0009682	GO:0043169	GO:0009409	GO:0004725	GO:0015706	GO:0035335	GO:0043900	GO:0016020
CL1002.Contig2	GO:0042344	GO:0009697	GO:0010686	GO:0005777	GO:0010363	GO:0019761	GO:0010200	GO:0009684	GO:0030003	GO:0031348	GO:0046856	GO:0070838	GO:0070300	GO:0005829	GO:0008138	GO:0009867	GO:0019684	GO:0019137	GO:0009941	GO:0009595	GO:0006612	GO:0006569	GO:0080011	GO:0010167	GO:0010310	GO:0019745	GO:0006944	GO:0052544	GO:0016314	GO:0009817	GO:0043407	GO:0009862	GO:0048193	GO:0009682	GO:0043169	GO:0009409	GO:0004725	GO:0015706	GO:0035335	GO:0043900	GO:0016020
CL1002.Contig3	GO:0042344	GO:0009697	GO:0010686	GO:0005777	GO:0010363	GO:0019761	GO:0010200	GO:0009684	GO:0030003	GO:0031348	GO:0046856	GO:0070838	GO:0070300	GO:0005829	GO:0008138	GO:0009867	GO:0019684	GO:0019137	GO:0009941	GO:0009595	GO:0006612	GO:0006569	GO:0080011	GO:0010167	GO:0010310	GO:0019745	GO:0006944	GO:0052544	GO:0016314	GO:0009817	GO:0043407	GO:0009862	GO:0048193	GO:0009682	GO:0043169	GO:0009409	GO:0004725	GO:0015706	GO:0035335	GO:0043900	GO:0016020
CL1006.Contig1	GO:0055114	GO:0005524	GO:0000186	GO:0004709	GO:0032440
CL1007.Contig1	GO:0010021	GO:0009011	GO:0009250	GO:0009863	GO:0009570	GO:0009814
CL1007.Contig2	GO:0010021	GO:0009011	GO:0009250	GO:0009863	GO:0009570	GO:0009814
CL1007.Contig3	GO:0010021	GO:0009011	GO:0009250	GO:0009863	GO:0009570	GO:0009814
CL1007.Contig4	GO:0010021	GO:0009011	GO:0009250	GO:0009863	GO:0009570	GO:0009814
CL1008.Contig1	GO:0008152	GO:0016787	GO:0009536
CL1008.Contig2	GO:0004721	GO:0046872	GO:0008152	GO:0009536
CL1009.Contig1	GO:0009725	GO:0016021	GO:0004872	GO:0009744
CL1009.Contig2	GO:0009725	GO:0016021	GO:0004872	GO:0009744
CL1009.Contig3	GO:0009725	GO:0016021	GO:0004872	GO:0009744
CL1009.Contig4	GO:0009725	GO:0016021	GO:0004872	GO:0009744
CL1009.Contig5	GO:0009725	GO:0016021	GO:0004872	GO:0009744
CL1009.Contig6	GO:0009725	GO:0016021	GO:0004872	GO:0009744
CL1009.Contig7	GO:0009725	GO:0016021	GO:0004872	GO:0009744
CL1009.Contig8	GO:0009725	GO:0016021	GO:0004872	GO:0009744
CL101.Contig1	GO:0016747	GO:0019166	GO:0005507	GO:0005524	GO:0009507	GO:0005634	GO:0008270	GO:0005739	GO:0055114
CL101.Contig2	GO:0016747	GO:0019166	GO:0005507	GO:0005524	GO:0009507	GO:0005634	GO:0008270	GO:0005739	GO:0055114
CL101.Contig3	GO:0016747	GO:0019166	GO:0005507	GO:0005524	GO:0009507	GO:0005634	GO:0008270	GO:0005739	GO:0055114
CL1012.Contig1	GO:0015238	GO:0031348	GO:0005739	GO:0006855	GO:0009507	GO:0016020	GO:0009624	GO:0015297	GO:0009697
CL1013.Contig1	GO:0005829	GO:0043169	GO:0005983	GO:0007623	GO:0004134	GO:0010297	GO:0019252	GO:0009664	GO:0000025	GO:0009507	GO:0043085	GO:2001070
CL1013.Contig2	GO:0005829	GO:0043169	GO:0005983	GO:0007623	GO:0004134	GO:0010297	GO:0019252	GO:0009664	GO:0000025	GO:0009507	GO:0043085	GO:2001070
CL1013.Contig3	GO:0005829	GO:0043169	GO:0005983	GO:0007623	GO:0004134	GO:0010297	GO:0019252	GO:0009664	GO:0000025	GO:0009507	GO:0043085	GO:2001070
CL1013.Contig4	GO:0005829	GO:0043169	GO:0005983	GO:0007623	GO:0004134	GO:0010297	GO:0019252	GO:0009664	GO:0000025	GO:0009507	GO:0043085	GO:2001070
CL1013.Contig5	GO:0005829	GO:0043169	GO:0005983	GO:0007623	GO:0004134	GO:0010297	GO:0019252	GO:0009664	GO:0000025	GO:0009507	GO:0043085	GO:2001070
CL1013.Contig6	GO:0005829	GO:0043169	GO:0005983	GO:0007623	GO:0004134	GO:0010297	GO:0019252	GO:0009664	GO:0000025	GO:0009507	GO:0043085	GO:2001070
CL1014.Contig1	GO:0009507	GO:0016592
CL1014.Contig2	GO:0009507	GO:0016592
CL1015.Contig1	GO:0005737	GO:0008536
CL1015.Contig2	GO:0005737	GO:0008536
CL1015.Contig3	GO:0005737	GO:0008536
CL1015.Contig4	GO:0005737	GO:0008536
CL1016.Contig1	GO:0010103	GO:0006399	GO:0006655	GO:0045036	GO:0009507	GO:0009508	GO:0009658	GO:0045893	GO:0042793	GO:0006364
CL1017.Contig1	GO:0008152	GO:0005886	GO:0003824
CL1017.Contig2	GO:0008152	GO:0005886	GO:0004721
CL1018.Contig1	GO:0005794	GO:0010584	GO:0005783	GO:0005739
CL1018.Contig2	GO:0005794	GO:0010584	GO:0005783	GO:0005739
CL1018.Contig3	GO:0005794	GO:0010584	GO:0005783	GO:0005739
CL1018.Contig4	GO:0005794	GO:0010584	GO:0005783	GO:0005739
CL1019.Contig1	GO:0003676
CL1019.Contig2	GO:0003676
CL102.Contig1	GO:0005794	GO:0009834	GO:0009507	GO:0016413
CL102.Contig2	GO:0005794	GO:0009834	GO:0009507	GO:0016413
CL102.Contig3	GO:0005794	GO:0009834	GO:0009507	GO:0016413
CL1020.Contig1	GO:0003676	GO:0005634	GO:0004535
CL1020.Contig2	GO:0003676	GO:0005634	GO:0004535
CL1020.Contig3	GO:0003676	GO:0005634	GO:0004535
CL1021.Contig1	GO:0055070	GO:0045492	GO:0007155	GO:0045010	GO:0033044	GO:0006355	GO:0016926	GO:0010090	GO:0048193	GO:0050665	GO:0003677	GO:0048765	GO:0010228	GO:0010413	GO:0009887	GO:0009832	GO:0016049	GO:0071555
CL1021.Contig2	GO:0055070	GO:0045492	GO:0007155	GO:0045010	GO:0033044	GO:0006355	GO:0016926	GO:0010090	GO:0048193	GO:0050665	GO:0003677	GO:0048765	GO:0010228	GO:0010413	GO:0009887	GO:0003700	GO:0009832	GO:0016049	GO:0005634	GO:0071555
CL1022.Contig1	GO:0006468	GO:0055114	GO:0009744	GO:0010224	GO:0004674	GO:0009718	GO:0007169	GO:0016023	GO:0005524	GO:0032440	GO:0005886
CL1022.Contig2	GO:0006468	GO:0055114	GO:0009744	GO:0010224	GO:0004674	GO:0009718	GO:0007169	GO:0016023	GO:0005524	GO:0032440	GO:0005886
CL1023.Contig1	GO:0044763	GO:0016020	GO:0000166	GO:0044765	GO:0042626	GO:0009725
CL1024.Contig1	GO:0055114	GO:0005777	GO:0042742	GO:0052853	GO:0008891	GO:0052854	GO:0010204	GO:0052852	GO:0050665	GO:0010181
CL1024.Contig2	GO:0055114	GO:0005777	GO:0042742	GO:0052853	GO:0008891	GO:0052854	GO:0010204	GO:0052852	GO:0050665	GO:0010181
CL1024.Contig3	GO:0042742	GO:0052854	GO:0008891	GO:0052852	GO:0052853	GO:0005777	GO:0010181	GO:0050665	GO:0055114
CL1024.Contig4	GO:0055114	GO:0005777	GO:0042742	GO:0052853	GO:0008891	GO:0052854	GO:0010204	GO:0052852	GO:0050665	GO:0010181
CL1024.Contig5	GO:0055114	GO:0005777	GO:0042742	GO:0052853	GO:0008891	GO:0052854	GO:0010204	GO:0052852	GO:0050665	GO:0010181
CL1024.Contig6	GO:0042742	GO:0052854	GO:0008891	GO:0052852	GO:0052853	GO:0005777	GO:0010181	GO:0050665	GO:0055114
CL1026.Contig1	GO:0008460	GO:0000166	GO:0010253	GO:0009507	GO:0045226	GO:0010214	GO:0050377	GO:0005829	GO:0051555	GO:0050662	GO:0010315	GO:0010192	GO:0008831	GO:0009506	GO:0010280
CL1026.Contig2	GO:0008460	GO:0000166	GO:0010253	GO:0010489	GO:0045226	GO:0010214	GO:0050377	GO:0005829	GO:0051555	GO:0050662	GO:0010315	GO:0010192	GO:0008831	GO:0010490	GO:0010280
CL1026.Contig3	GO:0009744	GO:0008460	GO:0000166	GO:0010253	GO:0009507	GO:0045226	GO:0010214	GO:0050377	GO:0005829	GO:0051555	GO:0050662	GO:0010224	GO:0010315	GO:0010192	GO:0008831	GO:0009506	GO:0010280
CL1027.Contig1	GO:0005777	GO:0008152	GO:0003985	GO:0005886
CL1027.Contig2	GO:0016132	GO:0006085	GO:0005829	GO:0003985	GO:0005777	GO:0009860	GO:0009846	GO:0019745	GO:0005886	GO:0009793	GO:0016126
CL1027.Contig3	GO:0005777	GO:0019745	GO:0005886	GO:0003985	GO:0016126
CL1027.Contig4	GO:0005777	GO:0008152	GO:0003985	GO:0005886
CL1028.Contig1	GO:0003676	GO:0000166
CL1028.Contig3	GO:0003676	GO:0000166
CL103.Contig1	GO:0005515	GO:0005524	GO:0003684	GO:0009507	GO:0006298
CL103.Contig2	GO:0005515	GO:0005524	GO:0003684	GO:0009507	GO:0006298
CL103.Contig3	GO:0005515	GO:0005524	GO:0003684	GO:0009507	GO:0006298
CL103.Contig4	GO:0005515	GO:0005524	GO:0003684	GO:0009507	GO:0006298
CL1031.Contig1	GO:0005794	GO:0046686	GO:0008654	GO:0030572	GO:0016020
CL1031.Contig2	GO:0005794	GO:0046686	GO:0008654	GO:0030572	GO:0016020
CL1031.Contig3	GO:0005794	GO:0046686	GO:0008654	GO:0030572	GO:0016020
CL1031.Contig4	GO:0005794	GO:0046686	GO:0008654	GO:0030572	GO:0016020
CL1032.Contig1	GO:0008152	GO:0048046	GO:0047513
CL1032.Contig2	GO:0008152	GO:0048046	GO:0047513
CL1033.Contig1	GO:0006979	GO:0005829	GO:0042594	GO:0009414	GO:0009651	GO:0016558	GO:0044265	GO:0006635	GO:0005515	GO:0031090	GO:0010150	GO:0048102	GO:0080025	GO:0050832	GO:0006914	GO:0005634
CL1033.Contig2	GO:0006979	GO:0005829	GO:0042594	GO:0009414	GO:0009651	GO:0016558	GO:0044265	GO:0006635	GO:0005515	GO:0031090	GO:0010150	GO:0048102	GO:0080025	GO:0050832	GO:0006914	GO:0005634
CL1033.Contig3	GO:0006979	GO:0005829	GO:0042594	GO:0009414	GO:0009651	GO:0016558	GO:0044265	GO:0006635	GO:0005515	GO:0031090	GO:0010150	GO:0048102	GO:0080025	GO:0050832	GO:0006914	GO:0005634
CL1033.Contig4	GO:0006979	GO:0005829	GO:0042594	GO:0009414	GO:0009651	GO:0016558	GO:0044265	GO:0006635	GO:0005515	GO:0031090	GO:0010150	GO:0048102	GO:0080025	GO:0050832	GO:0006914	GO:0005634
CL1034.Contig1	GO:0020037	GO:0016705	GO:0004497	GO:0005506	GO:0009055	GO:0055114
CL1034.Contig2	GO:0020037	GO:0016705	GO:0004497	GO:0005506	GO:0009055	GO:0055114
CL1035.Contig1	GO:0005829	GO:0008270	GO:0005777	GO:0016558	GO:0009506	GO:0009640	GO:0044265	GO:0006891	GO:0006869	GO:0006635	GO:0006888	GO:0010351	GO:0005783
CL1035.Contig2	GO:0005829	GO:0008270	GO:0005777	GO:0016558	GO:0009506	GO:0009640	GO:0044265	GO:0006891	GO:0006869	GO:0006635	GO:0006888	GO:0010351	GO:0005783
CL1035.Contig3	GO:0005829	GO:0008270	GO:0005777	GO:0016558	GO:0009506	GO:0009640	GO:0044265	GO:0006891	GO:0006869	GO:0006635	GO:0006888	GO:0010351	GO:0005783
CL1035.Contig4	GO:0005829	GO:0008270	GO:0005777	GO:0016558	GO:0009506	GO:0009640	GO:0044265	GO:0006891	GO:0006869	GO:0006635	GO:0006888	GO:0010351	GO:0005783
CL1037.Contig1	GO:0009755	GO:0009651	GO:0009962	GO:0005737	GO:0046982	GO:0009644	GO:0010150	GO:0010035	GO:0003700	GO:0009737	GO:0045893	GO:0042803	GO:0005634	GO:0009723	GO:0006979
CL1037.Contig2	GO:0009755	GO:0009651	GO:0009962	GO:0005737	GO:0046982	GO:0009644	GO:0010150	GO:0010035	GO:0003700	GO:0009737	GO:0045893	GO:0042803	GO:0005634	GO:0009723	GO:0006979
CL1037.Contig3	GO:0009819	GO:0009755	GO:0009651	GO:2000377	GO:0009962	GO:0005737	GO:0046982	GO:0009644	GO:0010150	GO:0003700	GO:0009737	GO:0045893	GO:0042803	GO:0005886	GO:0005634	GO:0009723	GO:0006979
CL1037.Contig4	GO:0009755	GO:0009651	GO:0009962	GO:0005737	GO:0046982	GO:0009644	GO:0010150	GO:0010035	GO:0003700	GO:0009737	GO:0045893	GO:0042803	GO:0005634	GO:0009723	GO:0006979
CL1037.Contig5	GO:0009755	GO:0009651	GO:0009962	GO:0005737	GO:0046982	GO:0009644	GO:0010150	GO:0010035	GO:0003700	GO:0009737	GO:0045893	GO:0042803	GO:0005634	GO:0009723	GO:0006979
CL1037.Contig6	GO:0009755	GO:0009651	GO:0009962	GO:0005737	GO:0046982	GO:0009644	GO:0010150	GO:0010035	GO:0003700	GO:0009737	GO:0045893	GO:0042803	GO:0005634	GO:0009723	GO:0006979
CL1038.Contig1	GO:0006661	GO:0005886
CL1038.Contig2	GO:0006661	GO:0005886
CL1039.Contig1	GO:0005739	GO:0005783
CL1039.Contig2	GO:0005783
CL1039.Contig3	GO:0005783
CL104.Contig1	GO:0003724	GO:0000184	GO:0016246	GO:0009744	GO:0008270	GO:0009755	GO:0048825	GO:0042742	GO:0005829	GO:0010182	GO:0003677	GO:0000932	GO:0009506	GO:0005886	GO:0005524
CL104.Contig2	GO:0009744	GO:0008270	GO:0003677	GO:0005524	GO:0004386	GO:0005737	GO:0010182	GO:0000184	GO:0005886	GO:0016246
CL1040.Contig1	GO:0006468	GO:0004674	GO:0005524	GO:0004715	GO:0000165
CL1040.Contig2	GO:0006468	GO:0004674	GO:0000166	GO:0000165
CL1040.Contig3	GO:0004672	GO:0016310
CL1040.Contig4	GO:0005524	GO:0000186	GO:0004709
CL1040.Contig5	GO:0005524	GO:0000186	GO:0004709	GO:0004715
CL1041.Contig1	GO:0009220	GO:0003676	GO:0010228	GO:0009409	GO:0009909	GO:0034968	GO:0005507	GO:0005524	GO:0006626	GO:0005739
CL1041.Contig2	GO:0009220	GO:0003676	GO:0010228	GO:0009409	GO:0009909	GO:0034968	GO:0005507	GO:0005524	GO:0006626	GO:0005739
CL1042.Contig1	GO:0035251
CL1042.Contig2	GO:0050505	GO:0008152	GO:0080046	GO:0080044	GO:0080045	GO:0080043
CL1042.Contig3	GO:0035251
CL1043.Contig1	GO:0005524	GO:0008026	GO:0003725
CL1043.Contig2	GO:0003725	GO:0008026	GO:0005524	GO:0005634
CL1043.Contig3	GO:0003725	GO:0008026	GO:0005622	GO:0005524
CL1044.Contig1	GO:0043484	GO:0055114	GO:0003676	GO:0006417	GO:0000932	GO:0000166	GO:0032440	GO:0009846	GO:0005634
CL1044.Contig2	GO:0043484	GO:0055114	GO:0003676	GO:0006417	GO:0000932	GO:0000166	GO:0032440	GO:0009846	GO:0005634
CL1044.Contig3	GO:0003723	GO:0009845	GO:0006417	GO:0000932	GO:0000381	GO:0000166	GO:0009846	GO:0005634
CL1045.Contig2	GO:0005777	GO:0005634	GO:0005886
CL1045.Contig3	GO:0005777	GO:0005634	GO:0005886
CL1046.Contig1	GO:0006412	GO:0009955	GO:0003723	GO:0048569	GO:0005730	GO:0003735	GO:0022625	GO:0005886
CL1046.Contig2	GO:0006412	GO:0009955	GO:0003723	GO:0048569	GO:0005730	GO:0003735	GO:0022625	GO:0005886
CL1047.Contig1	GO:0005802	GO:0016051	GO:0047262	GO:0005794	GO:0005768
CL1047.Contig2	GO:0005802	GO:0016051	GO:0047262	GO:0005794	GO:0005768
CL1049.Contig1	GO:0006457	GO:0009507
CL1049.Contig2	GO:0006457	GO:0009507
CL1050.Contig1	GO:0003743	GO:0006413	GO:0006367	GO:0005673
CL1050.Contig2	GO:0003743	GO:0006413	GO:0006367	GO:0005673
CL1051.Contig1	GO:0005743	GO:0006744
CL1051.Contig2	GO:0005743	GO:0006744
CL1052.Contig1	GO:0009793	GO:0005739
CL1053.Contig1	GO:0005576	GO:0016491	GO:0000166	GO:0055114	GO:0008270
CL1053.Contig2	GO:0005576	GO:0009753	GO:0009723	GO:0009751
CL1053.Contig3	GO:0005576
CL1054.Contig1	GO:0005840	GO:0003735	GO:0009507	GO:0006412
CL1054.Contig2	GO:0005840	GO:0003735	GO:0009507	GO:0006412
CL1055.Contig1	GO:0005737	GO:0006499	GO:0007155	GO:0051604	GO:0016021	GO:0009640	GO:0005634	GO:0000166	GO:0010388
CL1055.Contig2	GO:0005737	GO:0006499	GO:0007155	GO:0051604	GO:0016021	GO:0009640	GO:0005634	GO:0000166	GO:0010388
CL1055.Contig3	GO:0005737	GO:0006499	GO:0007155	GO:0051604	GO:0016021	GO:0009640	GO:0005634	GO:0000166	GO:0010388
CL1056.Contig1	GO:0046872	GO:0019722	GO:0016301	GO:0016310	GO:0010152	GO:0048015	GO:0005634	GO:0005739
CL1056.Contig2	GO:0008270	GO:0005739	GO:0048015	GO:0004842	GO:0042787	GO:0010152	GO:0016310	GO:0016301	GO:0019722	GO:0005634
CL1057.Contig1	GO:0030145	GO:0009409	GO:0046686	GO:0005886	GO:0005740	GO:0004619	GO:0006096	GO:0009507	GO:0005829	GO:0048046
CL1057.Contig2	GO:0030145	GO:0009409	GO:0046686	GO:0005886	GO:0005740	GO:0004619	GO:0006096	GO:0009507	GO:0005829	GO:0048046
CL1059.Contig1	GO:0016758	GO:0005739
CL1059.Contig2	GO:0005739
CL1060.Contig1	GO:0009506	GO:0009507	GO:0005886	GO:0055085	GO:0022857
CL1060.Contig2	GO:0009506	GO:0009507	GO:0005886	GO:0055085	GO:0022857
CL1061.Contig1	GO:0042149	GO:0046777	GO:0005515	GO:0030295	GO:0005634	GO:0004674
CL1061.Contig2	GO:0009987
CL1061.Contig3	GO:0009987
CL1062.Contig1	GO:0016310	GO:0004672	GO:0000166
CL1062.Contig2	GO:0004715	GO:0030246	GO:0005886	GO:0048544	GO:0006468	GO:0005524	GO:0004674
CL1062.Contig3	GO:0048544	GO:0006468	GO:0005524	GO:0004674
CL1062.Contig4	GO:0016310	GO:0004672	GO:0000166
CL1063.Contig1	GO:0000139	GO:0006810	GO:0031410
CL1063.Contig2	GO:0006810
CL1064.Contig1	GO:0006623	GO:0048193	GO:0000902	GO:0016049	GO:0005829	GO:0006914
CL1064.Contig2	GO:0006623	GO:0048193	GO:0000902	GO:0016049	GO:0005829	GO:0006914
CL1065.Contig1	GO:0048046	GO:0009567
CL1067.Contig1	GO:0006891	GO:0005795	GO:0005886	GO:0008565	GO:0006886	GO:0005634	GO:0005829
CL1067.Contig2	GO:0006891	GO:0005795	GO:0005886	GO:0008565	GO:0006886	GO:0005634	GO:0005829
CL1067.Contig3	GO:0006891	GO:0005795	GO:0005886	GO:0008565	GO:0006886	GO:0005634	GO:0005829
CL107.Contig1	GO:0006944	GO:0032456	GO:0006623	GO:0005525	GO:0005509	GO:0006184	GO:0042538	GO:0048193	GO:0006897	GO:0005768	GO:0009506	GO:0003924	GO:0005886
CL107.Contig2	GO:0006944	GO:0032456	GO:0006623	GO:0005525	GO:0005509	GO:0006184	GO:0042538	GO:0048193	GO:0006897	GO:0005768	GO:0009506	GO:0003924	GO:0005886
CL107.Contig3	GO:0006944	GO:0032456	GO:0006623	GO:0005525	GO:0005509	GO:0006184	GO:0042538	GO:0048193	GO:0006897	GO:0005768	GO:0009506	GO:0003924	GO:0005886
CL107.Contig4	GO:0006944	GO:0032456	GO:0006623	GO:0005525	GO:0005509	GO:0006184	GO:0042538	GO:0048193	GO:0006897	GO:0005768	GO:0009506	GO:0003924	GO:0005886
CL107.Contig5	GO:0006944	GO:0032456	GO:0006623	GO:0005525	GO:0005509	GO:0006184	GO:0042538	GO:0048193	GO:0006897	GO:0005768	GO:0009506	GO:0003924	GO:0005886
CL107.Contig6	GO:0006944	GO:0032456	GO:0006623	GO:0005525	GO:0005509	GO:0006184	GO:0042538	GO:0048193	GO:0006897	GO:0005768	GO:0009506	GO:0003924	GO:0005886
CL107.Contig7	GO:0006944	GO:0032456	GO:0006623	GO:0005525	GO:0005509	GO:0006184	GO:0042538	GO:0048193	GO:0006897	GO:0005768	GO:0009506	GO:0003924	GO:0005886
CL107.Contig8	GO:0006944	GO:0032456	GO:0006623	GO:0005525	GO:0005509	GO:0006184	GO:0042538	GO:0048193	GO:0006897	GO:0005768	GO:0009506	GO:0003924	GO:0005886
CL1070.Contig1	GO:0046283	GO:0009626	GO:0005509	GO:0006457	GO:0042742	GO:0055074	GO:0010204	GO:0051082	GO:0005789
CL1070.Contig2	GO:0046283	GO:0009626	GO:0005509	GO:0006457	GO:0042742	GO:0055074	GO:0010204	GO:0051082	GO:0005789
CL1070.Contig3	GO:0046283	GO:0009626	GO:0005509	GO:0006457	GO:0042742	GO:0055074	GO:0010204	GO:0051082	GO:0005789
CL1071.Contig1	GO:0005319	GO:0005543	GO:0032365	GO:0010207	GO:0009706
CL1071.Contig2	GO:0005319	GO:0005543	GO:0032365	GO:0010207	GO:0009706
CL1072.Contig1	GO:0006952	GO:0005516	GO:0016021	GO:0008219	GO:0005739	GO:0009607	GO:0005886
CL1072.Contig2	GO:0006952	GO:0005516	GO:0016021	GO:0008219	GO:0005739	GO:0009607	GO:0005886
CL1073.Contig1	GO:0004568	GO:0005975	GO:0006032	GO:0005618	GO:0010262	GO:0008061	GO:0016998
CL1075.Contig1	GO:0000325	GO:0005774	GO:0005245	GO:0010119	GO:0080141	GO:0016023	GO:0006944	GO:0009651	GO:0007033	GO:0005509	GO:0016021	GO:0005794	GO:0007030	GO:0034765	GO:0009556	GO:0009845	GO:0019722	GO:0009626	GO:0070588	GO:0005886	GO:0052543	GO:0032940	GO:0005739
CL1075.Contig2	GO:0000325	GO:0005774	GO:0005245	GO:0010119	GO:0080141	GO:0016023	GO:0006944	GO:0009651	GO:0007033	GO:0005509	GO:0016021	GO:0005794	GO:0007030	GO:0034765	GO:0009556	GO:0009845	GO:0019722	GO:0009626	GO:0070588	GO:0005886	GO:0052543	GO:0032940	GO:0005739
CL1075.Contig3	GO:0000325	GO:0005774	GO:0005245	GO:0010119	GO:0080141	GO:0016023	GO:0006944	GO:0009651	GO:0007033	GO:0005509	GO:0016021	GO:0005794	GO:0007030	GO:0034765	GO:0009556	GO:0009845	GO:0019722	GO:0009626	GO:0070588	GO:0005886	GO:0052543	GO:0032940	GO:0005739
CL1075.Contig4	GO:0000325	GO:0005774	GO:0005245	GO:0010119	GO:0080141	GO:0016023	GO:0006944	GO:0009651	GO:0007033	GO:0005509	GO:0016021	GO:0005794	GO:0007030	GO:0034765	GO:0009556	GO:0009845	GO:0019722	GO:0009626	GO:0070588	GO:0005886	GO:0052543	GO:0032940	GO:0005739
CL1076.Contig1	GO:0005802	GO:0016021	GO:0009505	GO:0005794	GO:0005768	GO:0006810
CL1076.Contig2	GO:0005802	GO:0016021	GO:0009505	GO:0005794	GO:0005768	GO:0006810
CL1076.Contig3	GO:0005802	GO:0016021	GO:0009505	GO:0005794	GO:0005768	GO:0006810
CL1077.Contig1	GO:0004439	GO:0046855	GO:0005634	GO:0032957
CL1077.Contig2	GO:0042578
CL1078.Contig1	GO:0005622	GO:0006810
CL1079.Contig1	GO:0006457	GO:0048573	GO:0009560	GO:0051082	GO:0016272	GO:0005634
CL1079.Contig2	GO:0006457	GO:0048573	GO:0009560	GO:0051082	GO:0016272	GO:0005634
CL108.Contig1	GO:0009651
CL108.Contig2	GO:0009651
CL1080.Contig1	GO:0009965	GO:0009739	GO:0016567	GO:0004842	GO:0009910
CL1080.Contig2	GO:0009965	GO:0009739	GO:0016567	GO:0004842	GO:0009910
CL1081.Contig1	GO:0009805	GO:0055114	GO:0005739	GO:0009611	GO:0042802	GO:0009055	GO:0016711	GO:0009963	GO:0020037	GO:0009809	GO:0046409	GO:0005506	GO:0005783	GO:0005886
CL1085.Contig1	GO:0005739	GO:0009507
CL1085.Contig2	GO:0005739	GO:0009507
CL1085.Contig3	GO:0005739
CL1085.Contig4	GO:0005739	GO:0009507
CL1086.Contig1	GO:0008287	GO:0046872	GO:0004722	GO:0006470
CL1086.Contig2	GO:0004721
CL1086.Contig3	GO:0004721
CL1086.Contig4	GO:0008287	GO:0046872	GO:0004722	GO:0006470
CL1086.Contig5	GO:0004721
CL1088.Contig1	GO:0044765	GO:0005783
CL1088.Contig2	GO:0030001	GO:0005576	GO:0016020	GO:0005783	GO:0046873	GO:0055085
CL1088.Contig3	GO:0030001	GO:0005576	GO:0016020	GO:0005783	GO:0046873	GO:0055085
CL1088.Contig4	GO:0044765	GO:0005783
CL1089.Contig1	GO:0006364	GO:0005739
CL1091.Contig1	GO:0000932	GO:0090306	GO:0000184	GO:0005634
CL1093.Contig1	GO:0016020	GO:0008152	GO:0001666	GO:0000287	GO:0030976	GO:0004737
CL1094.Contig1	GO:0044763	GO:0005515	GO:0009651	GO:0045892	GO:0010150	GO:0009737	GO:0010089
CL1094.Contig2	GO:0044763	GO:0005515	GO:0009651	GO:0045892	GO:0010150	GO:0009737	GO:0010089
CL1095.Contig1	GO:0009976
CL1095.Contig2	GO:0009976
CL1095.Contig3	GO:0009976
CL1095.Contig4	GO:0006979	GO:0006631	GO:0015994	GO:0010264	GO:0010189	GO:0009266	GO:0009976	GO:0009915	GO:0009706	GO:0009534	GO:0010287	GO:0031347	GO:0016122	GO:0009644
CL1095.Contig5	GO:0006979	GO:0006631	GO:0015994	GO:0010264	GO:0010189	GO:0009266	GO:0009976	GO:0009915	GO:0009706	GO:0009534	GO:0010287	GO:0031347	GO:0016122	GO:0009644
CL1096.Contig1	GO:0016787	GO:0005634	GO:0008152	GO:0005737
CL1096.Contig2	GO:0015824	GO:0005576	GO:0005737	GO:0008152	GO:0016787	GO:0005634
CL1097.Contig1	GO:0009908	GO:0045926	GO:0043068	GO:0009751	GO:0048235	GO:0003677	GO:0045893	GO:0003682	GO:0009789	GO:0005634	GO:0009723
CL1099.Contig1	GO:0003676	GO:0030529	GO:0005634
CL1099.Contig2	GO:0003676	GO:0030529	GO:0005634
CL11.Contig1	GO:0010343	GO:0042651	GO:0009507
CL11.Contig2	GO:0010343	GO:0042651	GO:0009507
CL1100.Contig1	GO:0005773	GO:0003746	GO:0006414	GO:0005525	GO:0009507	GO:0006184	GO:0005730	GO:0046686	GO:0003924	GO:0005886	GO:0005739
CL1100.Contig2	GO:0004781	GO:0005773	GO:0003746	GO:0006414	GO:0005525	GO:0009507	GO:0006184	GO:0005730	GO:0046686	GO:0003924	GO:0005886	GO:0005739
CL1101.Contig1	GO:0047220	GO:0005794	GO:0006486	GO:0016021
CL1101.Contig2	GO:0005794	GO:0008378	GO:0006486	GO:0016021
CL1101.Contig3	GO:0047220	GO:0005794	GO:0006486	GO:0016021
CL1101.Contig4	GO:0047220	GO:0005794	GO:0006486	GO:0016021
CL1102.Contig2	GO:0009658	GO:0045893	GO:0080167
CL1103.Contig1	GO:0005730	GO:0005773	GO:0003735	GO:0005886	GO:0005618	GO:0022625	GO:0009507	GO:0006412
CL1103.Contig2	GO:0005730	GO:0005773	GO:0003735	GO:0005886	GO:0005618	GO:0022625	GO:0009507	GO:0006412
CL1103.Contig3	GO:0001510	GO:0006412	GO:0005618	GO:0005730	GO:0009506	GO:0003735	GO:0009220	GO:0042545	GO:0009664	GO:0009507	GO:0005773	GO:0022625	GO:0005886
CL1103.Contig4	GO:0001510	GO:0006412	GO:0005618	GO:0005730	GO:0009506	GO:0003735	GO:0009220	GO:0042545	GO:0005774	GO:0009664	GO:0009507	GO:0022625	GO:0005886
CL1104.Contig1	GO:0005488	GO:0043231	GO:0017111
CL1105.Contig1	GO:0005730	GO:0009409	GO:0003735	GO:0005886	GO:0022625	GO:0009507	GO:0006412
CL1106.Contig1	GO:0042787	GO:0005794	GO:0003735	GO:0022627	GO:0006412
CL1107.Contig1	GO:0008026	GO:0003723	GO:0005524	GO:0005829	GO:0005739
CL1107.Contig2	GO:0004386	GO:0003676	GO:0044444	GO:0000166
CL111.Contig1	GO:0047213	GO:0050502	GO:0008152	GO:0050403
CL111.Contig2	GO:0035251
CL111.Contig3	GO:0035251
CL111.Contig4	GO:0016758
CL1110.Contig1	GO:0004842	GO:0000151	GO:0016567
CL1110.Contig3	GO:0016874
CL1111.Contig1	GO:0006661	GO:0005634
CL1111.Contig2	GO:0006661	GO:0005634
CL1111.Contig3	GO:0006661	GO:0005634
CL1111.Contig4	GO:0006661	GO:0005634
CL1113.Contig1	GO:0048364
CL1113.Contig2	GO:0006281	GO:0010224	GO:0048364	GO:0000956	GO:0008284	GO:0005634
CL1114.Contig1	GO:0006511	GO:0055114	GO:0005747	GO:0009651	GO:0051788	GO:0080129	GO:0000166	GO:0003954	GO:0050662	GO:0009853
CL1114.Contig2	GO:0006511	GO:0055114	GO:0005747	GO:0009651	GO:0051788	GO:0080129	GO:0000166	GO:0003954	GO:0050662	GO:0009853
CL1116.Contig2	GO:0009535
CL1116.Contig3	GO:0009535
CL1116.Contig4	GO:0009535
CL1118.Contig1	GO:0008284	GO:0005829	GO:0009567	GO:0005634
CL1118.Contig2	GO:0008284	GO:0005829	GO:0009567	GO:0005634
CL1119.Contig1	GO:0006306
CL1119.Contig2	GO:0006306
CL1119.Contig3	GO:0006306	GO:0005634	GO:0008168
CL112.Contig3	GO:0008152
CL1120.Contig1	GO:0006412	GO:0005730	GO:0003735	GO:0009941	GO:0071493	GO:0005773	GO:0032502	GO:0022625	GO:0005886
CL1120.Contig2	GO:0006412	GO:0005730	GO:0003735	GO:0009941	GO:0071493	GO:0005773	GO:0032502	GO:0022625	GO:0005886
CL1122.Contig1	GO:0050590	GO:0010439	GO:0055114
CL1122.Contig2	GO:0050590	GO:0010439	GO:0005506	GO:0055114
CL1122.Contig3	GO:0010439	GO:0016706	GO:0055114
CL1122.Contig4	GO:0010439	GO:0016706	GO:0055114
CL1123.Contig1	GO:0009651	GO:0006914
CL1123.Contig3	GO:0009651	GO:0006914
CL1124.Contig1	GO:0006499	GO:0005515	GO:0005773	GO:0010098	GO:0004672	GO:0006468	GO:0010740	GO:0009742	GO:0080159	GO:0009737	GO:0009506	GO:0005524	GO:0009898
CL1124.Contig2	GO:0006468	GO:0009898	GO:0004672	GO:0005524	GO:0009737	GO:0080159	GO:0010740	GO:0010098	GO:0009742	GO:0005773
CL1124.Contig3	GO:0006499	GO:0005515	GO:0005773	GO:0010098	GO:0004672	GO:0006468	GO:0010740	GO:0009742	GO:0080159	GO:0009737	GO:0009506	GO:0005524	GO:0009898
CL1124.Contig4	GO:0006468	GO:0009898	GO:0004672	GO:0005524	GO:0009737	GO:0080159	GO:0010740	GO:0010098	GO:0009742	GO:0005773
CL1125.Contig1	GO:0005737	GO:0046474	GO:0009793	GO:0016310	GO:0004305
CL1125.Contig2	GO:0005737	GO:0046474	GO:0009793	GO:0016310	GO:0004305
CL1125.Contig3	GO:0016310	GO:0046474	GO:0004305
CL1126.Contig1	GO:0004715	GO:0030247	GO:0006468	GO:0005524	GO:0004674
CL1126.Contig2	GO:0004715	GO:0030247	GO:0006468	GO:0005524	GO:0004674
CL1126.Contig3	GO:0006468	GO:0005524	GO:0004674
CL1127.Contig10	GO:0005739
CL1127.Contig11	GO:0005739
CL1127.Contig12	GO:0005739
CL1127.Contig13	GO:0005739
CL1127.Contig14	GO:0005739
CL1127.Contig16	GO:0005739
CL1127.Contig2	GO:0005739
CL1127.Contig3	GO:0005739
CL1127.Contig4	GO:0005739
CL1127.Contig5	GO:0005739
CL1127.Contig6	GO:0005739
CL1127.Contig9	GO:0005739
CL1128.Contig1	GO:0000278	GO:0010048	GO:0006396	GO:0031348	GO:0005739	GO:0032947	GO:0043687	GO:0006346	GO:0048471	GO:0045893	GO:0009816	GO:0005634	GO:0016246
CL1128.Contig2	GO:0000278	GO:0010048	GO:0006396	GO:0031348	GO:0005739	GO:0032947	GO:0043687	GO:0006346	GO:0048471	GO:0045893	GO:0009816	GO:0005634	GO:0016246
CL1128.Contig3	GO:0000278	GO:0010048	GO:0006396	GO:0031348	GO:0005739	GO:0032947	GO:0043687	GO:0006346	GO:0048471	GO:0045893	GO:0009816	GO:0005634	GO:0016246
CL1129.Contig1	GO:0003676	GO:0005634	GO:0008270
CL1129.Contig2	GO:0003676	GO:0005634	GO:0008270
CL113.Contig1	GO:0009507	GO:0003729
CL1130.Contig1	GO:0010114	GO:0007623	GO:0044424	GO:0044237	GO:0010017
CL1130.Contig2	GO:0010114	GO:0007623	GO:0044424	GO:0044237	GO:0010017
CL1131.Contig1	GO:0005829	GO:0000166	GO:0055114	GO:0050356
CL1131.Contig2	GO:0005829	GO:0000166	GO:0055114	GO:0050356
CL1132.Contig1	GO:0080022	GO:0008270	GO:0010468	GO:0046740	GO:0010492	GO:0046982	GO:0042803	GO:0010071	GO:0010078	GO:0005634
CL1132.Contig2	GO:0080022	GO:0008270	GO:0010468	GO:0046740	GO:0010492	GO:0046982	GO:0042803	GO:0010071	GO:0010078	GO:0005634
CL1132.Contig3	GO:0080022	GO:0008270	GO:0010468	GO:0046740	GO:0010492	GO:0046982	GO:0042803	GO:0010071	GO:0010078	GO:0005634
CL1133.Contig1	GO:0080008	GO:0005634	GO:0000166
CL1135.Contig1	GO:0010025	GO:0080019	GO:0005783	GO:0000166
CL1135.Contig2	GO:0003899	GO:0010025	GO:0016627	GO:0055114	GO:0009556	GO:0000166	GO:0032774	GO:0080019	GO:0005783
CL1135.Contig3	GO:0010025	GO:0080019	GO:0005783	GO:0000166
CL1137.Contig1	GO:0016021	GO:0009505	GO:0005794	GO:0005886
CL1137.Contig2	GO:0005768	GO:0009505	GO:0005794	GO:0009506	GO:0005886	GO:0006499	GO:0005774	GO:0016021	GO:0005802	GO:0005739
CL1138.Contig2	GO:0005815	GO:0009793	GO:0015631	GO:0000226	GO:0016740	GO:0000922
CL114.Contig1	GO:0004252	GO:0005524	GO:0009570	GO:0006508
CL114.Contig2	GO:0004252	GO:0005524	GO:0009570	GO:0006508
CL1140.Contig1	GO:0009648	GO:0005618	GO:0042744	GO:0055114	GO:0005777	GO:0005739	GO:0008219	GO:0050897	GO:0009409	GO:0045454	GO:0004096	GO:0009941	GO:0009737	GO:0009570	GO:0020037	GO:0009970	GO:0005773	GO:0006995	GO:0046686	GO:0022626	GO:0016036	GO:0005886	GO:0010319	GO:0048046
CL1140.Contig2	GO:0009648	GO:0005618	GO:0042744	GO:0055114	GO:0005777	GO:0005739	GO:0008219	GO:0050897	GO:0009409	GO:0045454	GO:0004096	GO:0009941	GO:0009737	GO:0009570	GO:0020037	GO:0009970	GO:0005773	GO:0006995	GO:0046686	GO:0022626	GO:0016036	GO:0005886	GO:0010319	GO:0048046
CL1140.Contig3	GO:0005618	GO:0042744	GO:0055114	GO:0005777	GO:0005739	GO:0050897	GO:0009416	GO:0009409	GO:0004096	GO:0009941	GO:0009737	GO:0009570	GO:0020037	GO:0009970	GO:0005773	GO:0006995	GO:0046686	GO:0022626	GO:0016036	GO:0005886	GO:0048046
CL1141.Contig1	GO:0007623	GO:0009507
CL1141.Contig2	GO:0007623	GO:0009507
CL1142.Contig1	GO:0003723	GO:0004652	GO:0005739	GO:0006396
CL1143.Contig1	GO:0005886	GO:0005774	GO:0046786	GO:0006914
CL1143.Contig2	GO:0005886	GO:0005774	GO:0046786	GO:0006914
CL1144.Contig1	GO:0005515	GO:0006833	GO:0009825	GO:0009651	GO:0004713	GO:0009729	GO:0048767	GO:0006972	GO:0046827	GO:0046777	GO:0007030	GO:0009965	GO:0006096	GO:0004674	GO:0009742	GO:0046686	GO:0009266	GO:0005886	GO:0005524	GO:0050321	GO:0009733
CL1144.Contig2	GO:0005829	GO:0046777	GO:0051049	GO:0004674	GO:0032880	GO:0042538	GO:0005524	GO:0009742	GO:0009507	GO:0005886
CL1146.Contig1	GO:0008641	GO:0046686	GO:0005886	GO:0016567	GO:0005524	GO:0004842	GO:0051707
CL1146.Contig2	GO:0043090	GO:0009407	GO:0016579	GO:0010332	GO:0007126	GO:0016567	GO:0005829	GO:0043247	GO:0004839	GO:0009506	GO:0010388	GO:0080129	GO:0006342	GO:0032204	GO:0006888	GO:0005886	GO:0004842	GO:0000741	GO:0005524	GO:0009560	GO:0043161	GO:0009640	GO:0006310	GO:0051788	GO:0051567	GO:0010564	GO:0045893	GO:0046686	GO:0005634	GO:0006635	GO:0051707	GO:0006487
CL1146.Contig3	GO:0016874	GO:0008641	GO:0006464	GO:0005524
CL1146.Contig4	GO:0008641	GO:0046686	GO:0005886	GO:0016567	GO:0005524	GO:0004842	GO:0051707
CL1146.Contig5	GO:0008641	GO:0016881	GO:0006464	GO:0005524
CL1147.Contig1	GO:0010498	GO:0007010	GO:0003984	GO:0006094	GO:0009082	GO:0016597	GO:0009507
CL1147.Contig2	GO:0005829	GO:0010498	GO:0006551	GO:0007010	GO:0006573	GO:0003984	GO:0006094	GO:0009082	GO:0016597	GO:0009507
CL1149.Contig1	GO:0003723	GO:0000373	GO:0009507	GO:0000372
CL1149.Contig2	GO:0003723	GO:0000373	GO:0009507	GO:0000372
CL115.Contig1	GO:0035445	GO:0005768	GO:0005773	GO:0005452	GO:0016328	GO:0043674	GO:0010036	GO:0080139	GO:0016021
CL115.Contig2	GO:0035445	GO:0005768	GO:0005773	GO:0005452	GO:0016328	GO:0043674	GO:0010036	GO:0080139	GO:0016021
CL1150.Contig1	GO:0005730	GO:0022626	GO:0003735	GO:0005886	GO:0040007	GO:0009507	GO:0006412
CL1150.Contig2	GO:0005730	GO:0022626	GO:0003735	GO:0005886	GO:0040007	GO:0009507	GO:0006412
CL1152.Contig1	GO:0009507	GO:0009790
CL1152.Contig2	GO:0009507	GO:0009790
CL1152.Contig3	GO:0009507	GO:0009790
CL1153.Contig1	GO:0043161	GO:0043248	GO:0051788	GO:0006626	GO:0016023	GO:0000166	GO:0005783
CL1153.Contig3	GO:0043161	GO:0043248	GO:0051788	GO:0006626	GO:0000166	GO:0005783
CL1153.Contig4	GO:0043161	GO:0043248	GO:0051788	GO:0006626	GO:0000166	GO:0005783
CL1154.Contig1	GO:0004843	GO:0006511	GO:0004221	GO:0005634	GO:0008270
CL1154.Contig2	GO:0004843	GO:0006511	GO:0004221	GO:0005634	GO:0008270
CL1156.Contig1	GO:0005516	GO:0009507
CL1156.Contig2	GO:0005516	GO:0009507
CL1156.Contig3	GO:0005516	GO:0009507
CL1157.Contig1	GO:0001666	GO:0009011	GO:0019375	GO:0019252	GO:0009664	GO:0009507	GO:0000272
CL1157.Contig2	GO:0001666	GO:0009011	GO:0019375	GO:0019252	GO:0009664	GO:0009507	GO:0000272
CL1157.Contig3	GO:0001666	GO:0009011	GO:0019375	GO:0019252	GO:0009664	GO:0009507	GO:0000272
CL1157.Contig4	GO:0001666	GO:0009011	GO:0019375	GO:0019252	GO:0009664	GO:0009507	GO:0000272
CL1157.Contig5	GO:0001666	GO:0009011	GO:0019375	GO:0019252	GO:0009664	GO:0009507	GO:0000272
CL1157.Contig6	GO:0001666	GO:0009011	GO:0019375	GO:0019252	GO:0009664	GO:0009507	GO:0000272
CL1158.Contig1	GO:0008270	GO:0016021	GO:0009941	GO:0051301	GO:0004222	GO:0006508	GO:0005524	GO:0008568	GO:0005886
CL1158.Contig2	GO:0008270	GO:0016021	GO:0009941	GO:0051301	GO:0004222	GO:0006508	GO:0005524	GO:0008568	GO:0005886
CL1159.Contig1	GO:0015491	GO:0055085	GO:0006812	GO:0016020
CL1159.Contig2	GO:0015491	GO:0010260	GO:0046482	GO:0055085	GO:0006812	GO:0016020
CL116.Contig1	GO:0004571	GO:0005509	GO:0016020	GO:0007346	GO:0006487
CL116.Contig2	GO:0004571	GO:0005509	GO:0016020	GO:0007346	GO:0006487
CL1160.Contig1	GO:0016787	GO:0097159	GO:1901363
CL1160.Contig2	GO:0016787	GO:0097159	GO:1901363
CL1161.Contig1	GO:0008270	GO:0006544	GO:0005747	GO:0050897	GO:0032259	GO:0035999	GO:0004372	GO:0006563	GO:0030170	GO:0008168
CL1161.Contig2	GO:0030170	GO:0006563	GO:0035999	GO:0032259	GO:0008168	GO:0004372	GO:0006544
CL1162.Contig1	GO:0010119	GO:0009414	GO:0008553	GO:0005773	GO:0016021	GO:0046872	GO:0006754	GO:0006812	GO:0009737	GO:0006200	GO:0005886	GO:0005634	GO:0005524
CL1162.Contig2	GO:0010119	GO:0009414	GO:0008553	GO:0005773	GO:0016021	GO:0046872	GO:0006754	GO:0006812	GO:0009737	GO:0006200	GO:0005634	GO:0005524
CL1163.Contig1	GO:0042545	GO:0009664	GO:0044444	GO:0043231
CL1164.Contig1	GO:0044260	GO:0016310	GO:0004672	GO:0000166
CL1164.Contig2	GO:0006468	GO:0035556	GO:0004674	GO:0019199	GO:0005524	GO:0032491	GO:0010200	GO:0009817	GO:0004715	GO:0005886
CL1166.Contig1	GO:0030170	GO:0019752	GO:0004398
CL1167.Contig1	GO:0004721
CL1167.Contig2	GO:0004721
CL1169.Contig1	GO:0004222	GO:0005737	GO:0006508	GO:0008270
CL1169.Contig2	GO:0004222	GO:0005737	GO:0006508	GO:0008270
CL117.Contig1	GO:0005247	GO:0009705	GO:0005886	GO:0055085	GO:0016021	GO:0006821
CL1170.Contig1	GO:0046777	GO:0004674	GO:0005886
CL1170.Contig2	GO:0046777	GO:0004674	GO:0005886
CL1170.Contig3	GO:0046777	GO:0004674	GO:0005886
CL1171.Contig1	GO:0000461	GO:0016925	GO:0003735	GO:0006414	GO:0022627	GO:0042545	GO:0009664	GO:0000447
CL1171.Contig2	GO:0000461	GO:0016925	GO:0003735	GO:0006414	GO:0022627	GO:0042545	GO:0009664	GO:0000447
CL1172.Contig1	GO:0009536
CL1172.Contig2	GO:0009536
CL1174.Contig1	GO:0005739
CL1174.Contig2	GO:0005739
CL1175.Contig1	GO:0017038	GO:0008270	GO:0009941	GO:0016905	GO:0006605	GO:0005524	GO:0005886	GO:0009790
CL1175.Contig2	GO:0017038	GO:0008270	GO:0009941	GO:0016905	GO:0006605	GO:0005524	GO:0005886	GO:0009790
CL1176.Contig1	GO:0005739	GO:0016226	GO:0004830	GO:0010027	GO:0010228	GO:0009658	GO:0006436	GO:0048481	GO:0005524	GO:0009570	GO:0009793
CL1176.Contig2	GO:0005739	GO:0016226	GO:0004830	GO:0010027	GO:0010228	GO:0009658	GO:0006436	GO:0048481	GO:0005524	GO:0009570	GO:0009793
CL1177.Contig1	GO:0046685	GO:0042344	GO:0015700	GO:0009697	GO:0048037	GO:0005507	GO:0010363	GO:0010200	GO:0034976	GO:0031348	GO:0046870	GO:0050832	GO:0043069	GO:0005829	GO:0009867	GO:0019684	GO:0009595	GO:0042742	GO:0006612	GO:0046482	GO:0010310	GO:0071992	GO:0006944	GO:0000166	GO:0046938	GO:0016756	GO:0052544	GO:0008270	GO:0009862	GO:0015446	GO:0010337	GO:0046029	GO:0046686	GO:0009409	GO:0009809	GO:0000165	GO:0006635	GO:0043900	GO:0009507	GO:0002679
CL1177.Contig2	GO:0046685	GO:0042344	GO:0015700	GO:0009697	GO:0048037	GO:0005507	GO:0010363	GO:0010200	GO:0034976	GO:0031348	GO:0046870	GO:0050832	GO:0043069	GO:0005829	GO:0009867	GO:0019684	GO:0009595	GO:0042742	GO:0006612	GO:0046482	GO:0010310	GO:0071992	GO:0006944	GO:0000166	GO:0046938	GO:0016756	GO:0052544	GO:0008270	GO:0009862	GO:0015446	GO:0010337	GO:0046029	GO:0046686	GO:0009409	GO:0009809	GO:0000165	GO:0006635	GO:0043900	GO:0009507	GO:0002679
CL1177.Contig3	GO:0046029	GO:0000166	GO:0055114	GO:0048037	GO:0008270
CL1178.Contig3	GO:0009805	GO:0008270	GO:0005622	GO:0006355	GO:0009611	GO:0009963
CL1178.Contig4	GO:0019438	GO:1901362	GO:0018130
CL1178.Contig5	GO:0019438	GO:1901362	GO:0018130
CL1178.Contig6	GO:0009805	GO:0008270	GO:0005622	GO:0006355	GO:0009611	GO:0009963
CL1178.Contig7	GO:0009805	GO:0008270	GO:0005622	GO:0006355	GO:0009611	GO:0009963
CL1179.Contig1	GO:0009506	GO:0005886	GO:0005774	GO:0006886	GO:0005483	GO:0009507
CL1179.Contig2	GO:0009506	GO:0005886	GO:0005774	GO:0006886	GO:0005483	GO:0009507
CL1179.Contig3	GO:0009506	GO:0005886	GO:0005774	GO:0006886	GO:0005483	GO:0009507
CL1179.Contig4	GO:0009506	GO:0005886	GO:0005774	GO:0006886	GO:0005483	GO:0009507
CL1180.Contig1	GO:0005576	GO:0016020	GO:0016023
CL1180.Contig2	GO:0005576	GO:0016020	GO:0016023
CL1180.Contig3	GO:0016020	GO:0016023
CL1180.Contig4	GO:0005576	GO:0016020	GO:0016023
CL1181.Contig1	GO:0019538	GO:0005737	GO:0008242
CL1181.Contig2	GO:0019538	GO:0005737	GO:0008242
CL1181.Contig3	GO:0019538	GO:0008242
CL1181.Contig4	GO:0019538	GO:0005737	GO:0008242
CL1181.Contig5	GO:0019538	GO:0005737	GO:0008242
CL1182.Contig1	GO:0016706	GO:0055114
CL1182.Contig2	GO:0016491	GO:0008152
CL1182.Contig3	GO:0045431	GO:0005506	GO:0051555	GO:0055114
CL1183.Contig1	GO:0008270	GO:0005622
CL1183.Contig2	GO:0008270	GO:0005622
CL1183.Contig3	GO:0008270	GO:0005622
CL1183.Contig4	GO:0008270	GO:0005622
CL1183.Contig5	GO:0008270	GO:0005622
CL1183.Contig6	GO:0008270	GO:0005622
CL1183.Contig7	GO:0008270	GO:0005622
CL1183.Contig8	GO:0008270	GO:0005622
CL1184.Contig1	GO:0047077	GO:0016207	GO:0055114
CL1184.Contig2	GO:0010584	GO:0047077	GO:0016207	GO:0055114	GO:0009411
CL1184.Contig3	GO:0010584	GO:0047077	GO:0016207	GO:0055114	GO:0009411
CL1184.Contig4	GO:0010584	GO:0047077	GO:0016207	GO:0055114	GO:0009411
CL1186.Contig1	GO:0005634
CL1186.Contig2	GO:0005634
CL1186.Contig3	GO:0005634
CL1186.Contig4	GO:0005634
CL1187.Contig1	GO:0006511	GO:0008540
CL1189.Contig10	GO:0005829	GO:0010498	GO:0008270	GO:0009926	GO:0010359	GO:0007010	GO:0004177	GO:0008237	GO:0006094	GO:0005634	GO:0005886
CL1189.Contig11	GO:0005829	GO:0010498	GO:0008270	GO:0009926	GO:0010359	GO:0007010	GO:0004177	GO:0008237	GO:0006094	GO:0005634	GO:0005886
CL1189.Contig12	GO:0005829	GO:0010498	GO:0008270	GO:0009926	GO:0010359	GO:0007010	GO:0004177	GO:0008237	GO:0006094	GO:0005634	GO:0005886
CL1189.Contig1	GO:0005829	GO:0010498	GO:0008270	GO:0009926	GO:0010359	GO:0007010	GO:0004177	GO:0008237	GO:0006094	GO:0005634	GO:0005886
CL1189.Contig2	GO:0005829	GO:0010498	GO:0008270	GO:0009926	GO:0010359	GO:0007010	GO:0004177	GO:0008237	GO:0006094	GO:0005634	GO:0005886
CL1189.Contig3	GO:0005829	GO:0010498	GO:0008270	GO:0009926	GO:0010359	GO:0007010	GO:0004177	GO:0008237	GO:0006094	GO:0005634	GO:0005886
CL1189.Contig4	GO:0005829	GO:0010498	GO:0008270	GO:0009926	GO:0010359	GO:0007010	GO:0004177	GO:0008237	GO:0006094	GO:0005634	GO:0005886
CL1189.Contig5	GO:0005829	GO:0010498	GO:0008270	GO:0009926	GO:0010359	GO:0007010	GO:0004177	GO:0008237	GO:0006094	GO:0005634	GO:0005886
CL1189.Contig6	GO:0005829	GO:0010498	GO:0008270	GO:0009926	GO:0010359	GO:0007010	GO:0004177	GO:0008237	GO:0006094	GO:0005634	GO:0005886
CL1189.Contig7	GO:0005829	GO:0010498	GO:0008270	GO:0009926	GO:0010359	GO:0007010	GO:0004177	GO:0008237	GO:0006094	GO:0005634	GO:0005886
CL1189.Contig8	GO:0005829	GO:0010498	GO:0008270	GO:0009926	GO:0010359	GO:0007010	GO:0004177	GO:0008237	GO:0006094	GO:0005634	GO:0005886
CL1189.Contig9	GO:0005829	GO:0010498	GO:0008270	GO:0009926	GO:0010359	GO:0007010	GO:0004177	GO:0008237	GO:0006094	GO:0005634	GO:0005886
CL1190.Contig1	GO:0016023	GO:0048573	GO:0006661
CL1191.Contig1	GO:0016021	GO:0016192	GO:0009507	GO:0005886
CL1191.Contig2	GO:0016021	GO:0005768	GO:0016192	GO:0009507	GO:0005886
CL1193.Contig1	GO:0042409	GO:0032259
CL1193.Contig2	GO:0042409	GO:0032259
CL1193.Contig4	GO:0042409	GO:0032259
CL1194.Contig1	GO:0006944	GO:0005484	GO:0005794	GO:0005886	GO:0008565	GO:0006888	GO:0005634
CL1194.Contig2	GO:0006944	GO:0005484	GO:0005794	GO:0005886	GO:0008565	GO:0006888	GO:0005634
CL1195.Contig1	GO:0005634
CL1197.Contig1	GO:0009011	GO:0009536
CL1197.Contig2	GO:0009011	GO:0009536
CL1198.Contig1	GO:0016926	GO:0050665	GO:0005634	GO:0010228
CL1198.Contig2	GO:0016926	GO:0050665	GO:0005634	GO:0010228
CL1199.Contig1	GO:0005852	GO:0006413	GO:0005886	GO:0003743	GO:0005829
CL1199.Contig2	GO:0005852	GO:0006413	GO:0005886	GO:0003743	GO:0005829
CL1199.Contig3	GO:0005852	GO:0006413	GO:0005886	GO:0003743	GO:0005829
CL12.Contig1	GO:0005743	GO:0005886	GO:0055085	GO:0005742
CL1200.Contig1	GO:0000325	GO:0042939	GO:0042936	GO:0005886	GO:0015334	GO:0005774	GO:0042937	GO:0016021	GO:0042938
CL1200.Contig2	GO:0000325	GO:0042939	GO:0042936	GO:0005886	GO:0015334	GO:0005774	GO:0042937	GO:0016021	GO:0042938
CL1202.Contig1	GO:0047262	GO:0010075	GO:0005768	GO:0010289	GO:0005802	GO:0005794
CL1202.Contig2	GO:0047262	GO:0010075	GO:0005768	GO:0010289	GO:0005802	GO:0005794
CL1203.Contig1	GO:0031072	GO:0006457	GO:0046872	GO:0009941	GO:0016117	GO:0009408	GO:0010027	GO:0005524	GO:0009535	GO:0051082
CL1203.Contig2	GO:0031072	GO:0006457	GO:0046872	GO:0009941	GO:0016117	GO:0009408	GO:0010027	GO:0005524	GO:0009535	GO:0051082
CL1204.Contig1	GO:0004088	GO:0006543	GO:0009570	GO:0016036	GO:0070409
CL1204.Contig2	GO:0004088	GO:0006543	GO:0009570	GO:0016036	GO:0070409
CL1205.Contig1	GO:0006355	GO:0005515	GO:0000166	GO:0045814	GO:0005634
CL1205.Contig2	GO:0016568	GO:0006355	GO:0005515	GO:0000166	GO:0045814	GO:0005634
CL1205.Contig3	GO:0006355	GO:0005515	GO:0000166	GO:0045814	GO:0005634
CL1206.Contig1	GO:0005739	GO:0009941	GO:0003677	GO:0009793
CL1206.Contig2	GO:0009941	GO:0009793	GO:0005739
CL1207.Contig1	GO:0004672	GO:0006468	GO:0005524	GO:0009507	GO:0005198
CL1207.Contig2	GO:0004672	GO:0006468	GO:0005524	GO:0009507	GO:0005198
CL1207.Contig3	GO:0004672	GO:0006468	GO:0005524	GO:0009507	GO:0005198
CL1207.Contig4	GO:0004672	GO:0006468	GO:0005524	GO:0009507	GO:0005198
CL1207.Contig5	GO:0004672	GO:0006468	GO:0005524	GO:0009507	GO:0005198
CL1208.Contig1	GO:0006306	GO:0031047
CL1208.Contig2	GO:0000278	GO:0007267	GO:0006275	GO:0006261	GO:0051567	GO:0000724	GO:0006342	GO:0006306	GO:0016444	GO:0051726	GO:0009555	GO:0035196	GO:0010267	GO:0009616
CL121.Contig1	GO:0005737	GO:0004842	GO:0005634	GO:0016567
CL121.Contig2	GO:0005737	GO:0004842	GO:0005634	GO:0016567
CL121.Contig3	GO:0005737	GO:0005886	GO:0016567	GO:0006511	GO:0004842	GO:0005634
CL121.Contig4	GO:0005737	GO:0005886	GO:0016567	GO:0006511	GO:0004842	GO:0005634
CL121.Contig5	GO:0005737	GO:0004842	GO:0005634	GO:0016567
CL121.Contig6	GO:0005737	GO:0005886	GO:0016567	GO:0006511	GO:0004842	GO:0005634
CL121.Contig7	GO:0005737	GO:0004842	GO:0005634	GO:0016567
CL121.Contig8	GO:0009960	GO:0051788	GO:0006635	GO:0043161	GO:0006944	GO:0051049	GO:0016558	GO:0051510	GO:0005737	GO:0048193	GO:0042023	GO:0004842	GO:0031625	GO:0016567	GO:0006301	GO:0005886	GO:0005634	GO:0005524	GO:0043248
CL121.Contig9	GO:0005737	GO:0005886	GO:0016567	GO:0006511	GO:0005524	GO:0004842	GO:0005634
CL1210.Contig1	GO:0004519	GO:0005634	GO:0005509	GO:0009409	GO:0004527
CL1210.Contig2	GO:0004527	GO:0004519	GO:0009409	GO:0016023	GO:0005509	GO:0006096	GO:0004365	GO:0005634
CL1211.Contig1	GO:0016192	GO:0007264	GO:0042538	GO:0005774	GO:0005802	GO:0003924	GO:0006886	GO:0005525	GO:0005886
CL1211.Contig2	GO:0005773	GO:0005525	GO:0005886	GO:0016787	GO:0007264	GO:0015031
CL1212.Contig1	GO:0009405	GO:0070933	GO:0097372	GO:2000026	GO:0009294	GO:0032041	GO:0070932	GO:0009861	GO:0005515	GO:0046970	GO:0046969	GO:0016573	GO:0045892	GO:0005634
CL1212.Contig2	GO:0070933	GO:0097372	GO:0003676	GO:2000026	GO:0009294	GO:0006355	GO:0032041	GO:0070932	GO:0009861	GO:0046970	GO:0046969	GO:0016573	GO:0015074	GO:0005634
CL1212.Contig3	GO:0009405	GO:0070933	GO:0097372	GO:2000026	GO:0009294	GO:0032041	GO:0070932	GO:0009861	GO:0005515	GO:0046970	GO:0046969	GO:0016573	GO:0045892	GO:0005634
CL1212.Contig4	GO:0009405	GO:0070933	GO:0097372	GO:2000026	GO:0009294	GO:0032041	GO:0070932	GO:0009861	GO:0005515	GO:0046970	GO:0046969	GO:0016573	GO:0045892	GO:0005634
CL1213.Contig1	GO:0044238	GO:0044260
CL1213.Contig2	GO:0005829	GO:0031087	GO:0017148	GO:0000932	GO:0010606	GO:0006486	GO:0042803
CL1213.Contig4	GO:0005829	GO:0031087	GO:0017148	GO:0000932	GO:0010606	GO:0042803	GO:0006487
CL1213.Contig5	GO:0005829	GO:0031087	GO:0017148	GO:0000932	GO:0010606	GO:0042803	GO:0006487
CL1213.Contig6	GO:0005829	GO:0031087	GO:0017148	GO:0000932	GO:0010606	GO:0042803	GO:0006487
CL1213.Contig7	GO:0005829	GO:0031087	GO:0017148	GO:0000932	GO:0010606	GO:0042803	GO:0006487
CL1213.Contig8	GO:0031087	GO:0017148	GO:0033962
CL1213.Contig9	GO:0004672	GO:0005783
CL1214.Contig1	GO:0009627	GO:0009697	GO:0016020	GO:0009536
CL1215.Contig1	GO:0003723	GO:0000786	GO:0045132	GO:0033044	GO:0000398	GO:0016607	GO:0042802	GO:0007283	GO:0003677	GO:0042138	GO:0007062	GO:0007129	GO:0000166	GO:0007131
CL1215.Contig2	GO:0043229	GO:1901363	GO:0097159
CL1216.Contig1	GO:0006629	GO:0016788
CL1216.Contig2	GO:0006629	GO:0016788
CL1217.Contig1	GO:0004407	GO:0005634
CL1217.Contig2	GO:0004407	GO:0005634
CL1218.Contig1	GO:0005737	GO:0008195	GO:0005887	GO:0006644	GO:0006950	GO:0032440	GO:0055114
CL1218.Contig2	GO:0005737	GO:0008195	GO:0005887	GO:0006644	GO:0006950	GO:0032440	GO:0055114
CL1218.Contig3	GO:0005737	GO:0008195	GO:0005887	GO:0006644	GO:0032440	GO:0055114
CL1219.Contig1	GO:0042939	GO:0042936	GO:0005886	GO:0006807	GO:0042937	GO:0016021	GO:0009860	GO:0042938
CL1219.Contig2	GO:0042939	GO:0042936	GO:0005886	GO:0006807	GO:0042937	GO:0016021	GO:0009860	GO:0042938
CL1219.Contig3	GO:0016021	GO:0006857	GO:0005215
CL1219.Contig4	GO:0042939	GO:0042936	GO:0005886	GO:0006807	GO:0042937	GO:0016021	GO:0009860	GO:0042938
CL122.Contig10	GO:0042175	GO:0005794	GO:0005509	GO:0016757
CL122.Contig11	GO:0046872	GO:0009941	GO:0009055	GO:0010277	GO:0051537	GO:0055114
CL122.Contig12	GO:0046872	GO:0009941	GO:0009055	GO:0010277	GO:0051537	GO:0055114
CL122.Contig13	GO:0046872	GO:0009941	GO:0009055	GO:0010277	GO:0051537	GO:0055114
CL122.Contig1	GO:0046872	GO:0009941	GO:0009055	GO:0010277	GO:0051537	GO:0055114
CL122.Contig2	GO:0046872	GO:0009941	GO:0009055	GO:0010277	GO:0051537	GO:0055114
CL122.Contig3	GO:0046872	GO:0009941	GO:0009055	GO:0010277	GO:0051537	GO:0055114
CL122.Contig4	GO:0046872	GO:0009941	GO:0009055	GO:0010277	GO:0051537	GO:0055114
CL122.Contig5	GO:0046872	GO:0009941	GO:0009055	GO:0010277	GO:0051537	GO:0055114
CL122.Contig6	GO:0046872	GO:0009941	GO:0009055	GO:0010277	GO:0051537	GO:0055114
CL122.Contig7	GO:0046872	GO:0009941	GO:0009055	GO:0010277	GO:0051537	GO:0055114
CL122.Contig8	GO:0046872	GO:0009941	GO:0009055	GO:0010277	GO:0051537	GO:0055114
CL122.Contig9	GO:0046872	GO:0009941	GO:0009055	GO:0010277	GO:0051537	GO:0055114
CL1220.Contig1	GO:0048510	GO:0009965	GO:0010582	GO:0010434	GO:0048443	GO:0003700	GO:0045893	GO:0000976	GO:0005634
CL1220.Contig2	GO:0043565
CL1222.Contig1	GO:0005737	GO:0008026	GO:0003676	GO:0006499	GO:0005524
CL1222.Contig2	GO:0005737	GO:0008026	GO:0003676	GO:0006499	GO:0005524
CL1223.Contig1	GO:0016758	GO:0008152
CL1223.Contig2	GO:0016757
CL1223.Contig3	GO:0016758
CL1223.Contig4	GO:0016758
CL1223.Contig5	GO:0016758
CL1223.Contig6	GO:0016758	GO:0008152
CL1223.Contig7	GO:0016758	GO:0008152
CL1226.Contig1	GO:0016049	GO:0006623	GO:0005483	GO:0016558	GO:0000149	GO:0000902	GO:0004872	GO:0006891	GO:0006869	GO:0005770	GO:0016197	GO:0006944	GO:0005802	GO:0010351	GO:0005794	GO:0005634	GO:0005886
CL1226.Contig2	GO:0016049	GO:0006623	GO:0005483	GO:0016558	GO:0000149	GO:0000902	GO:0004872	GO:0006891	GO:0006869	GO:0005770	GO:0016197	GO:0006944	GO:0005802	GO:0010351	GO:0005794	GO:0005634	GO:0005886
CL1226.Contig3	GO:0016049	GO:0006623	GO:0005483	GO:0016558	GO:0000149	GO:0000902	GO:0004872	GO:0006891	GO:0006869	GO:0005770	GO:0016197	GO:0006944	GO:0005802	GO:0010351	GO:0005794	GO:0005634	GO:0005886
CL1227.Contig1	GO:0010351	GO:0055085	GO:0015386	GO:0006813	GO:0016021	GO:0006814
CL1227.Contig2	GO:0010351	GO:0055085	GO:0015386	GO:0006813	GO:0016021	GO:0006814
CL1228.Contig1	GO:0006457	GO:0006333	GO:0005737	GO:0006950	GO:0031072
CL1228.Contig2	GO:0006457	GO:0005737	GO:0006950	GO:0031072
CL1228.Contig4	GO:0006457	GO:0005737	GO:0006950	GO:0031072
CL1228.Contig5	GO:0016788	GO:0006457	GO:0046872	GO:0003723	GO:0005737	GO:0006950	GO:0031072
CL1229.Contig1	GO:0003743	GO:0006413	GO:0005829	GO:0009651	GO:0009506	GO:0008026	GO:0005774	GO:0005524	GO:0006096	GO:0006094	GO:0046686	GO:0005794	GO:0005886
CL1229.Contig2	GO:0005730	GO:0009505	GO:0008026	GO:0003676	GO:0046686	GO:0005886	GO:0005524	GO:0005829
CL1229.Contig3	GO:0005730	GO:0009505	GO:0008026	GO:0003676	GO:0046686	GO:0005886	GO:0005524	GO:0005829
CL1229.Contig4	GO:0003743	GO:0006413	GO:0005829	GO:0005730	GO:0009651	GO:0009506	GO:0008026	GO:0009505	GO:0005524	GO:0005515	GO:0006096	GO:0006094	GO:0046686	GO:0005794	GO:0005886	GO:0048046
CL1229.Contig5	GO:0003743	GO:0006413	GO:0005829	GO:0005730	GO:0008026	GO:0009505	GO:0005524	GO:0046686	GO:0005886
CL1229.Contig6	GO:0005730	GO:0009505	GO:0008026	GO:0003676	GO:0046686	GO:0005886	GO:0005524	GO:0005829
CL1230.Contig1	GO:0008152	GO:0016597
CL1230.Contig2	GO:0019408	GO:0016597	GO:0009507
CL1231.Contig1	GO:0006355	GO:0003677	GO:0046983	GO:0003700	GO:0005634
CL1231.Contig2	GO:0005488	GO:0016491	GO:0006351
CL1231.Contig4	GO:0005488	GO:0016491	GO:0006351
CL1232.Contig1	GO:0005576	GO:0016023	GO:0005783	GO:0009853	GO:0005739	GO:0033185	GO:0016757
CL1232.Contig2	GO:0005783	GO:0009853	GO:0033185
CL1232.Contig3	GO:0005576	GO:0005783	GO:0009853	GO:0005739	GO:0033185	GO:0016757
CL1232.Contig4	GO:0005576	GO:0016023	GO:0005783	GO:0009853	GO:0005739	GO:0033185	GO:0016757
CL1233.Contig1	GO:0006790	GO:0047627	GO:0005777	GO:0009150	GO:0005634
CL1233.Contig2	GO:0006790	GO:0047627	GO:0005777	GO:0009150	GO:0005634
CL1236.Contig1	GO:0005737	GO:0046872	GO:0008081	GO:0051536	GO:0001510	GO:0006364	GO:0008173	GO:0005634
CL1236.Contig2	GO:0005737	GO:0046872	GO:0008081	GO:0051536	GO:0001510	GO:0006364	GO:0008173	GO:0005634
CL1236.Contig3	GO:0005737	GO:0046872	GO:0008081	GO:0051536	GO:0001510	GO:0006364	GO:0008173	GO:0005634
CL1236.Contig4	GO:0005737	GO:0046872	GO:0008081	GO:0051536	GO:0001510	GO:0006364	GO:0008173	GO:0005634
CL1236.Contig5	GO:0005737	GO:0046872	GO:0008081	GO:0051536	GO:0001510	GO:0006364	GO:0008173	GO:0005634
CL1236.Contig6	GO:0046872	GO:0008152	GO:0005634	GO:0008081
CL1236.Contig7	GO:0046872	GO:0008152	GO:0005634	GO:0008081
CL1238.Contig2	GO:0009646	GO:0010363	GO:0005829	GO:0052542	GO:0009506	GO:0009409	GO:0009611	GO:0010200	GO:0006612	GO:0006944	GO:0043069	GO:0030968	GO:0009612
CL1238.Contig3	GO:0009646	GO:0010363	GO:0005829	GO:0052542	GO:0009506	GO:0009409	GO:0009611	GO:0010200	GO:0006612	GO:0006944	GO:0043069	GO:0030968	GO:0009612
CL1238.Contig4	GO:0006952	GO:0005829	GO:0009506	GO:0009409	GO:0033554	GO:0043067	GO:0033036	GO:0010033
CL1238.Contig5	GO:0006952	GO:0005829	GO:0009506	GO:0009409	GO:0033554	GO:0043067	GO:0033036	GO:0010033
CL1238.Contig6	GO:0009646	GO:0010363	GO:0005829	GO:0052542	GO:0009506	GO:0009409	GO:0009611	GO:0010200	GO:0006612	GO:0006944	GO:0043069	GO:0030968	GO:0009612
CL1239.Contig1	GO:0008270	GO:0003677
CL1240.Contig1	GO:0004715	GO:0030246	GO:0006468	GO:0005524	GO:0004674
CL1240.Contig2	GO:0004715	GO:0030246	GO:0006468	GO:0005524	GO:0004674
CL1241.Contig1	GO:0005310	GO:0006835	GO:0055085	GO:0006839	GO:0016021	GO:0031966
CL1242.Contig1	GO:0016021	GO:0009536	GO:0005778	GO:0006810	GO:0005886
CL1242.Contig2	GO:0005739	GO:0016021	GO:0009536	GO:0005778	GO:0005774	GO:0006635	GO:0043132	GO:0044375
CL1242.Contig3	GO:0016021	GO:0009536	GO:0006810
CL1243.Contig1	GO:0016301	GO:0016310	GO:0006508	GO:0009536	GO:0008233
CL1243.Contig2	GO:0016301	GO:0016310	GO:0006508	GO:0009536	GO:0008233
CL1244.Contig1	GO:0070628	GO:0043161	GO:0003684	GO:0043130	GO:0006289	GO:0005634
CL1244.Contig2	GO:0043161	GO:0003684	GO:0006289	GO:0005634
CL1245.Contig1	GO:0009982	GO:0003723	GO:0001522	GO:0005739
CL1245.Contig2	GO:0009982	GO:0003723	GO:0001522	GO:0005739
CL1246.Contig1	GO:0006007	GO:0009744	GO:0010224	GO:0009813	GO:0006200	GO:0005524	GO:0016887	GO:0005215	GO:0080167	GO:0005886
CL1246.Contig2	GO:0006007	GO:0009744	GO:0010224	GO:0009813	GO:0006200	GO:0005524	GO:0016887	GO:0005215	GO:0080167	GO:0005886
CL1247.Contig1	GO:0008233	GO:0009684	GO:0009941	GO:0006508	GO:0043424	GO:0009579	GO:0005524	GO:0006569	GO:0009570
CL1247.Contig2	GO:0008233	GO:0009684	GO:0009941	GO:0006508	GO:0043424	GO:0005524	GO:0006569	GO:0009570
CL1247.Contig3	GO:0009684	GO:0009941	GO:0019538	GO:0043424	GO:0005524	GO:0006569	GO:0009570
CL1247.Contig4	GO:0009684	GO:0009941	GO:0019538	GO:0043424	GO:0005524	GO:0006569	GO:0009570
CL1248.Contig1	GO:0009698
CL1248.Contig2	GO:0009698
CL1248.Contig3	GO:0009698
CL1248.Contig4	GO:0016020	GO:2000762
CL1249.Contig1	GO:0009941	GO:0032544	GO:0009535
CL1249.Contig2	GO:0009941	GO:0032544	GO:0009535
CL1249.Contig3	GO:0009941	GO:0032544	GO:0009535
CL1249.Contig4	GO:0009941	GO:0032544	GO:0009535
CL1251.Contig1	GO:0044238	GO:0003676	GO:0044260	GO:0046872	GO:0005634	GO:0007346
CL1251.Contig3	GO:0009987	GO:0005488	GO:0008152
CL1251.Contig4	GO:0005829	GO:0042393	GO:0046872	GO:0003677	GO:0016491	GO:0016570	GO:0006352	GO:0031048	GO:0005634
CL1251.Contig5	GO:0005829	GO:0042393	GO:0046872	GO:0003677	GO:0016491	GO:0016570	GO:0006352	GO:0031048	GO:0005634
CL1253.Contig1	GO:0009408	GO:0071203	GO:0003779	GO:0008290	GO:0051693
CL1253.Contig2	GO:0009408	GO:0071203	GO:0003779	GO:0008290	GO:0051693
CL1254.Contig1	GO:0055114	GO:0005739	GO:0006457	GO:0009409	GO:0009941	GO:0009408	GO:0009579	GO:0005524	GO:0009570	GO:0032440	GO:0051082	GO:0045036	GO:0046686	GO:0005634	GO:0048046
CL1254.Contig2	GO:0055114	GO:0005739	GO:0006457	GO:0009409	GO:0009941	GO:0009408	GO:0009579	GO:0005524	GO:0009570	GO:0032440	GO:0051082	GO:0045036	GO:0046686	GO:0005634	GO:0048046
CL1254.Contig3	GO:0055114	GO:0005739	GO:0006457	GO:0009409	GO:0009941	GO:0009408	GO:0009579	GO:0005524	GO:0009570	GO:0032440	GO:0051082	GO:0045036	GO:0046686	GO:0005634	GO:0048046
CL1254.Contig4	GO:0055114	GO:0005739	GO:0006457	GO:0009409	GO:0009941	GO:0009408	GO:0009579	GO:0005524	GO:0009570	GO:0032440	GO:0051082	GO:0045036	GO:0046686	GO:0005634	GO:0048046
CL1255.Contig1	GO:0005634	GO:0008270
CL1255.Contig2	GO:0005634	GO:0008270
CL1255.Contig3	GO:0005634	GO:0008270
CL1256.Contig1	GO:0005774	GO:0051567	GO:0009220	GO:0006412	GO:0001510	GO:0009664	GO:0006342	GO:0005794	GO:0022625	GO:0005730	GO:0003735	GO:0005886	GO:0042545
CL1257.Contig1	GO:0004714	GO:0030247	GO:0006468	GO:0005524	GO:0004674
CL1258.Contig1	GO:0009507
CL1258.Contig2	GO:0009507
CL1259.Contig1	GO:0005730	GO:0003735	GO:0005886	GO:0003723	GO:0022627	GO:0006412
CL1259.Contig2	GO:0005730	GO:0003735	GO:0005886	GO:0003723	GO:0022627	GO:0006412
CL1259.Contig3	GO:0005730	GO:0003735	GO:0005886	GO:0003723	GO:0022627	GO:0006412
CL1260.Contig1	GO:0030001	GO:0046872
CL1260.Contig3	GO:0030001	GO:0046872
CL1261.Contig1	GO:0031072	GO:0006457	GO:0030244	GO:0007264	GO:0005795	GO:0009737	GO:0048193	GO:0051082	GO:0006886	GO:0046686	GO:0005525	GO:0005634	GO:0005886
CL1261.Contig2	GO:0031072	GO:0006457	GO:0030244	GO:0007264	GO:0005795	GO:0009737	GO:0048193	GO:0051082	GO:0006886	GO:0046686	GO:0005525	GO:0005634	GO:0005886
CL1262.Contig1	GO:0016757
CL1262.Contig2	GO:0016757
CL1262.Contig3	GO:0016758
CL1262.Contig4	GO:0047213	GO:0008152
CL1262.Contig5	GO:0016758
CL1264.Contig1	GO:0009086	GO:0005488	GO:0048573	GO:0009616	GO:0010050	GO:0000394
CL1264.Contig2	GO:0009086	GO:0005488	GO:0048573	GO:0009616	GO:0010050	GO:0000394	GO:0005634
CL1264.Contig3	GO:0009086	GO:0005488	GO:0048573	GO:0009616	GO:0010050	GO:0000394	GO:0005634
CL1264.Contig4	GO:0009086	GO:0005488	GO:0048573	GO:0009616	GO:0010050	GO:0000394
CL1266.Contig10	GO:0004658	GO:0008270	GO:0050897	GO:0009616	GO:0010050	GO:0006552	GO:0004075	GO:0005759	GO:0004485
CL1266.Contig11	GO:0008270	GO:0050897	GO:0009616	GO:0010050	GO:0006552	GO:0004075	GO:0005759	GO:0004485
CL1266.Contig12	GO:0008270	GO:0050897	GO:0009616	GO:0010050	GO:0006552	GO:0004075	GO:0005759	GO:0004485
CL1266.Contig13	GO:0004658	GO:0008270	GO:0050897	GO:0009616	GO:0010050	GO:0006552	GO:0004075	GO:0005759	GO:0004485
CL1266.Contig14	GO:0004658	GO:0008270	GO:0050897	GO:0009616	GO:0010050	GO:0006552	GO:0004075	GO:0005759	GO:0004485
CL1266.Contig15	GO:0008270	GO:0050897	GO:0009616	GO:0010050	GO:0006552	GO:0004075	GO:0005759	GO:0004485
CL1266.Contig1	GO:0004658	GO:0008270	GO:0050897	GO:0009616	GO:0010050	GO:0006552	GO:0004075	GO:0005759	GO:0004485
CL1266.Contig2	GO:0004658	GO:0008270	GO:0050897	GO:0009616	GO:0010050	GO:0006552	GO:0004075	GO:0005759	GO:0004485
CL1266.Contig3	GO:0004658	GO:0008270	GO:0050897	GO:0009616	GO:0010050	GO:0006552	GO:0004075	GO:0005759	GO:0004485
CL1266.Contig4	GO:0004658	GO:0008270	GO:0050897	GO:0009616	GO:0010050	GO:0006552	GO:0004075	GO:0005759	GO:0004485
CL1266.Contig5	GO:0004658	GO:0008270	GO:0050897	GO:0009616	GO:0010050	GO:0006552	GO:0004075	GO:0005759	GO:0004485
CL1266.Contig6	GO:0004658	GO:0008270	GO:0050897	GO:0009616	GO:0010050	GO:0006552	GO:0004075	GO:0005759	GO:0004485
CL1266.Contig7	GO:0004658	GO:0008270	GO:0050897	GO:0009616	GO:0010050	GO:0006552	GO:0004075	GO:0005759	GO:0004485
CL1266.Contig8	GO:0008270	GO:0050897	GO:0009616	GO:0010050	GO:0006552	GO:0004075	GO:0005759	GO:0004485
CL1266.Contig9	GO:0004658	GO:0008270	GO:0050897	GO:0009616	GO:0010050	GO:0006552	GO:0004075	GO:0005759	GO:0004485
CL1268.Contig1	GO:0008270	GO:0005737
CL1269.Contig1	GO:0003899	GO:0003677	GO:0048481	GO:0009860	GO:0006351	GO:0009793
CL127.Contig1	GO:0009941	GO:0009506	GO:0016023	GO:0005886	GO:0005774	GO:0005576
CL127.Contig2	GO:0009941	GO:0009506	GO:0016023	GO:0005886	GO:0005774	GO:0005576
CL1270.Contig1	GO:0016020
CL1271.Contig1	GO:0005774	GO:0051788	GO:0006635	GO:0006833	GO:0043161	GO:0010363	GO:0009651	GO:0009407	GO:0004298	GO:0080129	GO:0005839	GO:0006972	GO:0005829	GO:0007030	GO:0010043	GO:0006096	GO:0046686	GO:0009266	GO:0005886	GO:0005634
CL1271.Contig2	GO:0005774	GO:0051788	GO:0006635	GO:0006833	GO:0043161	GO:0010363	GO:0009651	GO:0009407	GO:0004298	GO:0080129	GO:0005839	GO:0006972	GO:0005829	GO:0007030	GO:0010043	GO:0006096	GO:0046686	GO:0009266	GO:0005886	GO:0005634
CL1271.Contig3	GO:0005774	GO:0051788	GO:0006635	GO:0006833	GO:0043161	GO:0010363	GO:0009651	GO:0009407	GO:0004298	GO:0080129	GO:0005839	GO:0006972	GO:0005829	GO:0007030	GO:0010043	GO:0006096	GO:0046686	GO:0009266	GO:0005886	GO:0005634
CL1272.Contig1	GO:0010102	GO:0045595	GO:0016049	GO:0010090	GO:0071555	GO:0009506	GO:0010014	GO:0009733	GO:0048589	GO:0007155	GO:0048765	GO:0045010	GO:0005634	GO:0005886
CL1272.Contig2	GO:0010102	GO:0045595	GO:0016049	GO:0010090	GO:0071555	GO:0009506	GO:0010014	GO:0009733	GO:0048589	GO:0007155	GO:0048765	GO:0045010	GO:0005634	GO:0005886
CL1272.Contig3	GO:0010102	GO:0045595	GO:0016049	GO:0010090	GO:0071555	GO:0009506	GO:0010014	GO:0009733	GO:0048589	GO:0007155	GO:0048765	GO:0045010	GO:0005634	GO:0005886
CL1272.Contig4	GO:0010102	GO:0045595	GO:0016049	GO:0010090	GO:0071555	GO:0009506	GO:0010014	GO:0009733	GO:0048589	GO:0007155	GO:0048765	GO:0045010	GO:0005634	GO:0005886
CL1272.Contig5	GO:0010102	GO:0045595	GO:0016049	GO:0010090	GO:0071555	GO:0009506	GO:0010014	GO:0009733	GO:0048589	GO:0007155	GO:0048765	GO:0045010	GO:0005634	GO:0005886
CL1273.Contig1	GO:0048193	GO:0000902	GO:0016049	GO:0005634	GO:0009536
CL1273.Contig2	GO:0048193	GO:0000902	GO:0016049	GO:0005634	GO:0009536
CL1276.Contig1	GO:0003723	GO:0006396	GO:0005634
CL1276.Contig2	GO:0003723	GO:0006396	GO:0005634
CL1277.Contig1	GO:0009941	GO:0005886	GO:0055085	GO:0005351	GO:0008643	GO:0032440	GO:0016021	GO:0019684	GO:0055114
CL1277.Contig2	GO:0055085	GO:0055114	GO:0019684	GO:0016021	GO:0015149	GO:0008645	GO:0009941	GO:0005774	GO:0009791	GO:0032440	GO:0005351	GO:0005886
CL1277.Contig3	GO:0009941	GO:0005886	GO:0055085	GO:0005351	GO:0008643	GO:0032440	GO:0016021	GO:0019684	GO:0055114
CL1278.Contig1	GO:0006944	GO:0006891	GO:0005829	GO:0017119
CL1278.Contig2	GO:0006944	GO:0006891	GO:0005829	GO:0017119
CL128.Contig2	GO:0006952	GO:0043531	GO:0016787
CL1281.Contig1	GO:0008270	GO:0005730	GO:0006355	GO:0080084	GO:0048522	GO:0009410	GO:0003700	GO:0005737	GO:0008097
CL1281.Contig2	GO:0008270	GO:0005730	GO:0006355	GO:0080084	GO:0048522	GO:0009410	GO:0003700	GO:0005737	GO:0008097
CL1281.Contig3	GO:0008270	GO:0005730	GO:0006355	GO:0080084	GO:0048522	GO:0009410	GO:0003700	GO:0005737	GO:0008097
CL1281.Contig4	GO:0008270	GO:0005730	GO:0006355	GO:0080084	GO:0048522	GO:0009410	GO:0003700	GO:0005737	GO:0008097
CL1282.Contig1	GO:0050896	GO:0016787	GO:0043168	GO:0032559	GO:0032550
CL1282.Contig2	GO:0050896	GO:0016787	GO:0043168	GO:0032559	GO:0032550
CL1283.Contig1	GO:0010287	GO:0046872	GO:0009941	GO:0009765	GO:0005886	GO:0009637	GO:0010218	GO:0010114	GO:0009535
CL1283.Contig2	GO:0009522	GO:0010114	GO:0016168	GO:0005739	GO:0016021	GO:0046872	GO:0018298	GO:0009941	GO:0009637	GO:0009535	GO:0009523	GO:0010287	GO:0010218	GO:0009765	GO:0048046
CL1283.Contig3	GO:0009522	GO:0010114	GO:0016168	GO:0005739	GO:0016021	GO:0046872	GO:0018298	GO:0009941	GO:0009637	GO:0009535	GO:0009523	GO:0010287	GO:0010218	GO:0009765	GO:0048046
CL1283.Contig4	GO:0009522	GO:0010114	GO:0016168	GO:0005739	GO:0016021	GO:0046872	GO:0018298	GO:0009941	GO:0009637	GO:0009535	GO:0009523	GO:0010287	GO:0010218	GO:0009765	GO:0048046
CL1283.Contig5	GO:0010287	GO:0046872	GO:0009941	GO:0009765	GO:0009637	GO:0048046	GO:0010218	GO:0010114	GO:0009535	GO:0005739
CL1284.Contig1	GO:0004386	GO:0003677	GO:0005524	GO:0005634
CL1284.Contig2	GO:0004386	GO:0003677	GO:0005524	GO:0005634
CL1284.Contig3	GO:0004386	GO:0003677	GO:0005524	GO:0005634
CL1284.Contig4	GO:0004386	GO:0003677	GO:0005524	GO:0005634
CL1285.Contig1	GO:0043461	GO:0005739
CL1285.Contig2	GO:0043461	GO:0005739
CL1285.Contig3	GO:0043461	GO:0005739
CL1286.Contig1	GO:0004715	GO:0006468	GO:0005524	GO:0004674
CL1286.Contig2	GO:0004715	GO:0006468	GO:0005524	GO:0004674
CL1287.Contig1	GO:0005886
CL1287.Contig2	GO:0005886
CL1288.Contig1	GO:0009535	GO:0015979
CL1288.Contig2	GO:0009535	GO:0015979
CL1288.Contig3	GO:0009535	GO:0015979
CL129.Contig1	GO:0010118	GO:0009625	GO:0031348	GO:0009867	GO:0042742	GO:0019005	GO:0009611	GO:0009909	GO:0031146	GO:0009641	GO:0010218	GO:0050832
CL129.Contig2	GO:0010118	GO:0009625	GO:0031348	GO:0009867	GO:0042742	GO:0019005	GO:0009611	GO:0009909	GO:0031146	GO:0009641	GO:0010218	GO:0050832
CL1290.Contig1	GO:0005874	GO:0051258	GO:0006184	GO:0007017	GO:0003924	GO:0005200	GO:0005737	GO:0005525
CL1290.Contig2	GO:0005874	GO:0051258	GO:0006184	GO:0007017	GO:0003924	GO:0005200	GO:0005737	GO:0005525
CL1290.Contig3	GO:0005874	GO:0051258	GO:0006184	GO:0007017	GO:0003924	GO:0005200	GO:0005737	GO:0005525
CL1291.Contig1	GO:0016779	GO:0071704	GO:0044238	GO:0005622	GO:0043167	GO:0000166	GO:0044237
CL1291.Contig2	GO:0016779	GO:0071704	GO:0044238	GO:0043167	GO:0000166	GO:0044237
CL1291.Contig3	GO:0016779	GO:0071704	GO:0044238	GO:0005622	GO:0043167	GO:0000166	GO:0044237
CL1292.Contig1	GO:0005829	GO:0005507	GO:0009086	GO:0008705	GO:0008270	GO:0005777	GO:0009651	GO:0009506	GO:0009941	GO:0003871	GO:0032259	GO:0005774	GO:0009570	GO:0010043	GO:0046686	GO:0005794	GO:0005886	GO:0048046
CL1292.Contig2	GO:0005829	GO:0005507	GO:0009086	GO:0008705	GO:0008270	GO:0005777	GO:0009651	GO:0009941	GO:0003871	GO:0032259	GO:0009570	GO:0010043	GO:0046686	GO:0005886	GO:0048046
CL1292.Contig3	GO:0005829	GO:0005507	GO:0009086	GO:0008705	GO:0008270	GO:0005777	GO:0009651	GO:0009941	GO:0003871	GO:0032259	GO:0009570	GO:0010043	GO:0046686	GO:0005886	GO:0048046
CL1293.Contig1	GO:0009611	GO:0030246	GO:0005634
CL1293.Contig2	GO:0009611	GO:0030246	GO:0005634
CL1293.Contig3	GO:0030246	GO:0005634
CL1293.Contig4	GO:0009611	GO:0030246	GO:0005634
CL1295.Contig1	GO:0005945	GO:0009536	GO:0003872	GO:0005524	GO:0006002	GO:0006096	GO:0016310
CL1295.Contig2	GO:0005945	GO:0009536	GO:0003872	GO:0005524	GO:0006002	GO:0006096	GO:0016310
CL1296.Contig1	GO:0006626	GO:0005774	GO:0030968	GO:0005783	GO:0005794	GO:0005634	GO:0005886
CL1296.Contig2	GO:0006626	GO:0005774	GO:0030968	GO:0005783	GO:0005794	GO:0005634	GO:0005886
CL1297.Contig1	GO:0009508	GO:0009507
CL1298.Contig1	GO:0016301	GO:0005737	GO:0016310
CL1298.Contig2	GO:0016301	GO:0005737	GO:0016310
CL1298.Contig3	GO:0016301	GO:0005737	GO:0016310
CL1298.Contig4	GO:0016301	GO:0005737	GO:0016310
CL1298.Contig5	GO:0016301	GO:0005737	GO:0016310
CL1298.Contig6	GO:0016301	GO:0005737	GO:0016310
CL1298.Contig7	GO:0016301	GO:0005737	GO:0016310
CL1298.Contig8	GO:0016301	GO:0005737	GO:0016310
CL1299.Contig1	GO:0045892	GO:0005634
CL1299.Contig2	GO:0045892	GO:0005634
CL13.Contig1	GO:0016174	GO:0042744	GO:0055114	GO:0005509	GO:0016021	GO:0009611	GO:0004601	GO:0009408	GO:0009055	GO:0043069	GO:0050660	GO:0050832	GO:0005506	GO:0007231	GO:0005794	GO:0005634	GO:0005886	GO:0033500
CL13.Contig2	GO:0016174	GO:0010053	GO:0005509	GO:0004601	GO:0009408	GO:0009060	GO:0043069	GO:0005773	GO:0050832	GO:0033198	GO:0022626	GO:0005887
CL1300.Contig1	GO:0010413	GO:0005829	GO:0006511	GO:0016567	GO:0045492	GO:0000151	GO:0034450
CL1300.Contig2	GO:0010413	GO:0005829	GO:0006511	GO:0016567	GO:0045492	GO:0000151	GO:0034450
CL1300.Contig3	GO:0010413	GO:0005829	GO:0006511	GO:0016567	GO:0045492	GO:0000151	GO:0034450
CL1301.Contig1	GO:0005744	GO:0006626	GO:0015462
CL1301.Contig2	GO:0005744	GO:0006626	GO:0015462
CL1301.Contig3	GO:0005744	GO:0006626	GO:0015462
CL1301.Contig4	GO:0005744	GO:0006626	GO:0015462
CL1301.Contig5	GO:0005744	GO:0006626	GO:0015462
CL1301.Contig6	GO:0005744	GO:0006626	GO:0015462
CL1301.Contig7	GO:0005744	GO:0006626	GO:0015462
CL1301.Contig8	GO:0005744	GO:0006626	GO:0015462
CL1302.Contig1	GO:0046654	GO:0055114	GO:0004799	GO:0006730	GO:0032259	GO:0006545	GO:0004146	GO:0006231
CL1304.Contig1	GO:0005993	GO:0004555	GO:0005886
CL1304.Contig2	GO:0005993	GO:0004555	GO:0005886
CL1304.Contig3	GO:0005886	GO:0005993	GO:0004555
CL1305.Contig1	GO:0006364	GO:0009553	GO:0009220	GO:0009555	GO:0005634
CL1305.Contig2	GO:0006364	GO:0009553	GO:0009220	GO:0009555	GO:0005634
CL1306.Contig1	GO:0010162	GO:0016682	GO:0055114	GO:0009845	GO:0016702	GO:0045431	GO:0009737	GO:0009830	GO:0051555	GO:0010260	GO:0005737	GO:0009793
CL1306.Contig2	GO:0010260	GO:0045431	GO:0016702	GO:0051555	GO:0055114
CL1306.Contig3	GO:0010260	GO:0045431	GO:0016702	GO:0051555	GO:0055114
CL1306.Contig4	GO:0010260	GO:0045431	GO:0016702	GO:0051555	GO:0055114
CL1306.Contig5	GO:0010260	GO:0045431	GO:0016702	GO:0051555	GO:0055114
CL1307.Contig1	GO:0004683	GO:0006468	GO:0005524	GO:0007165
CL1307.Contig2	GO:0006468	GO:0009651	GO:0009705	GO:0005524	GO:0007165	GO:0004683
CL1307.Contig3	GO:0006468	GO:0009651	GO:0042802	GO:0009705	GO:0005524	GO:0007165	GO:0004683	GO:0005886
CL1307.Contig4	GO:0006468	GO:0048364	GO:0009651	GO:0009705	GO:0005524	GO:0010167	GO:0007165	GO:0004683	GO:0005886
CL1307.Contig5	GO:0006468	GO:0009651	GO:0042802	GO:0009705	GO:0005524	GO:0007165	GO:0004683	GO:0005886
CL1307.Contig6	GO:0004683	GO:0006468	GO:0005524	GO:0007165
CL1308.Contig1	GO:0017069	GO:0000166	GO:0000398
CL1308.Contig2	GO:0044238	GO:0003676	GO:0004672	GO:0044260	GO:0000166
CL1311.Contig1	GO:0005634
CL1311.Contig2	GO:0005634
CL1311.Contig3	GO:0005634
CL1311.Contig4	GO:0005634
CL1311.Contig5	GO:0005634
CL1311.Contig6	GO:0005634
CL1311.Contig7	GO:0005634
CL1311.Contig8	GO:0005634
CL1312.Contig1	GO:0010264	GO:0010207	GO:0016787	GO:0009507
CL1312.Contig2	GO:0010264	GO:0010207	GO:0016787	GO:0009507
CL1313.Contig1	GO:0010287	GO:0031977	GO:0005886	GO:0005634	GO:0009535	GO:0005198
CL1313.Contig2	GO:0010287	GO:0031977	GO:0005886	GO:0005634	GO:0009535	GO:0005198
CL1313.Contig3	GO:0010287	GO:0031977	GO:0005886	GO:0005634	GO:0009535	GO:0005198
CL1315.Contig1	GO:0005525	GO:0009507	GO:0006897
CL1315.Contig3	GO:0005525	GO:0009507	GO:0006897
CL1316.Contig1	GO:0016020	GO:0008375	GO:0005794	GO:0005739
CL1316.Contig2	GO:0016020	GO:0008375	GO:0005794	GO:0005739
CL1317.Contig1	GO:0005509	GO:0005544
CL1317.Contig2	GO:0005509	GO:0005544
CL1318.Contig2	GO:0005634	GO:0003677
CL1318.Contig3	GO:0005634	GO:0003677
CL1319.Contig1	GO:0035671	GO:0009611	GO:0010051	GO:0008202	GO:0005829	GO:0000166
CL1319.Contig2	GO:0009611	GO:0044237	GO:0047787	GO:0055114	GO:0050662	GO:0000166	GO:0010051
CL1319.Contig3	GO:0009611	GO:0000166	GO:0010051
CL1319.Contig4	GO:0035671	GO:0009611	GO:0010051	GO:0008202	GO:0005829	GO:0000166
CL1319.Contig5	GO:0035671	GO:0009611	GO:0010051	GO:0008202	GO:0005829	GO:0000166
CL132.Contig1	GO:0005488	GO:0043234	GO:0009651	GO:0016740	GO:0009737	GO:0005737
CL132.Contig2	GO:0005488	GO:0043234	GO:0009651	GO:0016740	GO:0009737	GO:0005737
CL1320.Contig1	GO:0005634	GO:0008270
CL1320.Contig2	GO:0005634	GO:0008270
CL1321.Contig1	GO:0006306	GO:0003677	GO:0004379	GO:0005634	GO:0008168
CL1321.Contig2	GO:0006306	GO:0003677	GO:0004379	GO:0005634	GO:0008168
CL1322.Contig1	GO:0010497	GO:0005576	GO:0009506	GO:0046739
CL1322.Contig2	GO:0010497	GO:0005576	GO:0009506	GO:0046739
CL1324.Contig2	GO:0006075	GO:0003843	GO:0000148
CL1325.Contig1	GO:0003677	GO:0005634	GO:0008270	GO:0006355
CL1325.Contig2	GO:0006351	GO:0005488
CL1325.Contig3	GO:0003677	GO:0005634	GO:0008270	GO:0006355
CL1328.Contig1	GO:0005634	GO:0030246
CL1328.Contig2	GO:0005634	GO:0030246
CL1328.Contig3	GO:0005634	GO:0030246
CL1329.Contig1	GO:0003723	GO:0006396
CL1329.Contig2	GO:0003723	GO:0006396	GO:0005634
CL1329.Contig3	GO:0003723	GO:0006396	GO:0005634
CL1329.Contig4	GO:0003723	GO:0006396	GO:0005634
CL1329.Contig5	GO:0003723	GO:0006396	GO:0005634
CL133.Contig1	GO:0016984	GO:0004497	GO:0009853	GO:0055114	GO:0009507	GO:0015979	GO:0015977
CL133.Contig2	GO:0016984	GO:0004497	GO:0009853	GO:0055114	GO:0009507	GO:0015979	GO:0015977
CL1330.Contig10	GO:0046872	GO:0005737	GO:0004842	GO:0005634
CL1330.Contig11	GO:0005737	GO:0004842	GO:0005634	GO:0008270
CL1330.Contig12	GO:0005737	GO:0004842	GO:0005634	GO:0008270
CL1330.Contig13	GO:0005737	GO:0004842	GO:0005634	GO:0008270
CL1330.Contig1	GO:0046872
CL1330.Contig2	GO:0046872	GO:0005737	GO:0004842	GO:0005634
CL1330.Contig3	GO:0005737	GO:0004842	GO:0005634	GO:0008270
CL1330.Contig4	GO:0046872	GO:0005737	GO:0004842	GO:0005634
CL1330.Contig5	GO:0005737	GO:0004842	GO:0005634	GO:0008270
CL1330.Contig6	GO:0046872	GO:0005737	GO:0004842	GO:0005634
CL1330.Contig7	GO:0046872	GO:0005737	GO:0004842	GO:0005634
CL1330.Contig8	GO:0046872	GO:0005737	GO:0004842	GO:0005634
CL1330.Contig9	GO:0005737	GO:0004842	GO:0005634	GO:0008270
CL1332.Contig1	GO:0004673	GO:0005515	GO:0016020	GO:0018106	GO:0009570	GO:0009658	GO:0007005	GO:0051740	GO:0010105	GO:0000049	GO:0004818	GO:0004872	GO:0005783	GO:0006424	GO:0005524	GO:0048481	GO:0005739
CL1332.Contig2	GO:0004673	GO:0005515	GO:0016020	GO:0018106	GO:0009570	GO:0009658	GO:0007005	GO:0051740	GO:0010105	GO:0000049	GO:0004818	GO:0004872	GO:0005783	GO:0006424	GO:0005524	GO:0048481	GO:0005739
CL1334.Contig1	GO:0009941	GO:0050236	GO:0046686	GO:0005886	GO:0055114
CL1334.Contig2	GO:0009941	GO:0016491	GO:0046686	GO:0005886	GO:0055114
CL1335.Contig1	GO:0003746	GO:0006414	GO:0006184	GO:0003924	GO:0005737	GO:0005525
CL1335.Contig2	GO:0003746	GO:0006414	GO:0006184	GO:0003924	GO:0005737	GO:0005525
CL1335.Contig3	GO:0003746	GO:0006414	GO:0006184	GO:0003924	GO:0005737	GO:0005525
CL1335.Contig4	GO:0005773	GO:0003746	GO:0006414	GO:0005525	GO:0009507	GO:0006184	GO:0005730	GO:0046686	GO:0003924	GO:0005886	GO:0005739
CL1335.Contig5	GO:0016779	GO:0005773	GO:0003746	GO:0006414	GO:0005525	GO:0009507	GO:0006184	GO:0005730	GO:0046686	GO:0003924	GO:0005886	GO:0005739
CL1335.Contig6	GO:0005773	GO:0003746	GO:0006414	GO:0005525	GO:0009507	GO:0006184	GO:0005730	GO:0046686	GO:0003924	GO:0005886	GO:0005739
CL1335.Contig7	GO:0005773	GO:0003746	GO:0006414	GO:0005525	GO:0009507	GO:0006184	GO:0005730	GO:0046686	GO:0003924	GO:0005886	GO:0005739
CL1336.Contig1	GO:0040029	GO:0005515	GO:0009733	GO:0006661
CL1336.Contig2	GO:0040029	GO:0005515	GO:0009733	GO:0006661
CL1337.Contig1	GO:0005737	GO:0045431	GO:0005506	GO:0016702	GO:0009821	GO:0051555	GO:0055114
CL1337.Contig2	GO:0005737	GO:0045431	GO:0005506	GO:0016702	GO:0009821	GO:0051555	GO:0055114
CL1338.Contig1	GO:0005773	GO:0005525	GO:0005507	GO:0046686	GO:0005886	GO:0016787	GO:0009536	GO:0007264
CL1338.Contig2	GO:0005829	GO:0007264	GO:0009506	GO:0009536	GO:0016004	GO:0006499	GO:0006886	GO:0005773	GO:0005794	GO:0005525
CL1338.Contig3	GO:0016192	GO:0005507	GO:0007264	GO:0005215	GO:0006886	GO:0005773	GO:0046686	GO:0016787	GO:0005794	GO:0005525	GO:0005886
CL1338.Contig4	GO:0016192	GO:0005507	GO:0007264	GO:0005215	GO:0006886	GO:0005773	GO:0046686	GO:0016787	GO:0005794	GO:0005525	GO:0005886
CL1338.Contig5	GO:0016192	GO:0005507	GO:0007264	GO:0005215	GO:0006886	GO:0005773	GO:0046686	GO:0016787	GO:0005794	GO:0005525	GO:0005886
CL1338.Contig6	GO:0005773	GO:0005525	GO:0005507	GO:0046686	GO:0005886	GO:0009536	GO:0007264
CL1339.Contig2	GO:0003676	GO:0005634	GO:0008270
CL134.Contig1	GO:0009507	GO:0005886
CL1340.Contig1	GO:0009793	GO:0005524	GO:0005634	GO:0007346	GO:0051301	GO:0005874
CL1340.Contig2	GO:0009790	GO:0051301	GO:0000166	GO:0005874
CL1342.Contig1	GO:0004066	GO:0006529
CL1342.Contig2	GO:0004066	GO:0006529
CL1343.Contig1	GO:0009753	GO:0004842	GO:0016567	GO:0009755	GO:0005515	GO:0010150	GO:0005737	GO:0042542
CL1343.Contig2	GO:0009753	GO:0004842	GO:0016567	GO:0009755	GO:0005515	GO:0010150	GO:0005737	GO:0042542
CL1343.Contig3	GO:0009753	GO:0004842	GO:0016567	GO:0009755	GO:0005515	GO:0010150	GO:0005737	GO:0042542
CL1344.Contig1	GO:0016787
CL1344.Contig2	GO:0004185	GO:0006508
CL1345.Contig1	GO:0006097	GO:0030060	GO:0009941	GO:0006108	GO:0031998	GO:0006099	GO:0080093	GO:0000166	GO:0005773	GO:0009514	GO:0048046
CL1345.Contig2	GO:0006097	GO:0030060	GO:0009941	GO:0006108	GO:0031998	GO:0006099	GO:0080093	GO:0000166	GO:0005773	GO:0009514	GO:0048046
CL1346.Contig1	GO:0005794	GO:0032259	GO:0008270	GO:0008168
CL1346.Contig2	GO:0005802	GO:0005794	GO:0005768	GO:0032259	GO:0008168
CL1347.Contig1	GO:0006468	GO:0044464	GO:0005524	GO:0016021	GO:0004674
CL1347.Contig2	GO:0006468	GO:0004674	GO:0016021	GO:0016491	GO:0005524	GO:0005886	GO:0000165
CL1347.Contig3	GO:0004672	GO:0016310	GO:0016020
CL1349.Contig1	GO:0000911	GO:0016926	GO:0003676	GO:0033044	GO:0010090	GO:0009887	GO:0000226	GO:0010228	GO:0007155	GO:0045010	GO:0050665
CL1350.Contig1	GO:0005739	GO:0003677	GO:0008270
CL1350.Contig2	GO:0008270	GO:0003676
CL1350.Contig3	GO:0005739	GO:0003677	GO:0008270
CL1351.Contig1	GO:0022626	GO:0003735	GO:0005886	GO:0005634	GO:0006414
CL1351.Contig2	GO:0022626	GO:0003735	GO:0005886	GO:0005634	GO:0006414
CL1352.Contig1	GO:0005093	GO:0048227	GO:0015031
CL1353.Contig1	GO:0019307	GO:0009651	GO:0019853	GO:0009298	GO:0004615	GO:0005737
CL1353.Contig2	GO:0019307	GO:0009651	GO:0019853	GO:0009298	GO:0004615	GO:0005737
CL1353.Contig3	GO:0019307	GO:0009651	GO:0019853	GO:0009298	GO:0004615	GO:0005737
CL1354.Contig1	GO:0005524	GO:0000186	GO:0004709	GO:0005886
CL1355.Contig1	GO:0008661	GO:0016114
CL1356.Contig3	GO:0055085	GO:0016021
CL1357.Contig1	GO:0006790	GO:0005777	GO:0009055	GO:0008482	GO:0030151	GO:0010477	GO:0009507	GO:0015994	GO:0005829	GO:0005739	GO:0055114
CL1357.Contig2	GO:0006790	GO:0005777	GO:0009055	GO:0008482	GO:0030151	GO:0010477	GO:0009507	GO:0015994	GO:0005829	GO:0005739	GO:0055114
CL1358.Contig1	GO:0006468	GO:0005524	GO:0005634	GO:0005829	GO:0004674	GO:0009651	GO:0080167
CL1358.Contig2	GO:0006468	GO:0005524	GO:0005634	GO:0005829	GO:0004674	GO:0009651	GO:0080167
CL1359.Contig1	GO:0005886	GO:0016192
CL1359.Contig2	GO:0016023	GO:0016192	GO:0005886
CL1359.Contig3	GO:0005886	GO:0016192
CL1359.Contig4	GO:0016023	GO:0016192	GO:0005886
CL1360.Contig1	GO:0055114	GO:0005739	GO:0005730	GO:0006606	GO:0006508	GO:0032440	GO:0006406	GO:0004252	GO:0009507
CL1360.Contig2	GO:0055114	GO:0005739	GO:0005730	GO:0006606	GO:0003677	GO:0006508	GO:0032440	GO:0006406	GO:0004252	GO:0009507
CL1360.Contig3	GO:0005730	GO:0004252	GO:0003677	GO:0009507	GO:0006508
CL1361.Contig1	GO:0005634
CL1361.Contig2	GO:0005634
CL1362.Contig1	GO:0016021	GO:0006857	GO:0009624	GO:0005886	GO:0005215
CL1362.Contig2	GO:0016021	GO:0006857	GO:0009624	GO:0005886	GO:0005215
CL1362.Contig3	GO:0016021	GO:0006857	GO:0009624	GO:0005886	GO:0005215
CL1362.Contig4	GO:0016021	GO:0006857	GO:0009624	GO:0005886	GO:0005215
CL1363.Contig1	GO:0006457	GO:0005515	GO:0009507
CL1363.Contig2	GO:0006457	GO:0009507
CL1363.Contig3	GO:0006457	GO:0051082	GO:0006950	GO:0031072	GO:0009507
CL1365.Contig1	GO:0008672	GO:0006725	GO:0005739	GO:0009507
CL1366.Contig1	GO:0009165	GO:0005634
CL1366.Contig2	GO:0009165	GO:0005634
CL1367.Contig1	GO:0016021	GO:0005739	GO:0005509
CL1367.Contig2	GO:0016021	GO:0005739	GO:0005509
CL1368.Contig1	GO:0005509	GO:0016746	GO:0006655
CL1368.Contig2	GO:0016740	GO:0006655
CL1369.Contig1	GO:0051788	GO:0005515	GO:0005680	GO:0008283	GO:0051510	GO:0016604	GO:0051302	GO:0007276	GO:0030071	GO:0031145	GO:0010087	GO:0032876	GO:0043248
CL1369.Contig2	GO:0051788	GO:0005515	GO:0005680	GO:0008283	GO:0051510	GO:0016604	GO:0051302	GO:0007276	GO:0030071	GO:0031145	GO:0010087	GO:0032876	GO:0043248
CL1371.Contig1	GO:0008270	GO:0003676	GO:0006355	GO:0006486	GO:0003700	GO:0005737	GO:0005634
CL1372.Contig1	GO:0005874	GO:0051258	GO:0006184	GO:0007017	GO:0003924	GO:0005200	GO:0005737	GO:0005525
CL1372.Contig2	GO:0071258	GO:0045298	GO:0005525	GO:0005618	GO:0006184	GO:0005829	GO:0005874	GO:0051258	GO:0046686	GO:0009506	GO:0003924	GO:0007018	GO:0005886	GO:0005200
CL1372.Contig3	GO:0071258	GO:0045298	GO:0005525	GO:0005618	GO:0006184	GO:0005829	GO:0005874	GO:0051258	GO:0046686	GO:0009506	GO:0003924	GO:0007018	GO:0005886	GO:0005200
CL1372.Contig4	GO:0071258	GO:0045298	GO:0005525	GO:0005618	GO:0006184	GO:0005829	GO:0005874	GO:0051258	GO:0046686	GO:0009506	GO:0003924	GO:0007018	GO:0005886	GO:0005200
CL1374.Contig1	GO:0030246	GO:0005975	GO:0016829
CL1374.Contig2	GO:0005576	GO:0030246	GO:0005975	GO:0016829
CL1375.Contig1	GO:0004722	GO:0010193	GO:0030244	GO:0005634	GO:0006007	GO:0005739
CL1375.Contig2	GO:0004722	GO:0010193	GO:0030244	GO:0005634	GO:0006007	GO:0005739
CL1376.Contig1	GO:0005829	GO:0030132	GO:0030130	GO:0009506	GO:0005774	GO:0005515	GO:0006897	GO:0006886	GO:0005198	GO:0009507
CL1377.Contig1	GO:0004721	GO:0006952	GO:0043531
CL1379.Contig1	GO:0010264	GO:0010207	GO:0009570
CL1379.Contig2	GO:0010264	GO:0010207	GO:0009570
CL1379.Contig3	GO:0010264	GO:0010207	GO:0009570
CL1379.Contig4	GO:0010264	GO:0010207	GO:0009570
CL1380.Contig1	GO:0005634
CL1381.Contig1	GO:0005458	GO:0015784	GO:0005794	GO:0009536
CL1381.Contig2	GO:0005458	GO:0015784	GO:0005794	GO:0005886	GO:0055085	GO:0016021
CL1382.Contig1	GO:0009396	GO:0004488	GO:0004477	GO:0055114	GO:0000166
CL1382.Contig2	GO:0009396	GO:0004488	GO:0004477	GO:0055114	GO:0000166
CL1382.Contig3	GO:0044710	GO:0003824
CL1382.Contig4	GO:0044710	GO:0003824
CL1383.Contig1	GO:0010413	GO:0006468	GO:0004674	GO:0004712	GO:0005524	GO:0045492	GO:0004715	GO:0009832	GO:0005737	GO:0005886
CL1384.Contig1	GO:0005802	GO:0016020	GO:0005794	GO:0005768	GO:0032259	GO:0008168
CL1384.Contig2	GO:0005802	GO:0016020	GO:0005794	GO:0005768	GO:0032259	GO:0008168
CL1384.Contig3	GO:0016301	GO:0016020	GO:0005794	GO:0016310	GO:0032259	GO:0008168
CL1384.Contig4	GO:0005802	GO:0016020	GO:0005794	GO:0005768	GO:0032259	GO:0008168
CL1385.Contig1	GO:0005777	GO:0006979
CL1385.Contig2	GO:0005777	GO:0006979
CL1386.Contig1	GO:0005840	GO:0003735	GO:0009507	GO:0006412
CL1389.Contig1	GO:0006415	GO:0003747	GO:0005739
CL1389.Contig2	GO:0006415	GO:0003747	GO:0005739
CL139.Contig1	GO:0006629	GO:0005773	GO:0046686	GO:0004190	GO:0006508	GO:0005783	GO:0009651
CL139.Contig2	GO:0006629	GO:0005773	GO:0046686	GO:0004190	GO:0006508	GO:0005783	GO:0009651
CL139.Contig3	GO:0005829	GO:0006629	GO:0006623	GO:0009651	GO:0009506	GO:0009266	GO:0006508	GO:0006972	GO:0006833	GO:0048513	GO:0007030	GO:0006096	GO:0004190	GO:0005576	GO:0005773	GO:0046686	GO:0005783
CL139.Contig4	GO:0006629	GO:0005773	GO:0046686	GO:0004190	GO:0006508	GO:0009651
CL139.Contig5	GO:0006629	GO:0005773	GO:0046686	GO:0004190	GO:0006508	GO:0009651
CL1390.Contig1	GO:0003700	GO:0043565	GO:0006355
CL1390.Contig2	GO:0003700	GO:0043565	GO:0006355
CL1391.Contig1	GO:0009072	GO:0006098	GO:0000096	GO:0009941	GO:0016117	GO:0006636	GO:0009505	GO:0019288	GO:0006766	GO:0009902	GO:0006546	GO:0009106	GO:0009108	GO:0015995	GO:0004033	GO:0008652	GO:0009570	GO:0034660	GO:0019761	GO:0009695	GO:0042793	GO:0010027
CL1391.Contig2	GO:0009072	GO:0006098	GO:0000096	GO:0009941	GO:0016117	GO:0006636	GO:0009505	GO:0019288	GO:0006766	GO:0009902	GO:0006546	GO:0009106	GO:0009108	GO:0015995	GO:0004033	GO:0008652	GO:0009570	GO:0034660	GO:0019761	GO:0009695	GO:0042793	GO:0010027
CL1391.Contig3	GO:0009072	GO:0006098	GO:0000096	GO:0009941	GO:0016117	GO:0006636	GO:0009505	GO:0019288	GO:0006766	GO:0009902	GO:0006546	GO:0009106	GO:0009108	GO:0015995	GO:0004033	GO:0008652	GO:0009570	GO:0034660	GO:0019761	GO:0009695	GO:0042793	GO:0010027
CL1392.Contig1	GO:0009753	GO:0044249	GO:1901576	GO:0044710	GO:0009620	GO:0009651	GO:1901701	GO:0003677	GO:0009755	GO:0009737	GO:0009723	GO:0003682	GO:0005634
CL1392.Contig2	GO:0052542	GO:0009620	GO:0009414	GO:0009867	GO:0009611	GO:0009695	GO:0042538	GO:0003677	GO:0009733	GO:0010583	GO:0009738	GO:0009723	GO:0009407	GO:0003682	GO:0005634
CL1392.Contig3	GO:0052542	GO:0009620	GO:0009414	GO:0009867	GO:0006355	GO:0009611	GO:0009695	GO:0042538	GO:0003677	GO:0009733	GO:0003700	GO:0010583	GO:0009738	GO:0009723	GO:0009407	GO:0003682	GO:0005634
CL1393.Contig1	GO:0005794	GO:0016020	GO:0003824
CL1393.Contig2	GO:0005794	GO:0016020	GO:0003824
CL1393.Contig3	GO:0016020	GO:0005794	GO:0003824	GO:0005739
CL1394.Contig1	GO:0005887	GO:0051119	GO:0008643
CL1394.Contig2	GO:0005887	GO:0051119	GO:0008643
CL1394.Contig3	GO:0005887	GO:0051119	GO:0008643
CL1394.Contig4	GO:0005887	GO:0051119	GO:0008643
CL1397.Contig2	GO:0016787
CL1398.Contig1	GO:0006979	GO:0034976	GO:0008270	GO:0005739	GO:0009627	GO:0006099	GO:0004149	GO:0045252	GO:0046686	GO:0022626	GO:0016020	GO:0005794
CL1398.Contig2	GO:0009627	GO:0045252	GO:0022626	GO:0006979	GO:0004149	GO:0034976	GO:0006099	GO:0016020	GO:0008270	GO:0005739
CL1398.Contig3	GO:0009627	GO:0045252	GO:0022626	GO:0006979	GO:0004149	GO:0034976	GO:0006099	GO:0016020	GO:0008270	GO:0005739
CL1399.Contig1	GO:0005634
CL14.Contig1	GO:0016311	GO:0000287	GO:0009507	GO:0004647	GO:0006564
CL14.Contig2	GO:0016311	GO:0000287	GO:0009507	GO:0004647	GO:0006564
CL14.Contig3	GO:0016311	GO:0000287	GO:0009507	GO:0004647	GO:0006564
CL14.Contig4	GO:0016311	GO:0000287	GO:0009507	GO:0004647	GO:0006564
CL14.Contig5	GO:0016311	GO:0000287	GO:0009507	GO:0004647	GO:0006564
CL140.Contig1	GO:0046512	GO:0004758	GO:0009640	GO:0009555	GO:0005773	GO:0030170	GO:0016020	GO:0005783
CL140.Contig2	GO:0009693	GO:0046512	GO:0004758	GO:0009640	GO:0009555	GO:0005515	GO:0043067	GO:0009507	GO:0005773	GO:0030170	GO:0016020	GO:0005783
CL1400.Contig2	GO:0005840	GO:0003677	GO:0003682
CL1401.Contig1	GO:0003700	GO:0043565	GO:0005634	GO:0006355
CL1401.Contig2	GO:0003700	GO:0043565	GO:0005634	GO:0006355
CL1402.Contig1	GO:0000394	GO:0005515	GO:0006366	GO:0000166	GO:0031053	GO:0009086	GO:0030422	GO:0005845	GO:0045292	GO:0005846	GO:0045893	GO:0000339	GO:0043687
CL1402.Contig2	GO:0000394	GO:0005515	GO:0006366	GO:0000166	GO:0031053	GO:0009086	GO:0030422	GO:0005845	GO:0045292	GO:0005846	GO:0045893	GO:0000339	GO:0043687
CL1402.Contig3	GO:0000394	GO:0005515	GO:0006366	GO:0000166	GO:0031053	GO:0009086	GO:0030422	GO:0005845	GO:0045292	GO:0005846	GO:0045893	GO:0000339	GO:0043687
CL1403.Contig1	GO:0006629	GO:0009941	GO:0016627	GO:0016021
CL1403.Contig2	GO:0006629	GO:0016627	GO:0016021	GO:0009507
CL1404.Contig1	GO:0046686
CL1404.Contig2	GO:0046686
CL1404.Contig3	GO:0046686
CL1406.Contig1	GO:0042742	GO:0003676	GO:0009870	GO:0005634
CL1406.Contig2	GO:0042742	GO:0003676	GO:0009870	GO:0005634
CL1407.Contig1	GO:0005730	GO:0003735	GO:0005886	GO:0022625	GO:0009507	GO:0006412
CL1408.Contig1	GO:0042802	GO:0009627	GO:0005779	GO:0031347	GO:0009506	GO:0016559	GO:0009507	GO:0005739
CL1408.Contig2	GO:0042802	GO:0009627	GO:0005779	GO:0031347	GO:0009506	GO:0016559	GO:0009507	GO:0005739
CL1408.Contig3	GO:0042802	GO:0009627	GO:0005779	GO:0031347	GO:0009506	GO:0016559	GO:0009507	GO:0005739
CL141.Contig1	GO:0016192	GO:0030126	GO:0005829	GO:0010498	GO:0007010	GO:0016905	GO:0006094	GO:0006886	GO:0005198
CL141.Contig2	GO:0016192	GO:0030126	GO:0005829	GO:0010498	GO:0007010	GO:0016905	GO:0006094	GO:0006886	GO:0005198
CL1410.Contig1	GO:0007276	GO:0009749	GO:0015120	GO:0009744	GO:0015713	GO:0016021	GO:0004553	GO:0015760	GO:0035436	GO:0005315	GO:0010109	GO:0009553	GO:0005975	GO:0005774	GO:0034389	GO:0010152	GO:0007033	GO:0071917	GO:0009643	GO:0009507	GO:0015152	GO:0080167	GO:0009624	GO:0015297	GO:0005886	GO:0015714
CL1410.Contig2	GO:0006007	GO:0015120	GO:0015713	GO:0016021	GO:0015760	GO:0035436	GO:0005315	GO:0009553	GO:0006863	GO:0034389	GO:0010152	GO:0007033	GO:0071917	GO:0009507	GO:0015152	GO:0009624	GO:0015297	GO:0009790	GO:0015714
CL1411.Contig1	GO:0048544	GO:0006468	GO:0005524	GO:0004674
CL1412.Contig1	GO:0005524	GO:0006950
CL1412.Contig2	GO:0009615	GO:0005618	GO:0055114	GO:0005730	GO:0009409	GO:0009941	GO:0009408	GO:0009617	GO:0005524	GO:0032440	GO:0005773	GO:0046686	GO:0022626	GO:0080167	GO:0005886	GO:0048046
CL1412.Contig3	GO:0009615	GO:0005618	GO:0055114	GO:0005730	GO:0009409	GO:0009941	GO:0009408	GO:0009617	GO:0005524	GO:0032440	GO:0005773	GO:0046686	GO:0022626	GO:0080167	GO:0005886	GO:0048046
CL1412.Contig4	GO:0032440	GO:0005524	GO:0006950	GO:0055114
CL1412.Contig5	GO:0005886	GO:0005618	GO:0005524	GO:0032440	GO:0009507	GO:0009408	GO:0055114
CL1413.Contig2	GO:0006370	GO:0004482	GO:0036265
CL1414.Contig1	GO:0006511	GO:0004221	GO:0008234	GO:0008270	GO:0005622
CL1414.Contig2	GO:0006511	GO:0004221	GO:0008234	GO:0008270	GO:0005622
CL1415.Contig1	GO:0032440	GO:0000166	GO:0055114	GO:0008270
CL1415.Contig2	GO:0032440	GO:0000166	GO:0055114	GO:0008270
CL1416.Contig1	GO:0003899	GO:0005634
CL1416.Contig3	GO:0003899	GO:0006351	GO:0003677	GO:0005634
CL1416.Contig4	GO:0003899	GO:0006351	GO:0003677
CL1416.Contig5	GO:0003899	GO:0006351	GO:0003677	GO:0005634
CL1417.Contig1	GO:0005802	GO:0005794	GO:0005768	GO:0032259	GO:0008168
CL1417.Contig2	GO:0005794	GO:0032259	GO:0008168
CL1418.Contig1	GO:0016132	GO:0009693	GO:0004721	GO:0055046	GO:0005634
CL1418.Contig2	GO:0016132	GO:0009693	GO:0004721	GO:0055046	GO:0005634
CL1418.Contig3	GO:0016132	GO:0009693	GO:0004721	GO:0055046	GO:0005634
CL1419.Contig1	GO:0002161	GO:0006450
CL1419.Contig2	GO:0002161	GO:0006450
CL142.Contig1	GO:0016020
CL142.Contig2	GO:0016020
CL142.Contig3	GO:0016020
CL142.Contig4	GO:0009416	GO:0009725	GO:0009507	GO:0005886
CL1420.Contig2	GO:0019375	GO:0045892	GO:0009507	GO:0016036
CL1421.Contig1	GO:0004049	GO:0006541	GO:0046656	GO:0046820	GO:0046417	GO:0008153	GO:0009507	GO:0009793
CL1421.Contig2	GO:0004049	GO:0046656	GO:0046820	GO:0046417	GO:0008153	GO:0009507	GO:0009793
CL1422.Contig3	GO:0044464
CL1423.Contig1	GO:0007030	GO:0006944	GO:0006891	GO:0006816	GO:0005886	GO:0009651
CL1423.Contig2	GO:0007030	GO:0006944	GO:0006891	GO:0006816	GO:0005886	GO:0009651
CL1424.Contig1	GO:0003676	GO:0005634	GO:0008270
CL1424.Contig2	GO:0003676	GO:0005634	GO:0008270
CL1425.Contig1	GO:0030150	GO:0005744	GO:0090351	GO:0016023
CL1425.Contig2	GO:0030150	GO:0005744	GO:0090351	GO:0016023
CL1425.Contig3	GO:0030150	GO:0005744	GO:0090351	GO:0016023
CL1425.Contig4	GO:0030150	GO:0005744	GO:0090351	GO:0016023
CL1425.Contig5	GO:0030150	GO:0005744	GO:0090351	GO:0016023
CL1425.Contig6	GO:0030150	GO:0005744	GO:0090351	GO:0016023
CL1425.Contig7	GO:0030150	GO:0005744	GO:0090351	GO:0016023
CL1425.Contig8	GO:0030150	GO:0005744	GO:0090351	GO:0016023
CL1425.Contig9	GO:0030150	GO:0005744	GO:0090351	GO:0016023
CL1426.Contig1	GO:0005730	GO:0008235	GO:0005886	GO:0004177	GO:0009987	GO:0006508
CL1426.Contig2	GO:0005730	GO:0008235	GO:0005886	GO:0004177	GO:0009987	GO:0006508
CL1426.Contig3	GO:0005730	GO:0008235	GO:0005886	GO:0004177	GO:0009987	GO:0006508
CL1426.Contig5	GO:0005730	GO:0008235	GO:0005886	GO:0004177	GO:0009987	GO:0006508
CL1428.Contig1	GO:0030834	GO:0030427	GO:0000226	GO:0017157	GO:0010119	GO:0051650	GO:0032794	GO:0009734	GO:0005525	GO:0009524	GO:0006184	GO:0004767	GO:0030833	GO:0005730	GO:0005819	GO:0007264	GO:0009416	GO:0045177	GO:0003924	GO:0005886	GO:0009860
CL1429.Contig1	GO:0006468	GO:0005509	GO:0009651	GO:0010359	GO:0010119	GO:0005524	GO:0009738	GO:0005773	GO:0004683	GO:0005886
CL1429.Contig2	GO:0006468	GO:0005509	GO:0009651	GO:0010359	GO:0010119	GO:0005524	GO:0009738	GO:0005773	GO:0004683	GO:0005886
CL1429.Contig3	GO:0006468	GO:0005509	GO:0009651	GO:0010359	GO:0010119	GO:0005524	GO:0009738	GO:0005773	GO:0004683	GO:0005886
CL1430.Contig1	GO:0016787
CL1430.Contig2	GO:0016787
CL1431.Contig1	GO:0016740
CL1432.Contig1	GO:0048519	GO:0006355	GO:0010014	GO:0009909	GO:0009887	GO:0010051	GO:0010073	GO:0003677	GO:0048481	GO:0046983	GO:0003700	GO:0048439	GO:0009855	GO:0009734	GO:0005634
CL1432.Contig2	GO:0048519	GO:0006355	GO:0010014	GO:0009909	GO:0009887	GO:0010051	GO:0010073	GO:0003677	GO:0048481	GO:0046983	GO:0003700	GO:0048439	GO:0009855	GO:0009734	GO:0005634
CL1432.Contig3	GO:0006355	GO:0009908	GO:0003677	GO:0046983	GO:0009734	GO:0005634
CL1432.Contig4	GO:0006355	GO:0009908	GO:0003677	GO:0046983	GO:0009734	GO:0005634
CL1432.Contig5	GO:0043247	GO:0010332	GO:0032504	GO:0045132	GO:0016021	GO:0042138	GO:0007062	GO:0007129	GO:0007131	GO:0032204	GO:0005783
CL1432.Contig6	GO:0006355	GO:0009908	GO:0003677	GO:0046983	GO:0009734	GO:0005634
CL1433.Contig1	GO:0046982	GO:0009908
CL1433.Contig2	GO:0046982	GO:0009908
CL1433.Contig4	GO:0046982	GO:0009908
CL1433.Contig5	GO:0046982	GO:0009908
CL1434.Contig1	GO:0001510	GO:0009560	GO:0005829	GO:0000741	GO:0006364	GO:0009909	GO:0009220	GO:0005634
CL1434.Contig2	GO:0001510	GO:0009560	GO:0005829	GO:0000741	GO:0006364	GO:0009909	GO:0009220	GO:0005634
CL1435.Contig1	GO:0017111	GO:0045492	GO:0004849	GO:0016773	GO:0016310	GO:0010413	GO:0006222	GO:0005524	GO:0031307
CL1435.Contig2	GO:0017111	GO:0045492	GO:0004849	GO:0016773	GO:0016310	GO:0010413	GO:0006222	GO:0005524	GO:0031307
CL1436.Contig1	GO:0008270
CL1436.Contig2	GO:0008270
CL1437.Contig1	GO:0003899	GO:0006351	GO:0003677	GO:0009507
CL1437.Contig2	GO:0003899	GO:0006351	GO:0003677	GO:0009507
CL1439.Contig1	GO:0005618	GO:0055114	GO:0030433	GO:0010197	GO:0009408	GO:0005524	GO:0005788	GO:0032440	GO:0009507	GO:0005773	GO:0005886
CL144.Contig1	GO:0044763	GO:0050794
CL144.Contig2	GO:0044763	GO:0050794
CL1440.Contig1	GO:0009414	GO:0010260	GO:0006355	GO:0009651	GO:0019748	GO:0046983	GO:0044424	GO:0007165	GO:0009725	GO:0006979
CL1440.Contig2	GO:0009628	GO:0006355	GO:0042221	GO:0007275	GO:0044424
CL1440.Contig3	GO:0009819	GO:0009755	GO:0009651	GO:2000377	GO:0009962	GO:0005737	GO:0046982	GO:0009644	GO:0010150	GO:0003700	GO:0009737	GO:0045893	GO:0042803	GO:0005886	GO:0005634	GO:0009723	GO:0006979
CL1442.Contig1	GO:0047262	GO:0005768	GO:0005794	GO:0010289	GO:0005802	GO:0005739
CL1443.Contig1	GO:0005737	GO:0008233	GO:0046482	GO:0006635	GO:0006508
CL1443.Contig2	GO:0005737	GO:0008233	GO:0046482	GO:0006635	GO:0006508
CL1445.Contig1	GO:0005975	GO:0004610	GO:0004615	GO:0006048	GO:0009570	GO:0005829
CL1445.Contig2	GO:0005975	GO:0004610	GO:0004615	GO:0006048	GO:0009570	GO:0005829
CL1445.Contig3	GO:0005975	GO:0004610	GO:0004615	GO:0006048	GO:0009570	GO:0005829
CL1445.Contig4	GO:0005975	GO:0004610	GO:0004615	GO:0006048	GO:0009570	GO:0005829
CL1446.Contig1	GO:0045492	GO:0007155	GO:0045010	GO:0045892	GO:0010090	GO:0043565	GO:0048765	GO:0010413	GO:0003700	GO:2000652	GO:0005634	GO:0071555	GO:0010089
CL1446.Contig2	GO:0045492	GO:0007155	GO:0045010	GO:0045892	GO:0010090	GO:0043565	GO:0048765	GO:0010413	GO:0003700	GO:2000652	GO:0005634	GO:0071555	GO:0010089
CL1447.Contig1	GO:0005886	GO:0015171	GO:0005774	GO:0006865	GO:0016021
CL1447.Contig2	GO:0005886	GO:0015171	GO:0005774	GO:0006865	GO:0016021
CL1447.Contig3	GO:0071281	GO:0005275	GO:0016021	GO:0071369	GO:0015171	GO:0005774	GO:0071732	GO:0005886	GO:0006865
CL1448.Contig1	GO:0003677	GO:0003682
CL1448.Contig2	GO:0003677	GO:0003682
CL1448.Contig3	GO:0003677	GO:0003682
CL1448.Contig4	GO:0003677	GO:0003682
CL1448.Contig5	GO:0003677	GO:0003682
CL1448.Contig6	GO:0003677	GO:0003682
CL1449.Contig1	GO:0005524	GO:0000186	GO:0004709	GO:0048544	GO:0004714
CL145.Contig1	GO:0006355
CL1450.Contig1	GO:0005743	GO:0055085	GO:0006839	GO:0016021	GO:0009536	GO:0005215
CL1451.Contig1	GO:0030170	GO:0004838	GO:0033855	GO:0009058	GO:0006520	GO:0080130	GO:0006826	GO:0009536
CL1452.Contig1	GO:0006499	GO:0005515	GO:0006862	GO:0006944	GO:0010363	GO:0008565	GO:0030581	GO:0006007	GO:0015802	GO:0006612	GO:0005618	GO:0043069	GO:0005730	GO:0005829	GO:0043090	GO:0005635	GO:0015696	GO:0080034	GO:0006888	GO:0006606	GO:0043269
CL1452.Contig2	GO:0005829	GO:0008565	GO:0005618	GO:0005730	GO:0046872	GO:0006355	GO:0006606	GO:0003677	GO:0005635	GO:0003824
CL1452.Contig3	GO:0005829	GO:0008565	GO:0005618	GO:0005730	GO:0046872	GO:0006355	GO:0006606	GO:0003677	GO:0005635	GO:0003824
CL1453.Contig1	GO:0008270	GO:0008168	GO:0032259
CL1453.Contig2	GO:0008270	GO:0008168	GO:0032259
CL1454.Contig1	GO:0005789	GO:0006457	GO:0009505	GO:0005773	GO:0016023	GO:0005886	GO:0005509	GO:0051082	GO:0016021	GO:0009507	GO:0005739
CL1454.Contig2	GO:0005789	GO:0006457	GO:0009505	GO:0005773	GO:0016023	GO:0005886	GO:0005509	GO:0051082	GO:0016021	GO:0009507	GO:0005739
CL1455.Contig1	GO:0004181	GO:0005576	GO:0006508	GO:0016020	GO:0008270	GO:0009536
CL1455.Contig2	GO:0004181	GO:0005576	GO:0006508	GO:0016020	GO:0008270	GO:0009536
CL1455.Contig3	GO:0004181	GO:0005576	GO:0006508	GO:0016020	GO:0008270	GO:0009536
CL1455.Contig4	GO:0004181	GO:0005576	GO:0006508	GO:0016020	GO:0008270	GO:0009536
CL1455.Contig5	GO:0004181	GO:0005576	GO:0006508	GO:0016020	GO:0008270	GO:0009536
CL1455.Contig6	GO:0004180	GO:0016020	GO:0009536
CL1455.Contig7	GO:0004181	GO:0005576	GO:0006508	GO:0016020	GO:0008270	GO:0009536
CL1455.Contig8	GO:0004181	GO:0005576	GO:0006508	GO:0016020	GO:0008270	GO:0009536
CL1456.Contig1	GO:0009684	GO:0006569	GO:0030003	GO:0070838	GO:0009507	GO:0006995
CL1457.Contig1	GO:0005634	GO:0016020
CL1457.Contig2	GO:0005634	GO:0016020
CL1458.Contig1	GO:0003743	GO:0006413	GO:0009506	GO:0009630	GO:0046982	GO:0006352	GO:0005669
CL1458.Contig2	GO:0003743	GO:0006413	GO:0046982	GO:0006352	GO:0005669
CL1458.Contig3	GO:0009506	GO:0009630	GO:0046982	GO:0006352	GO:0005669
CL1458.Contig4	GO:0003743	GO:0006413	GO:0009506	GO:0009630	GO:0046982	GO:0006352	GO:0005669
CL1458.Contig5	GO:0009506	GO:0009630	GO:0046982	GO:0006352	GO:0005669
CL1458.Contig6	GO:0003743	GO:0006413	GO:0046982	GO:0006352	GO:0005669
CL1458.Contig7	GO:0003743	GO:0006413	GO:0009506	GO:0009630	GO:0046982	GO:0006352	GO:0005669
CL1458.Contig8	GO:0003743	GO:0006413	GO:0009506	GO:0009630	GO:0046982	GO:0006352	GO:0005669
CL1459.Contig1	GO:0005743	GO:0005886	GO:0005515	GO:0005618	GO:0006810	GO:0016021	GO:0009507
CL146.Contig1	GO:0006470	GO:0035556	GO:0004722	GO:0010200	GO:0030968	GO:0009738	GO:0005737
CL146.Contig2	GO:0006470	GO:0035556	GO:0004722	GO:0010200	GO:0030968	GO:0009738	GO:0005737
CL146.Contig3	GO:0006470	GO:0035556	GO:0004722	GO:0010200	GO:0030968	GO:0009738	GO:0005737
CL146.Contig5	GO:0006470	GO:0035556	GO:0004722	GO:0010200	GO:0030968	GO:0009738	GO:0005737
CL1460.Contig1	GO:0006412	GO:0005840	GO:0019843	GO:0019288	GO:0003735	GO:0009941	GO:0009570
CL1460.Contig2	GO:0006412	GO:0005840	GO:0019843	GO:0019288	GO:0003735	GO:0009941	GO:0009570
CL1460.Contig3	GO:0006412	GO:0005840	GO:0019843	GO:0019288	GO:0003735	GO:0009941	GO:0009570
CL1462.Contig1	GO:0006623	GO:0006486	GO:0016192	GO:0005634
CL1463.Contig1	GO:0010027	GO:0003723	GO:0019252	GO:0000023	GO:0000166
CL1463.Contig2	GO:0003676	GO:0010027	GO:0019252	GO:0000023	GO:0000166
CL1468.Contig1	GO:0003743	GO:0005851	GO:0005085	GO:0045947	GO:0050790	GO:0005525	GO:0005634
CL1469.Contig1	GO:0006094	GO:0046872	GO:0046686	GO:0006096	GO:0009507	GO:0005829	GO:0009651	GO:0004462	GO:0005516
CL1469.Contig2	GO:0006094	GO:0046872	GO:0046686	GO:0006096	GO:0009507	GO:0005829	GO:0009651	GO:0004462	GO:0005516
CL1469.Contig3	GO:0006094	GO:0046872	GO:0046686	GO:0006096	GO:0009507	GO:0005829	GO:0009651	GO:0004462	GO:0005516
CL1469.Contig4	GO:0006094	GO:0046872	GO:0046686	GO:0006096	GO:0009507	GO:0005829	GO:0009651	GO:0004462	GO:0005516
CL147.Contig1	GO:0030036	GO:0003779	GO:0009507
CL1470.Contig1	GO:0016746	GO:0006655	GO:0005739
CL1470.Contig2	GO:0016746	GO:0006655	GO:0005739
CL1471.Contig1	GO:0009749	GO:0004144	GO:0009651	GO:0016021	GO:0009409	GO:0045995	GO:0009941	GO:0005975	GO:0009737	GO:0019432	GO:0007568	GO:0010030	GO:0005789
CL1471.Contig2	GO:0009749	GO:0004144	GO:0009651	GO:0016021	GO:0009409	GO:0045995	GO:0009941	GO:0005975	GO:0009737	GO:0019432	GO:0007568	GO:0010030	GO:0005789
CL1471.Contig3	GO:0005789	GO:0004144	GO:0019432	GO:0016021
CL1471.Contig4	GO:0005789	GO:0004144	GO:0019432	GO:0016021
CL1471.Contig5	GO:0008374	GO:0005783	GO:0044425
CL1471.Contig6	GO:0005789	GO:0004144	GO:0019432	GO:0016021
CL1471.Contig7	GO:0005789	GO:0004144	GO:0019432	GO:0016021
CL1471.Contig8	GO:0005789	GO:0004144	GO:0019432	GO:0016021
CL1471.Contig9	GO:0008374	GO:0005783	GO:0044425
CL1472.Contig1	GO:0010363	GO:0043169	GO:0042973	GO:0009867	GO:0005975	GO:0006612	GO:0009863	GO:0046658	GO:0005576	GO:0005737	GO:0005634
CL1472.Contig2	GO:0010363	GO:0043169	GO:0042973	GO:0009867	GO:0005975	GO:0006612	GO:0009863	GO:0046658	GO:0005576	GO:0005737	GO:0005634
CL1472.Contig3	GO:0010363	GO:0043169	GO:0042973	GO:0009867	GO:0005975	GO:0006612	GO:0009863	GO:0046658	GO:0005576	GO:0005737	GO:0005634
CL1472.Contig4	GO:0010363	GO:0043169	GO:0042973	GO:0009867	GO:0005975	GO:0006612	GO:0009863	GO:0046658	GO:0005576	GO:0005737	GO:0005634
CL1472.Contig5	GO:0010363	GO:0043169	GO:0042973	GO:0009867	GO:0005975	GO:0006612	GO:0009863	GO:0046658	GO:0005576	GO:0005737	GO:0005634
CL1473.Contig1	GO:0009507	GO:0006486	GO:0032851	GO:0005097
CL1473.Contig2	GO:0009507	GO:0006486	GO:0032851	GO:0005097
CL1473.Contig3	GO:0009507	GO:0006486	GO:0032851	GO:0005097
CL1473.Contig4	GO:0005097	GO:0009507	GO:0032851
CL1474.Contig1	GO:0008725	GO:0006284
CL1474.Contig2	GO:0008725	GO:0006284
CL1474.Contig3	GO:0006281	GO:0016798
CL1475.Contig1	GO:0003824	GO:0005773
CL1475.Contig2	GO:0004526	GO:0055114	GO:0008033	GO:0016874	GO:0032440	GO:0005773	GO:0005634	GO:0009793
CL1475.Contig3	GO:0005773	GO:0016491	GO:0004540	GO:0008033
CL1475.Contig4	GO:0003824	GO:0005773
CL1475.Contig5	GO:0004526	GO:0055114	GO:0008033	GO:0016874	GO:0032440	GO:0005773	GO:0005634	GO:0009793
CL1476.Contig1	GO:0005739	GO:0006184	GO:0003924	GO:0005773	GO:0046686	GO:0050832	GO:0005525	GO:0005886
CL1478.Contig1	GO:0016021	GO:0003865	GO:0005783	GO:0005794	GO:0006629
CL1478.Contig2	GO:0016021	GO:0003865	GO:0005737	GO:0006629
CL1479.Contig1	GO:0008270	GO:0009845	GO:0006355	GO:0006333	GO:0009911	GO:0003677	GO:0005634
CL1479.Contig3	GO:0008270	GO:0009845	GO:0006355	GO:0006333	GO:0009911	GO:0003677	GO:0005634
CL1481.Contig1	GO:0005886	GO:0016021
CL1481.Contig2	GO:0005886	GO:0016021
CL1483.Contig1	GO:0008171	GO:0046983	GO:0032259
CL1485.Contig1	GO:0005576	GO:0016298	GO:0006629	GO:0004091
CL1485.Contig2	GO:0005576	GO:0016298	GO:0006629	GO:0004091
CL1485.Contig3	GO:0005576	GO:0016298	GO:0006629	GO:0004091
CL1486.Contig1	GO:0018342	GO:0005634	GO:0008318
CL1486.Contig2	GO:0018342	GO:0005634	GO:0008318
CL1487.Contig1	GO:0046872	GO:0008026	GO:0003676	GO:0005524
CL1487.Contig2	GO:0046872	GO:0008026	GO:0003676	GO:0005524
CL1487.Contig3	GO:0005488
CL149.Contig1	GO:0016905	GO:0042254	GO:0051604	GO:0005634	GO:0080008	GO:0000166
CL149.Contig2	GO:0016905	GO:0042254	GO:0051604	GO:0005634	GO:0080008	GO:0000166
CL1490.Contig1	GO:0007165	GO:0009628	GO:0006950	GO:1901700	GO:0009725
CL1492.Contig1	GO:0019898	GO:0005509	GO:0009507	GO:0015979	GO:0009654
CL1492.Contig2	GO:0019898	GO:0005509	GO:0009507	GO:0015979	GO:0009654
CL1493.Contig1	GO:0006810	GO:0015416	GO:0006200	GO:0009941	GO:0043190	GO:0005524
CL1493.Contig2	GO:0006810	GO:0015416	GO:0006200	GO:0009941	GO:0043190	GO:0005524
CL1494.Contig1	GO:0008270	GO:0003676	GO:0005737
CL1494.Contig2	GO:0008270	GO:0003676	GO:0005737
CL1495.Contig1	GO:0005730	GO:0046872	GO:0010090	GO:0009908	GO:0009965	GO:0009826	GO:0016573	GO:0004402	GO:0005737
CL1495.Contig2	GO:0005829	GO:0006281	GO:0010224	GO:0005730	GO:0046872	GO:0010090	GO:0009908	GO:0009965	GO:0080008	GO:0009826	GO:0016573	GO:0004402
CL1495.Contig3	GO:0005829	GO:0006281	GO:0010224	GO:0005730	GO:0046872	GO:0010090	GO:0009908	GO:0009965	GO:0080008	GO:0009826	GO:0016573	GO:0004402
CL1496.Contig1	GO:0000278	GO:0010193	GO:0006396	GO:0007031	GO:0005777	GO:0009651	GO:0009610	GO:0006635	GO:0005515	GO:0004467	GO:0001676	GO:0016020	GO:0005634
CL1496.Contig2	GO:0000278	GO:0010193	GO:0006396	GO:0007031	GO:0005777	GO:0009651	GO:0009610	GO:0006635	GO:0005515	GO:0004467	GO:0001676	GO:0016020	GO:0005634
CL1496.Contig3	GO:0000278	GO:0010193	GO:0006396	GO:0006633	GO:0007031	GO:0005777	GO:0009651	GO:0009610	GO:0006635	GO:0005515	GO:0004467	GO:0002213	GO:0001676	GO:0009507	GO:0016020	GO:0005634
CL1497.Contig1	GO:0005886
CL1497.Contig2	GO:0016020
CL1497.Contig3	GO:0005886
CL1498.Contig1	GO:0005739
CL1498.Contig2	GO:0005739
CL1499.Contig1	GO:0006457	GO:0009644	GO:0034976	GO:0042542	GO:0005829	GO:0009408
CL1499.Contig2	GO:0006457	GO:0009644	GO:0034976	GO:0042542	GO:0005829	GO:0009408
CL15.Contig1	GO:0005739
CL15.Contig2	GO:0005739
CL15.Contig3	GO:0044464
CL150.Contig1	GO:0051788	GO:0009853	GO:0006094	GO:0006635	GO:0035266	GO:0043161	GO:0008568	GO:0010078	GO:0010311	GO:0009651	GO:0009407	GO:0090351	GO:0048829	GO:0080129	GO:0051510	GO:0005829	GO:0060968	GO:0009965	GO:0009933	GO:0006096	GO:0042023	GO:0007292	GO:0048232	GO:0008540	GO:0046686	GO:0009408	GO:0008233	GO:0005886	GO:0005634	GO:0005524
CL150.Contig2	GO:0051788	GO:0009853	GO:0006094	GO:0006635	GO:0035266	GO:0043161	GO:0008568	GO:0010078	GO:0010311	GO:0009651	GO:0009407	GO:0090351	GO:0048829	GO:0080129	GO:0051510	GO:0005829	GO:0060968	GO:0009965	GO:0009933	GO:0006096	GO:0042023	GO:0007292	GO:0048232	GO:0008540	GO:0046686	GO:0009408	GO:0008233	GO:0005886	GO:0005634	GO:0005524
CL150.Contig3	GO:0051788	GO:0035266	GO:0043161	GO:0008568	GO:0010078	GO:0048829	GO:0005737	GO:0009965	GO:0009933	GO:0008540	GO:0046686	GO:0009408	GO:0008233	GO:0005886	GO:0005634	GO:0005524	GO:0043248
CL1500.Contig1	GO:0048482	GO:0005886	GO:0043130	GO:0048317	GO:0046621	GO:0008270
CL1500.Contig2	GO:0048482	GO:0043130	GO:0048317	GO:0046621	GO:0008270
CL1500.Contig3	GO:0048482	GO:0043130	GO:0048317	GO:0046621	GO:0005634	GO:0008270
CL1500.Contig4	GO:0048482	GO:0043130	GO:0048317	GO:0046621	GO:0008270
CL1500.Contig5	GO:0048482	GO:0043130	GO:0048317	GO:0046621	GO:0005634	GO:0008270
CL1501.Contig1	GO:0009507	GO:0005886
CL1501.Contig2	GO:0009507	GO:0005886
CL1501.Contig3	GO:0009507	GO:0005886
CL1502.Contig1	GO:0005730	GO:0003735	GO:0009506	GO:0022625	GO:0016020	GO:0006412
CL1502.Contig2	GO:0005730	GO:0003735	GO:0009506	GO:0022625	GO:0016020	GO:0006412
CL1503.Contig1	GO:0006633	GO:0046914	GO:0045300	GO:0009507	GO:0055114
CL1503.Contig2	GO:0004768	GO:0006633	GO:0055114	GO:0042742	GO:0046914	GO:0045300	GO:0009570	GO:0002213	GO:0051607
CL1504.Contig1	GO:0005576	GO:0017040	GO:0009506
CL1504.Contig2	GO:0005576	GO:0005774	GO:0017040
CL1504.Contig3	GO:0005576	GO:0005774	GO:0017040
CL1504.Contig4	GO:0005576	GO:0005774	GO:0017040
CL1505.Contig1	GO:0005886	GO:0015977	GO:0006099	GO:0032440	GO:0009507	GO:0005829	GO:0048046	GO:0008964
CL1505.Contig2	GO:0005886	GO:0015977	GO:0006099	GO:0032440	GO:0009507	GO:0005829	GO:0048046	GO:0015979	GO:0008964
CL1506.Contig1	GO:0003676	GO:0046983
CL1508.Contig1	GO:0008380	GO:0003676	GO:0030532
CL1508.Contig2	GO:0005730	GO:0008380	GO:0003676	GO:0005732	GO:0030532	GO:0001510	GO:0005829
CL1508.Contig3	GO:0005730	GO:0008380	GO:0003676	GO:0005732	GO:0030532	GO:0001510	GO:0005829
CL1509.Contig1	GO:0008270
CL1509.Contig2	GO:0008270
CL1510.Contig1	GO:0051928	GO:0008270	GO:0003676	GO:0016558	GO:0048573	GO:0006891	GO:0006869	GO:0010351	GO:0005737	GO:0005634
CL1510.Contig2	GO:0051928	GO:0008270	GO:0003676	GO:0016558	GO:0048573	GO:0006891	GO:0006869	GO:0010351	GO:0005737	GO:0005634
CL1510.Contig3	GO:0051928	GO:0008270	GO:0003676	GO:0016558	GO:0048573	GO:0006891	GO:0006869	GO:0010351	GO:0005737	GO:0005634
CL1510.Contig4	GO:0051928	GO:0008270	GO:0003676	GO:0016558	GO:0048573	GO:0006891	GO:0006869	GO:0010351	GO:0005737	GO:0005634
CL1511.Contig1	GO:0046983
CL1511.Contig2	GO:0006355	GO:0003677	GO:0046983	GO:0003700	GO:0031347	GO:0009567	GO:0005634
CL1511.Contig3	GO:0006355	GO:0003677	GO:0046983	GO:0003700	GO:0031347	GO:0009567	GO:0005634
CL1512.Contig1	GO:0048193	GO:0042732	GO:0005794	GO:0030244	GO:0005829	GO:0009536
CL1512.Contig2	GO:0048193	GO:0042732	GO:0005794	GO:0030244	GO:0005829	GO:0009536
CL1513.Contig1	GO:0009536
CL1514.Contig1	GO:0046520	GO:0006633	GO:0055114	GO:0016021	GO:0009640	GO:0000254	GO:0000170	GO:0016787	GO:0005506	GO:0005783	GO:0005794	GO:0016126
CL1514.Contig2	GO:0046520	GO:0006633	GO:0055114	GO:0016021	GO:0009640	GO:0000254	GO:0000170	GO:0016787	GO:0005506	GO:0005783	GO:0005794	GO:0016126
CL1515.Contig1	GO:0050994	GO:0000166	GO:0004057	GO:0044267	GO:0044424	GO:0010029	GO:0010150	GO:0009737	GO:0044248	GO:0010089	GO:0019752
CL1515.Contig2	GO:1901363	GO:0050994	GO:0004057	GO:0010029	GO:0010150	GO:0009737	GO:0097159	GO:0044248	GO:0010089	GO:0019752
CL1516.Contig1	GO:0005488	GO:0009725	GO:0009908	GO:0044767	GO:0048513	GO:0050794	GO:0006351
CL1516.Contig2	GO:0005488	GO:0009725	GO:0009908	GO:0044767	GO:0048513	GO:0050794	GO:0006351
CL1516.Contig3	GO:0005488	GO:0009725	GO:0009908	GO:0044767	GO:0048513	GO:0050794	GO:0006351
CL1516.Contig4	GO:0005488	GO:0009725	GO:0009908	GO:0044767	GO:0048513	GO:0050794	GO:0006351
CL1516.Contig5	GO:0005488	GO:0009725	GO:0009908	GO:0044767	GO:0048513	GO:0050794	GO:0006351
CL1516.Contig6	GO:0005488	GO:0009725	GO:0009908	GO:0044767	GO:0048513	GO:0050794	GO:0006351
CL1517.Contig1	GO:0003899	GO:0006351	GO:0003677	GO:0009536	GO:0005739
CL1517.Contig2	GO:0003899	GO:0006351	GO:0003677	GO:0005515	GO:0009507	GO:0005739
CL1518.Contig1	GO:0046854	GO:0046872	GO:0005524	GO:0044267	GO:0000285
CL1518.Contig2	GO:0046854	GO:0046872	GO:0005524	GO:0044267	GO:0000285
CL152.Contig1	GO:0003825	GO:0004805	GO:0005992
CL152.Contig2	GO:0009753	GO:0048440	GO:0003825	GO:0048507	GO:0016099	GO:0004805	GO:0009611	GO:0080027	GO:0000287	GO:0034768	GO:0010093	GO:0005992	GO:0050551	GO:0009507	GO:0005634
CL1520.Contig1	GO:0055085	GO:0015217	GO:0005777	GO:0016021	GO:0090351	GO:0015867	GO:0006635	GO:0015866	GO:0005347	GO:0080024
CL1520.Contig2	GO:0055085	GO:0015217	GO:0005777	GO:0016021	GO:0090351	GO:0015867	GO:0006635	GO:0015866	GO:0005347	GO:0080024
CL1522.Contig1	GO:0006499	GO:0050826	GO:0009793	GO:0006406	GO:0009640	GO:0005829	GO:0019915	GO:0005643	GO:0010182	GO:0016567	GO:0009845	GO:0010228	GO:0006409	GO:0010014	GO:0000049	GO:0009909	GO:0006606	GO:0015932	GO:0010162
CL1522.Contig2	GO:0006499	GO:0050826	GO:0009793	GO:0006406	GO:0009640	GO:0005829	GO:0019915	GO:0005643	GO:0010182	GO:0016567	GO:0009845	GO:0010228	GO:0006409	GO:0010014	GO:0000049	GO:0009909	GO:0006606	GO:0015932	GO:0010162
CL1523.Contig1	GO:0046872
CL1523.Contig2	GO:0046872
CL1525.Contig1	GO:0047213	GO:0050502	GO:0008152	GO:0050403
CL1525.Contig2	GO:0047213	GO:0050502	GO:0008152	GO:0050403
CL1525.Contig3	GO:0047213	GO:0050502	GO:0008152	GO:0050403
CL1525.Contig4	GO:0047213	GO:0050502	GO:0008152	GO:0050403
CL1526.Contig1	GO:0003723	GO:0005681	GO:0035196	GO:0000398	GO:0016607	GO:0043687	GO:0000166	GO:0030422	GO:0045893	GO:0005737
CL1526.Contig2	GO:0003723	GO:0005681	GO:0035196	GO:0000398	GO:0016607	GO:0043687	GO:0000166	GO:0030422	GO:0045893	GO:0005737
CL1526.Contig3	GO:0003723	GO:0005681	GO:0035196	GO:0000398	GO:0016607	GO:0043687	GO:0000166	GO:0030422	GO:0045893	GO:0005737
CL1526.Contig4	GO:0003723	GO:0005681	GO:0035196	GO:0000398	GO:0016607	GO:0043687	GO:0000166	GO:0030422	GO:0045893	GO:0005737
CL1526.Contig5	GO:0003723	GO:0005681	GO:0035196	GO:0000398	GO:0016607	GO:0043687	GO:0000166	GO:0030422	GO:0045893	GO:0005737
CL1526.Contig6	GO:0003723	GO:0005681	GO:0035196	GO:0000398	GO:0016607	GO:0043687	GO:0000166	GO:0030422	GO:0045893	GO:0005737
CL1526.Contig7	GO:0003723	GO:0005681	GO:0035196	GO:0000398	GO:0016607	GO:0043687	GO:0000166	GO:0030422	GO:0045893	GO:0005737
CL1527.Contig1	GO:0006629	GO:0042787	GO:0016788	GO:0004842	GO:0005634	GO:0000151
CL1527.Contig2	GO:0042787	GO:0004842	GO:0005634	GO:0000151
CL1528.Contig1	GO:0090305	GO:0006289	GO:0031063	GO:0009611	GO:0043565	GO:0004518	GO:0045892	GO:0050832
CL1528.Contig2	GO:0090305	GO:0006289	GO:0031063	GO:0009611	GO:0043565	GO:0004518	GO:0045892	GO:0050832
CL1528.Contig3	GO:0090305	GO:0006289	GO:0031063	GO:0009611	GO:0043565	GO:0004518	GO:0045892	GO:0050832
CL1528.Contig4	GO:0090305	GO:0006289	GO:0031063	GO:0009611	GO:0043565	GO:0004518	GO:0045892	GO:0050832
CL153.Contig1	GO:0006071	GO:0009610	GO:0019375	GO:0005524	GO:0042631	GO:0004371	GO:0016310	GO:0005737	GO:0016036
CL153.Contig2	GO:0006071	GO:0009610	GO:0019375	GO:0005524	GO:0042631	GO:0004371	GO:0016310	GO:0005737	GO:0016036
CL1530.Contig1	GO:0045492	GO:0010413	GO:0005739
CL1531.Contig1	GO:0006623	GO:0006944	GO:0005886	GO:0016192
CL1531.Contig2	GO:0006623	GO:0006944	GO:0005886	GO:0016192
CL1533.Contig1	GO:0048507	GO:0003676	GO:0045836	GO:0000166
CL1533.Contig2	GO:0003676	GO:0000166
CL1533.Contig3	GO:0003676	GO:0000166
CL1533.Contig4	GO:0003676	GO:0000166
CL1533.Contig5	GO:0003676	GO:0000166
CL1533.Contig6	GO:0045927	GO:0048507	GO:0003723	GO:0005515	GO:0045836	GO:0005634	GO:0000166
CL1533.Contig7	GO:0044699	GO:0003676	GO:0000166
CL1534.Contig1	GO:0009787	GO:0010286	GO:0016036	GO:0050826	GO:2000070	GO:0048589	GO:0005515	GO:0008270	GO:0009864	GO:0009910	GO:0019789	GO:0090352	GO:0010113	GO:0051301	GO:0010337	GO:0040008	GO:0003677	GO:0010247	GO:0016925	GO:0016049	GO:0005634
CL1534.Contig2	GO:0009787	GO:0010286	GO:0016036	GO:0050826	GO:2000070	GO:0048589	GO:0005515	GO:0008270	GO:0009864	GO:0009910	GO:0019789	GO:0090352	GO:0010113	GO:0051301	GO:0010337	GO:0040008	GO:0003677	GO:0010247	GO:0016925	GO:0016049	GO:0005634
CL1534.Contig3	GO:0009787	GO:0010286	GO:0016036	GO:0050826	GO:2000070	GO:0048589	GO:0005515	GO:0008270	GO:0009864	GO:0009910	GO:0019789	GO:0090352	GO:0010113	GO:0051301	GO:0010337	GO:0040008	GO:0003677	GO:0010247	GO:0016925	GO:0016049	GO:0005634
CL1534.Contig4	GO:0009787	GO:0010286	GO:0016036	GO:0050826	GO:2000070	GO:0048589	GO:0005515	GO:0008270	GO:0009864	GO:0009910	GO:0019789	GO:0090352	GO:0010113	GO:0051301	GO:0010337	GO:0040008	GO:0003677	GO:0010247	GO:0016925	GO:0016049	GO:0005634
CL1534.Contig5	GO:0009787	GO:0010286	GO:0016036	GO:0050826	GO:2000070	GO:0048589	GO:0005515	GO:0008270	GO:0009864	GO:0009910	GO:0019789	GO:0090352	GO:0010113	GO:0051301	GO:0010337	GO:0040008	GO:0003677	GO:0010247	GO:0016925	GO:0016049	GO:0005634
CL1537.Contig1	GO:0009908	GO:0010484	GO:0010439	GO:0010438	GO:0009739	GO:0005515	GO:0016579	GO:0000123	GO:0009410	GO:0016571	GO:0009753	GO:0050832	GO:0009625	GO:0010388	GO:0009640	GO:0009751	GO:0010015	GO:0016567	GO:0003677	GO:0043966	GO:0003700	GO:0045893	GO:0043687	GO:0009682
CL1537.Contig2	GO:0009908	GO:0010484	GO:0010439	GO:0010438	GO:0009739	GO:0005515	GO:0016579	GO:0000123	GO:0009410	GO:0016571	GO:0009753	GO:0050832	GO:0009625	GO:0010388	GO:0009640	GO:0009751	GO:0010015	GO:0016567	GO:0003677	GO:0043966	GO:0003700	GO:0045893	GO:0043687	GO:0009682
CL1537.Contig3	GO:0009908	GO:0010484	GO:0010439	GO:0010438	GO:0009739	GO:0005515	GO:0016579	GO:0000123	GO:0009410	GO:0016571	GO:0009753	GO:0050832	GO:0009625	GO:0010388	GO:0009640	GO:0009751	GO:0010015	GO:0016567	GO:0003677	GO:0043966	GO:0003700	GO:0045893	GO:0043687	GO:0009682
CL1538.Contig1	GO:0016132	GO:0005768	GO:0005794	GO:0005886	GO:0005774	GO:0006084	GO:0009507	GO:0005802	GO:0016126
CL1538.Contig2	GO:0016132	GO:0005768	GO:0005794	GO:0005886	GO:0005774	GO:0006084	GO:0009507	GO:0005802	GO:0016126
CL1539.Contig1	GO:0006511	GO:0016874
CL1539.Contig2	GO:0006511	GO:0016874
CL1539.Contig3	GO:0006511	GO:0016874
CL1539.Contig4	GO:0006511	GO:0016874
CL1539.Contig5	GO:0006511	GO:0016874
CL154.Contig1	GO:0005634
CL154.Contig2	GO:0005634
CL154.Contig4	GO:0005634
CL1540.Contig1	GO:0010025	GO:0042335	GO:0055114	GO:0016021	GO:0046185	GO:0043668	GO:0010143	GO:0016491	GO:0071771	GO:0048653	GO:0005506
CL1540.Contig2	GO:0043447	GO:0010025	GO:0042335	GO:0055114	GO:0009414	GO:0016021	GO:0042742	GO:0046185	GO:0016491	GO:0071771	GO:0050832	GO:0005506
CL1540.Contig3	GO:0043447	GO:0010025	GO:0042335	GO:0055114	GO:0009414	GO:0016021	GO:0042742	GO:0046185	GO:0016491	GO:0071771	GO:0050832	GO:0005506
CL1540.Contig4	GO:0010025	GO:0042335	GO:0055114	GO:0016021	GO:0046185	GO:0043668	GO:0010143	GO:0016491	GO:0071771	GO:0048653	GO:0005506
CL1541.Contig1	GO:0005739	GO:0016772
CL1541.Contig2	GO:0005739	GO:0016772
CL1541.Contig3	GO:0016301	GO:0016310	GO:0005739
CL1541.Contig4	GO:0005739	GO:0016772
CL1542.Contig1	GO:0005267	GO:0009705	GO:0071805	GO:0005509	GO:0016021
CL1542.Contig2	GO:0005267	GO:0009705	GO:0071805	GO:0005509	GO:0016021
CL1543.Contig1	GO:0004842	GO:0042787	GO:0000151	GO:0005737	GO:0005634
CL1543.Contig2	GO:0004842	GO:0042787	GO:0000151	GO:0005737	GO:0005634
CL1543.Contig3	GO:0003723	GO:0006278	GO:0003964	GO:0004842	GO:0042787	GO:0000151	GO:0005634
CL1544.Contig1	GO:0003676	GO:0030529	GO:0000166
CL1544.Contig2	GO:0003676	GO:0030529	GO:0000166
CL1546.Contig1	GO:0006952	GO:0043531	GO:0005524	GO:0007165	GO:0017111
CL1547.Contig1	GO:0009744	GO:0009517	GO:0010114	GO:0016168	GO:0046872	GO:0010196	GO:0006364	GO:0009783	GO:0009637	GO:0009533	GO:0010155	GO:0010287	GO:0010218	GO:0009765	GO:0009644	GO:0019344
CL1547.Contig2	GO:0009744	GO:0009517	GO:0010114	GO:0016168	GO:0005739	GO:0046872	GO:0010196	GO:0006364	GO:0009783	GO:0009637	GO:0009533	GO:0010155	GO:0010287	GO:0010218	GO:0009765	GO:0009644	GO:0019344
CL1548.Contig1	GO:0009423	GO:0009611	GO:0003849	GO:0009617	GO:0005515	GO:0009534	GO:0033587	GO:0016020	GO:0009073
CL1548.Contig2	GO:0033587	GO:0009423	GO:0003849	GO:0009073	GO:0009507	GO:0016020
CL1548.Contig3	GO:0033587	GO:0009611	GO:0009617	GO:0009423	GO:0003849	GO:0009073	GO:0009507	GO:0016020
CL1549.Contig10	GO:0003676	GO:0000166
CL1549.Contig1	GO:0003676	GO:0000166
CL1549.Contig2	GO:0003676	GO:0000166
CL1549.Contig3	GO:0003676	GO:0000166
CL1549.Contig4	GO:0003676	GO:0000166
CL1549.Contig5	GO:0003676	GO:0000166
CL1549.Contig6	GO:0042991	GO:0005634	GO:0005829	GO:0000166	GO:0008143
CL1549.Contig7	GO:0008143	GO:0005737	GO:0005634	GO:0000166
CL1549.Contig8	GO:0003676	GO:0000166
CL1549.Contig9	GO:0003676	GO:0000166
CL1550.Contig1	GO:0048027	GO:0010313	GO:0017148	GO:0008270	GO:0051751	GO:0051301	GO:0016021	GO:0005789	GO:0005829	GO:0006506	GO:0030244	GO:0003677	GO:0009790	GO:0009832	GO:0004518	GO:0005634	GO:0005739
CL1550.Contig2	GO:0048027	GO:0010313	GO:0017148	GO:0051751	GO:0051301	GO:0005829	GO:0006506	GO:0030244	GO:0044425	GO:0003677	GO:0009790	GO:0009832	GO:0004518	GO:0005634	GO:0005739
CL1553.Contig1	GO:0046283	GO:0055114	GO:0006281	GO:0010100	GO:0008270	GO:0048573	GO:0080008	GO:0009647	GO:0010119	GO:0009649	GO:0004842	GO:0016567	GO:0005515	GO:0032440	GO:0009641	GO:0000152
CL1553.Contig2	GO:0046283	GO:0006281	GO:0010100	GO:0048573	GO:0009647	GO:0010119	GO:0009649	GO:0004842	GO:0005515	GO:0009641	GO:0000152
CL1554.Contig1	GO:0016926	GO:0010228	GO:0004842	GO:0042787	GO:0010091	GO:0042023	GO:0050665	GO:0005634	GO:0005886
CL1554.Contig2	GO:0016926	GO:0010228	GO:0004842	GO:0042787	GO:0010091	GO:0042023	GO:0050665	GO:0005634	GO:0005886
CL1555.Contig1	GO:0006355	GO:1901700	GO:0006950	GO:0010033
CL1555.Contig2	GO:0001666	GO:0009862	GO:0006355	GO:0010310
CL1556.Contig1	GO:0008270	GO:0009507	GO:0004089	GO:0015976
CL1556.Contig2	GO:0019243	GO:0004089	GO:0015976	GO:0009507	GO:0008270
CL1557.Contig1	GO:0009782	GO:0030076	GO:0046872	GO:0006364	GO:0010027	GO:0031409	GO:0009768	GO:0009535	GO:0010207
CL1557.Contig2	GO:0009782	GO:0030076	GO:0046872	GO:0006364	GO:0010027	GO:0031409	GO:0009768	GO:0009535	GO:0010207
CL1557.Contig3	GO:0009782	GO:0030076	GO:0046872	GO:0006364	GO:0010027	GO:0031409	GO:0009768	GO:0009535	GO:0010207
CL1558.Contig1	GO:0006816	GO:0055085	GO:0005774	GO:0015369	GO:0016021
CL1558.Contig2	GO:0009705	GO:0015691	GO:0006862	GO:0006944	GO:0010363	GO:0015802	GO:0006816	GO:0009624	GO:0006612	GO:0016021	GO:0043069	GO:0015369	GO:0043090	GO:0015696	GO:0006882	GO:0006888	GO:0055085	GO:0012505	GO:0006828	GO:0043269
CL1558.Contig3	GO:0009705	GO:0015691	GO:0006862	GO:0006944	GO:0010363	GO:0015802	GO:0006816	GO:0009624	GO:0006612	GO:0016021	GO:0043069	GO:0015369	GO:0043090	GO:0015696	GO:0006882	GO:0006888	GO:0055085	GO:0012505	GO:0006828	GO:0043269
CL1558.Contig4	GO:0009705	GO:0015691	GO:0006862	GO:0006944	GO:0010363	GO:0015802	GO:0006816	GO:0009624	GO:0006612	GO:0016021	GO:0043069	GO:0015369	GO:0043090	GO:0015696	GO:0006882	GO:0006888	GO:0055085	GO:0012505	GO:0006828	GO:0043269
CL1558.Contig5	GO:0009705	GO:0015691	GO:0006862	GO:0006944	GO:0010363	GO:0015802	GO:0006816	GO:0009624	GO:0006612	GO:0016021	GO:0043069	GO:0015369	GO:0043090	GO:0015696	GO:0006882	GO:0006888	GO:0055085	GO:0012505	GO:0006828	GO:0043269
CL1558.Contig6	GO:0015691	GO:0006828	GO:0006816	GO:0009705	GO:0055085	GO:0015369	GO:0016021
CL1559.Contig2	GO:0009507	GO:0005886
CL1559.Contig3	GO:0005886	GO:0009536
CL1559.Contig4	GO:0009507	GO:0005886
CL1559.Contig5	GO:0009507	GO:0005886
CL1559.Contig6	GO:0009507	GO:0005886
CL1560.Contig1	GO:0009750	GO:0009749	GO:0009611	GO:0009744	GO:0042127	GO:0005515	GO:0009414	GO:0004930	GO:0009753	GO:0042538	GO:0010182	GO:0005096	GO:0009738	GO:0043547	GO:0005886	GO:0005634	GO:0009723	GO:0009733	GO:0010008	GO:0038032
CL1560.Contig2	GO:0009750	GO:0009749	GO:0009611	GO:0009744	GO:0042127	GO:0005515	GO:0009414	GO:0004930	GO:0009753	GO:0042538	GO:0010182	GO:0005096	GO:0009738	GO:0043547	GO:0005886	GO:0005634	GO:0009723	GO:0009733	GO:0010008	GO:0038032
CL1560.Contig3	GO:0009750	GO:0009749	GO:0009611	GO:0009744	GO:0042127	GO:0005515	GO:0009414	GO:0004930	GO:0009753	GO:0042538	GO:0010182	GO:0005096	GO:0009738	GO:0043547	GO:0005886	GO:0005634	GO:0009723	GO:0009733	GO:0010008	GO:0038032
CL1560.Contig4	GO:0009750	GO:0009749	GO:0009611	GO:0009744	GO:0042127	GO:0005515	GO:0009414	GO:0004930	GO:0009753	GO:0042538	GO:0010182	GO:0005096	GO:0009738	GO:0043547	GO:0005886	GO:0005634	GO:0009723	GO:0009733	GO:0010008	GO:0038032
CL1560.Contig5	GO:0009750	GO:0009749	GO:0009611	GO:0009744	GO:0042127	GO:0005515	GO:0009414	GO:0004930	GO:0009753	GO:0042538	GO:0010182	GO:0005096	GO:0009738	GO:0043547	GO:0005886	GO:0005634	GO:0009723	GO:0009733	GO:0010008	GO:0038032
CL1560.Contig6	GO:0009750	GO:0009749	GO:0009611	GO:0009744	GO:0042127	GO:0005515	GO:0009414	GO:0004930	GO:0009753	GO:0042538	GO:0010182	GO:0005096	GO:0009738	GO:0043547	GO:0005886	GO:0005634	GO:0009723	GO:0009733	GO:0010008	GO:0038032
CL1560.Contig7	GO:0009750	GO:0009749	GO:0009611	GO:0009744	GO:0042127	GO:0005515	GO:0009414	GO:0004930	GO:0009753	GO:0042538	GO:0010182	GO:0005096	GO:0009738	GO:0043547	GO:0005886	GO:0005634	GO:0009723	GO:0009733	GO:0010008	GO:0038032
CL1560.Contig8	GO:0009750	GO:0009749	GO:0009611	GO:0009744	GO:0042127	GO:0005515	GO:0009414	GO:0004930	GO:0009753	GO:0042538	GO:0010182	GO:0005096	GO:0009738	GO:0043547	GO:0005886	GO:0005634	GO:0009723	GO:0009733	GO:0010008	GO:0038032
CL1561.Contig1	GO:0003723	GO:0005681	GO:0035196	GO:0000398	GO:0016607	GO:0043687	GO:0000166	GO:0030422	GO:0045893	GO:0005737
CL1561.Contig2	GO:0003723	GO:0005681	GO:0035196	GO:0000398	GO:0016607	GO:0043687	GO:0000166	GO:0030422	GO:0045893	GO:0005737
CL1561.Contig3	GO:0003723	GO:0005681	GO:0035196	GO:0000398	GO:0016607	GO:0043687	GO:0000166	GO:0030422	GO:0045893	GO:0005737
CL1562.Contig1	GO:0005643	GO:0051170	GO:0008565	GO:0006886
CL1562.Contig2	GO:0005643	GO:0051170	GO:0008565	GO:0006886
CL1563.Contig1	GO:0042787	GO:0009506	GO:0004842	GO:0016020	GO:0005634	GO:0005829	GO:0005739	GO:0000151
CL1563.Contig2	GO:0042787	GO:0009506	GO:0004842	GO:0016020	GO:0005634	GO:0005829	GO:0005739	GO:0000151
CL1564.Contig1	GO:0016161	GO:0005983	GO:0009507	GO:0006914
CL1564.Contig2	GO:0016161	GO:0005983	GO:0009507	GO:0006914
CL1564.Contig3	GO:0016161	GO:0005983	GO:0009507	GO:0006914
CL1566.Contig1	GO:0000394	GO:0008270	GO:0009414	GO:0009651	GO:0009086	GO:0006511	GO:0004842	GO:0016567	GO:0006301	GO:0009789	GO:0005634
CL1566.Contig2	GO:0000394	GO:0008270	GO:0009414	GO:0009651	GO:0009086	GO:0006511	GO:0004842	GO:0016567	GO:0006301	GO:0009789	GO:0005634
CL1566.Contig3	GO:0000394	GO:0008270	GO:0009414	GO:0009651	GO:0009086	GO:0006511	GO:0004842	GO:0016567	GO:0006301	GO:0009789	GO:0005634
CL1567.Contig1	GO:0010468	GO:0003723	GO:0009658	GO:0000373	GO:0009507	GO:0008270	GO:0015979	GO:0005739
CL1567.Contig2	GO:0010468	GO:0003723	GO:0009658	GO:0000373	GO:0009507	GO:0008270	GO:0015979	GO:0005739
CL1568.Contig1	GO:0005978	GO:0010170	GO:0019252	GO:0009507	GO:0008878	GO:0005829
CL1568.Contig2	GO:0005978	GO:0010170	GO:0019252	GO:0009507	GO:0008878	GO:0005829
CL157.Contig2	GO:0000226	GO:0006346	GO:0031048	GO:0007267	GO:0000911	GO:0051567	GO:0006944	GO:0009556	GO:0006075	GO:0035196	GO:0010267	GO:0000148	GO:0003843	GO:0052543	GO:0009616
CL1570.Contig1	GO:0000160	GO:0010029	GO:0009927	GO:0048831	GO:0055114	GO:0016049	GO:0009553	GO:0080036	GO:0000041	GO:0031537	GO:0051301	GO:0043424	GO:0015698	GO:0032440	GO:0005737	GO:0005634
CL1570.Contig3	GO:0000160	GO:0010029	GO:0009927	GO:0048831	GO:0055114	GO:0016049	GO:0009553	GO:0080036	GO:0000041	GO:0031537	GO:0051301	GO:0043424	GO:0015698	GO:0032440	GO:0005737	GO:0005634
CL1572.Contig1	GO:0015996	GO:0016023	GO:0009507	GO:0047746
CL1572.Contig2	GO:0015996	GO:0016023	GO:0009507	GO:0047746
CL1572.Contig3	GO:0015996	GO:0009507	GO:0047746
CL1573.Contig1	GO:0009941	GO:0008508	GO:0016021	GO:0006814
CL1573.Contig2	GO:0009941	GO:0008508	GO:0016021	GO:0006814
CL1574.Contig1	GO:0009739	GO:0010200	GO:0005515	GO:0008270	GO:0009687	GO:0009651
CL1574.Contig2	GO:0009739	GO:0010200	GO:0005515	GO:0008270	GO:0009687	GO:0009651
CL1574.Contig3	GO:0009739	GO:0010200	GO:0005515	GO:0008270	GO:0009687	GO:0009651
CL1575.Contig1	GO:0035091	GO:0005886	GO:0007165	GO:0019344	GO:0005634	GO:0005829
CL1575.Contig2	GO:0035091	GO:0005886	GO:0007165	GO:0019344	GO:0005634	GO:0005829
CL1576.Contig1	GO:0003735	GO:0005886	GO:0022625	GO:0006412
CL1576.Contig2	GO:0003735	GO:0005886	GO:0022625	GO:0006412
CL1576.Contig3	GO:0003735	GO:0005886	GO:0022625	GO:0006412
CL1578.Contig1	GO:0005634	GO:0008270	GO:0009507
CL1579.Contig1	GO:0000278	GO:0006396	GO:0030244	GO:0005515	GO:0007030	GO:0048193	GO:0005794
CL1579.Contig3	GO:0000278	GO:0006396	GO:0030244	GO:0005515	GO:0007030	GO:0048193	GO:0005794
CL1579.Contig4	GO:0000278	GO:0006396	GO:0005515	GO:0005794
CL158.Contig1	GO:0003735	GO:0003723	GO:0022625	GO:0006412
CL158.Contig2	GO:0005773	GO:0003735	GO:0005886	GO:0003723	GO:0022625	GO:0009507	GO:0006412
CL158.Contig3	GO:0005773	GO:0003735	GO:0005886	GO:0022625	GO:0009507	GO:0006412
CL158.Contig4	GO:0005773	GO:0003735	GO:0005886	GO:0003723	GO:0022625	GO:0009507	GO:0006412
CL1580.Contig1	GO:0005840	GO:0003735	GO:0006412
CL1580.Contig2	GO:0005840	GO:0003735	GO:0006412
CL1581.Contig1	GO:0071577	GO:0016021	GO:0005739	GO:0005385
CL1581.Contig2	GO:0016491	GO:0071577	GO:0016021	GO:0005739	GO:0005385
CL1583.Contig1	GO:0008536	GO:0008270	GO:0005543	GO:0000956	GO:0005938	GO:0032065	GO:0003682	GO:0005886
CL1583.Contig2	GO:0046872	GO:0000956	GO:0046983	GO:0005737
CL1583.Contig3	GO:0046872	GO:0005543	GO:0032065	GO:0005886	GO:0005938
CL1583.Contig4	GO:0008536	GO:0008270	GO:0005543	GO:0000956	GO:0005938	GO:0032065	GO:0003682	GO:0005886
CL1584.Contig1	GO:0048767	GO:0030244	GO:0051753	GO:0030173	GO:0009409	GO:0005768	GO:0016760	GO:0005802	GO:0009832	GO:0005783	GO:0005886
CL1584.Contig2	GO:0048767	GO:0030244	GO:0030173	GO:0009409	GO:0016760	GO:0005783	GO:0005886
CL1584.Contig3	GO:0048767	GO:0030244	GO:0051753	GO:0030173	GO:0009409	GO:0005768	GO:0016760	GO:0005802	GO:0009832	GO:0005783	GO:0005886
CL1586.Contig1	GO:0005884	GO:0030243	GO:0051017	GO:0000902	GO:0048767	GO:0051014	GO:0009698	GO:0005829	GO:0006487	GO:0048193	GO:0032880	GO:0006598	GO:0042398	GO:0051015	GO:0009832	GO:0048523
CL1586.Contig2	GO:0005884	GO:0030243	GO:0051017	GO:0000902	GO:0048767	GO:0051014	GO:0009698	GO:0005829	GO:0006487	GO:0048193	GO:0032880	GO:0006598	GO:0042398	GO:0051015	GO:0009832	GO:0048523
CL1586.Contig3	GO:0005884	GO:0030243	GO:0051017	GO:0000902	GO:0048767	GO:0051014	GO:0009698	GO:0005829	GO:0006487	GO:0048193	GO:0032880	GO:0006598	GO:0042398	GO:0051015	GO:0009832	GO:0048523
CL1589.Contig1	GO:0048046	GO:0030145	GO:0045735
CL1590.Contig1	GO:0016020
CL1590.Contig2	GO:0009506	GO:0009753	GO:0005886
CL1591.Contig2	GO:0050896
CL1592.Contig1	GO:0005829	GO:0009888	GO:0006468	GO:0033044	GO:0008353	GO:0009887	GO:0000956	GO:0005524	GO:0005515	GO:0010638	GO:0005634
CL1592.Contig2	GO:0005829	GO:0009888	GO:0006468	GO:0033044	GO:0008353	GO:0009887	GO:0000956	GO:0005524	GO:0005515	GO:0010638	GO:0005634
CL1592.Contig3	GO:0005829	GO:0009888	GO:0006468	GO:0033044	GO:0008353	GO:0009887	GO:0000956	GO:0005524	GO:0005515	GO:0010638	GO:0005634
CL1592.Contig4	GO:0005829	GO:0009888	GO:0006468	GO:0033044	GO:0008353	GO:0009887	GO:0000956	GO:0005524	GO:0005515	GO:0010638	GO:0005634
CL1592.Contig5	GO:0005829	GO:0009888	GO:0006468	GO:0033044	GO:0008353	GO:0009887	GO:0000956	GO:0005524	GO:0005515	GO:0010638	GO:0005634
CL1594.Contig1	GO:0055085	GO:0009753	GO:0055114	GO:0009694	GO:0016021	GO:0042593	GO:0009705	GO:0032440	GO:0008643	GO:0010030	GO:0005351	GO:0005794	GO:0005886
CL1594.Contig2	GO:0055085	GO:0009753	GO:0055114	GO:0009694	GO:0016021	GO:0042593	GO:0009705	GO:0032440	GO:0008643	GO:0010030	GO:0005351	GO:0005794	GO:0005886
CL1594.Contig3	GO:0055085	GO:0009753	GO:0055114	GO:0009694	GO:0016021	GO:0042593	GO:0009705	GO:0032440	GO:0008643	GO:0010030	GO:0005351	GO:0005794	GO:0005886
CL1596.Contig1	GO:0005634	GO:0009536	GO:0005886
CL1597.Contig1	GO:0006007	GO:0010193	GO:0005275	GO:0016021	GO:0030244	GO:0015171	GO:0005886	GO:0006865
CL1597.Contig2	GO:0016021	GO:0006865	GO:0005275	GO:0005886
CL1598.Contig1	GO:0047215	GO:0008152
CL1598.Contig2	GO:0032787	GO:0042537	GO:0047215
CL16.Contig1	GO:0032440	GO:0000166	GO:0055114	GO:0008270
CL16.Contig2	GO:0032440	GO:0000166	GO:0055114	GO:0008270
CL160.Contig1	GO:0009504	GO:0005886	GO:0000910	GO:0005635	GO:0032153	GO:0009507	GO:0005783	GO:0009651
CL160.Contig2	GO:0000910	GO:0005635	GO:0032153	GO:0009507	GO:0009504	GO:0005886
CL1600.Contig1	GO:0003746	GO:0006414	GO:0005525	GO:0009507	GO:0006184	GO:0005730	GO:0005829	GO:0009409	GO:0003924	GO:0005886	GO:0005507
CL1600.Contig2	GO:0003746	GO:0006414	GO:0005525	GO:0009507	GO:0006184	GO:0005730	GO:0005829	GO:0009409	GO:0003924	GO:0005886	GO:0005507
CL1601.Contig1	GO:0005739	GO:0006355
CL1601.Contig2	GO:0009536	GO:0005739	GO:0006355
CL1601.Contig3	GO:0009536	GO:0005739	GO:0006355
CL1602.Contig1	GO:0043231	GO:0044444
CL1603.Contig1	GO:0015884	GO:0009941	GO:0015350	GO:0015231	GO:0051958	GO:0015885	GO:0016020
CL1603.Contig2	GO:0015884	GO:0009941	GO:0015350	GO:0015231	GO:0051958	GO:0015885	GO:0016020
CL1603.Contig3	GO:0015884	GO:0009941	GO:0015350	GO:0015231	GO:0051958	GO:0015885	GO:0016020
CL1603.Contig4	GO:0015884	GO:0009941	GO:0015350	GO:0015231	GO:0051958	GO:0015885	GO:0016020
CL1605.Contig1	GO:0006511	GO:0008270	GO:0004221
CL1605.Contig2	GO:0048364	GO:0009908	GO:0044265	GO:0006486	GO:0048366	GO:0008283	GO:0016787
CL1605.Contig3	GO:0006511	GO:0008270	GO:0004221
CL1606.Contig1	GO:0005975	GO:0051287	GO:0047952	GO:0003676	GO:0004367	GO:0046168	GO:0005829	GO:0009331	GO:0055114
CL1606.Contig2	GO:0005975	GO:0051287	GO:0047952	GO:0004367	GO:0046168	GO:0005829	GO:0009331	GO:0055114
CL1607.Contig2	GO:0010427	GO:0010228	GO:0009737	GO:0051020	GO:0009507	GO:0005794	GO:0005525	GO:0005886
CL1609.Contig1	GO:0005739
CL1609.Contig2	GO:0005739
CL1609.Contig3	GO:0005739
CL161.Contig1	GO:0005829	GO:0003676	GO:0006457	GO:0010286	GO:0009409	GO:0008026	GO:0008186	GO:0051604	GO:0005524	GO:0009737	GO:0005635	GO:0009644	GO:0042542	GO:0016973	GO:0003724	GO:0005886
CL1610.Contig1	GO:0003677	GO:0005634	GO:0005739	GO:0006355
CL1610.Contig2	GO:0005634	GO:0005739
CL1612.Contig1	GO:0016021	GO:0009941	GO:0015662	GO:0019829	GO:0005524	GO:0015914	GO:0000287	GO:0008152	GO:0004012	GO:0006812	GO:0005886
CL1613.Contig1	GO:0015996	GO:0000023	GO:0019252	GO:0016310	GO:0016301	GO:0010287	GO:0043085	GO:0005886
CL1613.Contig2	GO:0015996	GO:0000023	GO:0019252	GO:0016310	GO:0016301	GO:0010287	GO:0043085	GO:0005886
CL1616.Contig1	GO:0055085	GO:0016021
CL1616.Contig2	GO:0055085	GO:0016021
CL1616.Contig3	GO:0055085	GO:0016021
CL1616.Contig4	GO:0055085	GO:0016021
CL1618.Contig1	GO:0016020	GO:0005773
CL1618.Contig2	GO:0005773	GO:0009506	GO:0006486	GO:0005576	GO:0009507
CL1618.Contig3	GO:0005773	GO:0009506	GO:0006486	GO:0005576
CL1619.Contig1	GO:0071472	GO:0006397	GO:0042631	GO:0005634
CL1619.Contig2	GO:0071472	GO:0042631	GO:0005634
CL162.Contig2	GO:0009987	GO:0008152
CL1620.Contig1	GO:0009753	GO:0009745	GO:0009651	GO:0003677	GO:0031540	GO:0019430	GO:0080167	GO:0003682
CL1620.Contig2	GO:0005488
CL1621.Contig1	GO:0055114	GO:0003959	GO:0015995	GO:0009941	GO:0016630	GO:0009535	GO:0000166	GO:0015979	GO:0009723
CL1621.Contig2	GO:0055114	GO:0003959	GO:0015995	GO:0009941	GO:0016630	GO:0009535	GO:0000166	GO:0015979	GO:0009723
CL1621.Contig3	GO:0009965	GO:0016117	GO:0010114	GO:0019761	GO:0043085	GO:0019344	GO:0006098	GO:0006364	GO:0009941	GO:0010027	GO:0019252	GO:0000023	GO:0006636	GO:0003959	GO:0010218	GO:0016630	GO:0009637	GO:0000166	GO:0009723	GO:0000272	GO:0030154	GO:0006655	GO:0009073	GO:0045893	GO:0009902	GO:0015995	GO:0010207	GO:0009535	GO:0009664	GO:0019288
CL1621.Contig4	GO:0055114	GO:0003959	GO:0015995	GO:0009941	GO:0016630	GO:0009535	GO:0000166	GO:0015979	GO:0009723
CL1621.Contig5	GO:0055114	GO:0003959	GO:0015995	GO:0009941	GO:0016630	GO:0009535	GO:0000166	GO:0015979	GO:0009723
CL1621.Contig6	GO:0009941	GO:0003959	GO:0016630	GO:0009723	GO:0009535	GO:0055114	GO:0000166
CL1622.Contig1	GO:0046872	GO:0016491
CL1623.Contig1	GO:0016208	GO:0090409	GO:0016020	GO:0005634	GO:0005829	GO:0005739	GO:0090410	GO:0008756
CL1623.Contig2	GO:0016208	GO:0090409	GO:0016020	GO:0005634	GO:0005829	GO:0005739	GO:0090410	GO:0008756
CL1623.Contig3	GO:0016208	GO:0090409	GO:0016020	GO:0005634	GO:0005829	GO:0005739	GO:0090410	GO:0008756
CL1624.Contig1	GO:0009630	GO:0015415	GO:0016021	GO:0048767	GO:0010540	GO:0010315	GO:0008559	GO:0055085	GO:0006200	GO:0009735	GO:0005886	GO:0005524
CL1624.Contig2	GO:0009630	GO:0005774	GO:0015415	GO:0016021	GO:0048767	GO:0010540	GO:0010315	GO:0008559	GO:0055085	GO:0006200	GO:0009735	GO:0005886	GO:0005524
CL1624.Contig3	GO:0009630	GO:0015415	GO:0016021	GO:0048767	GO:0010540	GO:0010315	GO:0008559	GO:0055085	GO:0006200	GO:0009735	GO:0005886	GO:0005524
CL1624.Contig4	GO:0055085	GO:0008559	GO:0016021	GO:0006200	GO:0015415	GO:0005524
CL1625.Contig1	GO:0004722	GO:0005737	GO:0005634
CL1625.Contig2	GO:0004722	GO:0005737	GO:0005634
CL1626.Contig1	GO:0046686	GO:0004475	GO:0005777	GO:0009058
CL1628.Contig1	GO:0060151	GO:0003779	GO:0051646	GO:0008290	GO:0051645	GO:0005737	GO:0030048	GO:0051693	GO:0005634
CL1628.Contig2	GO:0060151	GO:0003779	GO:0051646	GO:0008290	GO:0051645	GO:0005737	GO:0030048	GO:0051693	GO:0005634
CL163.Contig1	GO:0005737
CL163.Contig2	GO:0009536
CL163.Contig3	GO:0009536
CL1630.Contig1	GO:0009506	GO:0030276	GO:0016192	GO:0006886	GO:0005634	GO:0005829	GO:0030126	GO:0005198
CL1630.Contig2	GO:0016192	GO:0006886	GO:0030126	GO:0005198
CL1630.Contig3	GO:0016192	GO:0006886	GO:0030126	GO:0005198
CL1631.Contig1	GO:0005739	GO:0009507
CL1631.Contig2	GO:0005739	GO:0009507
CL1632.Contig1	GO:0006508	GO:0008234
CL1632.Contig2	GO:0006508	GO:0008234
CL1633.Contig1	GO:0005525	GO:0006777	GO:0005634
CL1634.Contig1	GO:0005737	GO:0000166	GO:0055114	GO:0008270	GO:0051903
CL1634.Contig2	GO:0000166	GO:0055114	GO:0008270	GO:0051903
CL1634.Contig3	GO:0005737	GO:0000166	GO:0055114	GO:0008270	GO:0051903
CL1635.Contig1	GO:0005737	GO:0006944	GO:0035556	GO:0007205	GO:0016310	GO:0005509	GO:0004143
CL1635.Contig2	GO:0005737	GO:0006944	GO:0035556	GO:0007205	GO:0016310	GO:0005509	GO:0004143
CL1635.Contig3	GO:0005737	GO:0006944	GO:0035556	GO:0007205	GO:0016310	GO:0005509	GO:0004143
CL1637.Contig1	GO:0016023	GO:0016192	GO:0005886
CL1637.Contig2	GO:0016023	GO:0016192	GO:0005886
CL1638.Contig1	GO:0004601
CL1638.Contig2	GO:0004601
CL164.Contig1	GO:0005794	GO:0016757
CL164.Contig2	GO:0005794	GO:0016757
CL164.Contig3	GO:0005794	GO:0016757
CL1641.Contig1	GO:0005634
CL1641.Contig2	GO:0005634
CL1642.Contig1	GO:0016310	GO:0004674	GO:0000166
CL1642.Contig2	GO:0004672
CL1643.Contig1	GO:0005576	GO:0009506	GO:0016020
CL1643.Contig2	GO:0005576	GO:0009506	GO:0016020
CL1644.Contig1	GO:0016772	GO:0006388
CL1644.Contig2	GO:0000215	GO:0009793	GO:0006388	GO:0009507
CL1645.Contig2	GO:0000394	GO:0007267	GO:0005515	GO:0010364	GO:0010050	GO:0009855	GO:0009086	GO:0009069	GO:0010014	GO:0035196	GO:0010267	GO:0010073	GO:0005634	GO:0009616	GO:0042545
CL1646.Contig1	GO:0003676	GO:0005622	GO:0016567	GO:0004842	GO:0016020	GO:0008270
CL1646.Contig2	GO:0003676	GO:0005622	GO:0016567	GO:0004842	GO:0008270
CL1647.Contig1	GO:0016462	GO:0009220	GO:0001510	GO:0005829	GO:0006529	GO:0003922	GO:0006177	GO:0006606	GO:0005524	GO:0004066
CL1647.Contig2	GO:0016462	GO:0009220	GO:0001510	GO:0005829	GO:0006529	GO:0003922	GO:0006177	GO:0006606	GO:0005524	GO:0004066
CL1648.Contig1	GO:0016740	GO:0005886
CL1648.Contig2	GO:0016740	GO:0005886
CL1650.Contig1	GO:0048731	GO:0044767
CL1651.Contig1	GO:0005576	GO:0016021	GO:0016491	GO:0000166	GO:0055114	GO:0008270
CL1651.Contig2	GO:0005576	GO:0016021	GO:0003676	GO:0016491	GO:0000166	GO:0055114	GO:0008270
CL1654.Contig1	GO:0004519	GO:0009506	GO:0004386	GO:0005634
CL1654.Contig2	GO:0009506	GO:0005634
CL1654.Contig3	GO:0004519	GO:0009506	GO:0004386	GO:0005634
CL1655.Contig1	GO:0005737	GO:0043622	GO:0000280	GO:0000911	GO:0045454	GO:0048487	GO:0051211	GO:0005634	GO:0007000
CL1655.Contig2	GO:0000911	GO:0000280	GO:0051211	GO:0016572	GO:0045454	GO:0051567	GO:0006342	GO:0043622	GO:0007000	GO:0048487	GO:0005737	GO:0005634
CL1655.Contig3	GO:0005737	GO:0043622	GO:0000280	GO:0045454	GO:0048487	GO:0000910	GO:0051211	GO:0005634	GO:0007000
CL1655.Contig4	GO:0005737	GO:0043622	GO:0000280	GO:0045454	GO:0048487	GO:0000910	GO:0051211	GO:0005634	GO:0007000
CL1656.Contig1	GO:0004077	GO:0004078	GO:0045333	GO:0006464	GO:0005576	GO:0009507	GO:0005829	GO:0015979	GO:0042966
CL1656.Contig2	GO:0004077	GO:0004078	GO:0045333	GO:0006464	GO:0005576	GO:0009507	GO:0005829	GO:0015979	GO:0042966
CL1657.Contig1	GO:0046872	GO:0005743	GO:0007585	GO:0070469	GO:0009916	GO:0016021	GO:0022900
CL1657.Contig2	GO:0046872	GO:0005743	GO:0007585	GO:0070469	GO:0009916	GO:0016021	GO:0022900
CL1658.Contig1	GO:0043447	GO:0010025	GO:0055114	GO:0016021	GO:0048235	GO:0006723	GO:0016491	GO:0046184	GO:0000166	GO:0005506	GO:0005886
CL1658.Contig2	GO:0043447	GO:0010025	GO:0000038	GO:0055114	GO:0016021	GO:0048235	GO:0006723	GO:0016491	GO:0000166	GO:0005506	GO:0005886
CL1658.Contig3	GO:0043447	GO:0010025	GO:0000038	GO:0055114	GO:0016021	GO:0048235	GO:0006723	GO:0016491	GO:0000166	GO:0005506	GO:0005886
CL1658.Contig4	GO:0043447	GO:0010025	GO:0000038	GO:0055114	GO:0016021	GO:0048235	GO:0006723	GO:0016491	GO:0000166	GO:0005506	GO:0005886
CL1658.Contig5	GO:0043447	GO:0010025	GO:0055114	GO:0016021	GO:0048235	GO:0006723	GO:0016491	GO:0046184	GO:0000166	GO:0005506	GO:0005886
CL1659.Contig2	GO:0003700	GO:0043565	GO:0006355
CL166.Contig1	GO:0042802	GO:0003677	GO:0005829	GO:0009440	GO:0009651	GO:0008824
CL166.Contig2	GO:0042802	GO:0003677	GO:0005829	GO:0009440	GO:0009651	GO:0008824
CL1660.Contig1	GO:0009987
CL1660.Contig2	GO:0050794	GO:0006351
CL1661.Contig1	GO:0019252	GO:0009507	GO:0000023
CL1661.Contig2	GO:0019252	GO:0009507	GO:0000023
CL1662.Contig1	GO:0051645	GO:0005743	GO:0051646	GO:0055085	GO:0005509	GO:0016021	GO:0060151	GO:0015867	GO:0030048
CL1662.Contig2	GO:0016021	GO:0005509	GO:0055085
CL1663.Contig1	GO:0060003	GO:0022626	GO:0004298	GO:0004008	GO:0016021	GO:0006511	GO:0046872	GO:0006754	GO:0019773	GO:0009535	GO:0005886	GO:0005524
CL1663.Contig2	GO:0060003	GO:0022626	GO:0004298	GO:0004008	GO:0016021	GO:0006511	GO:0046872	GO:0006754	GO:0019773	GO:0009535	GO:0005886	GO:0005524
CL1664.Contig1	GO:0005886	GO:0045492	GO:0010413	GO:0005634	GO:0005516
CL1664.Contig2	GO:0005886	GO:0045492	GO:0010413	GO:0005634	GO:0005516
CL1665.Contig2	GO:0005488
CL1666.Contig1	GO:0015198	GO:0006865	GO:0006857	GO:0005886	GO:0055085
CL1666.Contig2	GO:0055085	GO:0005886
CL1666.Contig3	GO:0055085	GO:0005886
CL1666.Contig4	GO:0055085	GO:0005886
CL1668.Contig1	GO:0015416	GO:0006200	GO:0005524	GO:0005886
CL167.Contig1	GO:0005618	GO:0048767	GO:0005856	GO:0005524	GO:0005737	GO:0005634	GO:0005886
CL167.Contig2	GO:0005856	GO:0005737	GO:0005524
CL167.Contig3	GO:0005618	GO:0048767	GO:0009845	GO:0005856	GO:0005739	GO:0005730	GO:0009416	GO:0009611	GO:0051301	GO:0009733	GO:0005524	GO:0005886
CL1670.Contig1	GO:0046524	GO:0009058	GO:0005886	GO:0005985
CL1670.Contig2	GO:0046524	GO:0009058	GO:0005886	GO:0005985
CL1671.Contig1	GO:0010103	GO:0009941	GO:0016020	GO:0009793	GO:0005840	GO:0006412	GO:0019288	GO:0051607	GO:0016226	GO:0009570	GO:0010228	GO:0003735	GO:0003723	GO:0035196	GO:0010267	GO:0048481	GO:0042254	GO:0010027
CL1671.Contig2	GO:0010103	GO:0009941	GO:0016020	GO:0009793	GO:0005840	GO:0006412	GO:0019288	GO:0051607	GO:0016226	GO:0009570	GO:0010228	GO:0003735	GO:0035196	GO:0010267	GO:0048481	GO:0042254	GO:0010027	GO:0019843
CL1671.Contig3	GO:0010103	GO:0009941	GO:0016020	GO:0009793	GO:0005840	GO:0006412	GO:0019288	GO:0051607	GO:0016226	GO:0009570	GO:0010228	GO:0003735	GO:0003723	GO:0035196	GO:0010267	GO:0048481	GO:0042254	GO:0010027
CL1672.Contig1	GO:0009415
CL1675.Contig1	GO:0044763	GO:0005515	GO:0006810
CL1675.Contig2	GO:0044763	GO:0005515	GO:0006810
CL1676.Contig1	GO:0016023	GO:0030243	GO:0009825	GO:0009664	GO:0016021	GO:0043481	GO:0048767	GO:0046777	GO:0007169	GO:0005982	GO:0010817	GO:0004674	GO:0000271	GO:0019761	GO:0004714	GO:0009832	GO:0000272	GO:0009932	GO:0005886	GO:0005524
CL1676.Contig2	GO:0016023	GO:0030243	GO:0009825	GO:0009664	GO:0016021	GO:0043481	GO:0048767	GO:0046777	GO:0007169	GO:0005982	GO:0010817	GO:0004674	GO:0000271	GO:0019761	GO:0004714	GO:0009832	GO:0000272	GO:0009932	GO:0005886	GO:0005524
CL1677.Contig1	GO:0006457	GO:0009506	GO:0005886	GO:0005515	GO:0034605	GO:0046685	GO:0005829	GO:0034620	GO:0005783	GO:0070417
CL1677.Contig2	GO:0006457	GO:0009506	GO:0005886	GO:0034605	GO:0046685	GO:0009507	GO:0005829	GO:0034620	GO:0005783	GO:0005516	GO:0070417
CL1678.Contig1	GO:0020037	GO:0005506	GO:0009055	GO:0070330	GO:0055114
CL1678.Contig2	GO:0020037	GO:0005506	GO:0009055	GO:0070330	GO:0055114
CL1678.Contig3	GO:0020037	GO:0016705	GO:0004497	GO:0005506	GO:0009055	GO:0055114
CL1679.Contig1	GO:0006468	GO:0009744	GO:0010224	GO:0004674	GO:0009718	GO:0007169	GO:0005524	GO:0005886
CL1679.Contig2	GO:0006468	GO:0009744	GO:0010224	GO:0004674	GO:0009718	GO:0007169	GO:0016491	GO:0005524	GO:0005886
CL168.Contig1	GO:0005777	GO:0008152	GO:0008756	GO:0009507
CL168.Contig2	GO:0005777	GO:0008152	GO:0008756
CL1680.Contig1	GO:0005829	GO:0042744	GO:0055114	GO:0005739	GO:0009409	GO:0003906	GO:0009055	GO:0016656	GO:0005524	GO:0050660	GO:0009570	GO:0046686	GO:0010319
CL1680.Contig2	GO:0005829	GO:0042744	GO:0055114	GO:0005739	GO:0009409	GO:0003906	GO:0009055	GO:0016656	GO:0005524	GO:0050660	GO:0009570	GO:0046686	GO:0010319
CL1681.Contig1	GO:0046777	GO:0004674	GO:0005730	GO:0005524	GO:0009507	GO:0004715	GO:0050832	GO:0005886
CL1681.Contig2	GO:0046777	GO:0004674	GO:0005730	GO:0005524	GO:0004715	GO:0005737	GO:0050832	GO:0005886
CL1681.Contig3	GO:0046777	GO:0004674	GO:0005730	GO:0004713	GO:0005524	GO:0002213	GO:0009507	GO:0050832	GO:0005886
CL1681.Contig4	GO:0046777	GO:0004674	GO:0005730	GO:0005524	GO:0002213	GO:0009507	GO:0004715	GO:0050832	GO:0005886
CL1682.Contig1	GO:0046872	GO:0009570	GO:0008253
CL1682.Contig2	GO:0046872	GO:0009570	GO:0008253
CL1682.Contig3	GO:0046872	GO:0009570	GO:0008253
CL1682.Contig4	GO:0009570	GO:0008253
CL1682.Contig5	GO:0046872	GO:0009570	GO:0008253
CL1682.Contig6	GO:0046872	GO:0009570	GO:0008253
CL1682.Contig7	GO:0046872	GO:0009570	GO:0008253
CL1683.Contig1	GO:0016874	GO:0009695	GO:0009611	GO:0005777	GO:0005524	GO:0047077	GO:0055114
CL1683.Contig2	GO:0009753	GO:0055114	GO:0005777	GO:0009620	GO:0009611	GO:0009698	GO:0009695	GO:0016207	GO:0005524	GO:0010200	GO:0047077	GO:0009507
CL1684.Contig1	GO:0022626	GO:0005773	GO:0019773	GO:0003676	GO:0046686	GO:0006511	GO:0005634	GO:0004298
CL1684.Contig2	GO:0022626	GO:0005773	GO:0019773	GO:0003676	GO:0046686	GO:0006511	GO:0005634	GO:0004298
CL1685.Contig1	GO:0044249	GO:1901576	GO:0009570	GO:1901605
CL1685.Contig2	GO:0006526	GO:0009165	GO:0005524	GO:0006567	GO:0009570	GO:0004055
CL1685.Contig3	GO:0006526	GO:0009165	GO:0005524	GO:0006567	GO:0009570	GO:0004055
CL1685.Contig4	GO:0006526	GO:0009165	GO:0005524	GO:0006567	GO:0009570	GO:0004055
CL1686.Contig4	GO:0005622	GO:0006184	GO:0003924	GO:0006400	GO:0005525
CL1686.Contig6	GO:0005622	GO:0006184	GO:0003924	GO:0006400	GO:0005525
CL1687.Contig1	GO:0000278	GO:0004526	GO:0006379	GO:0005655	GO:0003723	GO:0006364	GO:0008033	GO:0000172	GO:0048522	GO:0009410
CL1688.Contig1	GO:0005773	GO:0005525	GO:0005886	GO:0016787	GO:0007264	GO:0015031
CL1688.Contig2	GO:0005773	GO:0005525	GO:0005886	GO:0016787	GO:0007264	GO:0015031
CL1688.Contig3	GO:0005773	GO:0005525	GO:0016023	GO:0005886	GO:0016787	GO:0007264	GO:0015031
CL1688.Contig4	GO:0005773	GO:0005525	GO:0005886	GO:0016787	GO:0007264	GO:0015031
CL1689.Contig1	GO:2000014	GO:0043078	GO:0009409	GO:0006349	GO:0016571
CL1689.Contig2	GO:2000014	GO:0043078	GO:0009409	GO:0006349	GO:0016571
CL169.Contig1	GO:0006370	GO:0004482	GO:0003723	GO:0036265	GO:0015824	GO:0005634
CL169.Contig2	GO:0006370	GO:0004482	GO:0003723	GO:0036265	GO:0015824	GO:0005634
CL1692.Contig1	GO:0015238	GO:0006855	GO:0009507	GO:0016020	GO:0015297
CL1692.Contig2	GO:0015238	GO:0006855	GO:0009507	GO:0016020	GO:0015297
CL1693.Contig1	GO:0006098	GO:0010218	GO:0009941	GO:0042744	GO:0016117	GO:0035304	GO:0030095	GO:0010114	GO:0010207	GO:0009902	GO:0015995	GO:0009533	GO:0010304	GO:0009637	GO:0046686	GO:0045893	GO:0042793	GO:0009543	GO:0006364	GO:0010027
CL1693.Contig2	GO:0006098	GO:0010218	GO:0009941	GO:0042744	GO:0016117	GO:0035304	GO:0030095	GO:0010114	GO:0010207	GO:0009902	GO:0015995	GO:0009533	GO:0010304	GO:0009637	GO:0046686	GO:0045893	GO:0042793	GO:0009543	GO:0006364	GO:0010027
CL1694.Contig1	GO:0006396	GO:0005634
CL1694.Contig2	GO:0005622	GO:0006396
CL1696.Contig1	GO:0005773	GO:0004252	GO:0046686	GO:0009507	GO:0006508	GO:0070009	GO:0005634	GO:0005829
CL1696.Contig2	GO:0005773	GO:0004252	GO:0046686	GO:0009507	GO:0006508	GO:0070009	GO:0005634	GO:0005829
CL1696.Contig3	GO:0005773	GO:0004252	GO:0046686	GO:0009507	GO:0006508	GO:0070009	GO:0005634	GO:0005829
CL1697.Contig1	GO:0070933	GO:0097372	GO:0006355	GO:0032041	GO:0070932	GO:0046970	GO:0046969	GO:0005634
CL1697.Contig2	GO:0070933	GO:0097372	GO:0006355	GO:0032041	GO:0070932	GO:0046970	GO:0046969	GO:0005634
CL1698.Contig1	GO:0006979	GO:0030042	GO:0005739	GO:0042742	GO:0009870	GO:0003779	GO:0015629	GO:0009507	GO:0046686	GO:0005634	GO:0005886
CL1698.Contig2	GO:0006979	GO:0030042	GO:0005739	GO:0042742	GO:0009870	GO:0003779	GO:0015629	GO:0009507	GO:0046686	GO:0005634	GO:0005886
CL1698.Contig3	GO:0006979	GO:0030042	GO:0005739	GO:0042742	GO:0009870	GO:0003779	GO:0015629	GO:0009507	GO:0046686	GO:0005634	GO:0005886
CL17.Contig1	GO:0005515	GO:0004683	GO:0005509	GO:0005829	GO:0046777	GO:0080092	GO:0005886	GO:0009789	GO:0005634	GO:0005524	GO:1901979
CL17.Contig2	GO:0031348	GO:0005515	GO:0009697	GO:0004683	GO:0005509	GO:0005829	GO:0046777	GO:0080092	GO:0009863	GO:0005886	GO:0009789	GO:0030968	GO:0005634	GO:0005524	GO:1901979	GO:0009627
CL170.Contig1	GO:0042802	GO:0050660	GO:0008891	GO:0051596	GO:0008762	GO:0004458	GO:0005524	GO:0019154	GO:0005739	GO:0055114
CL170.Contig2	GO:0042802	GO:0050660	GO:0008891	GO:0051596	GO:0008762	GO:0004458	GO:0005524	GO:0019154	GO:0005739	GO:0055114
CL1700.Contig1	GO:0009705	GO:0015991	GO:0015078	GO:0009507	GO:0000220	GO:0031669	GO:0009678	GO:0015986	GO:0005886	GO:0005739
CL1700.Contig2	GO:0071472	GO:0009705	GO:0009941	GO:0043181	GO:0006816	GO:0015991	GO:0000902	GO:0007033	GO:0070072	GO:0015078	GO:0000220	GO:0005794	GO:0031669	GO:0009678	GO:0007030	GO:0048193	GO:0032119	GO:0015986	GO:0045735	GO:0016049	GO:0016887	GO:0005886	GO:0005739
CL1701.Contig1	GO:0071704	GO:0016798	GO:0016772
CL1702.Contig1	GO:0005773	GO:0010103	GO:0009570	GO:0016556	GO:0005739	GO:0000166
CL1702.Contig2	GO:0005773	GO:0010103	GO:0009570	GO:0016556	GO:0005739	GO:0000166
CL1703.Contig2	GO:0045454	GO:0005737	GO:0009055	GO:0015035	GO:0006662
CL1704.Contig1	GO:0009505	GO:0005975	GO:0004566	GO:0009826	GO:0005576	GO:0016020
CL1704.Contig2	GO:0009505	GO:0005975	GO:0004566	GO:0009826	GO:0005576	GO:0016020
CL1704.Contig3	GO:0009505	GO:0005975	GO:0004566	GO:0009826	GO:0005576	GO:0016020
CL1705.Contig1	GO:0046872	GO:0005773	GO:0006979	GO:0005777	GO:0004784	GO:0006801	GO:0055114
CL1705.Contig2	GO:0046872	GO:0005773	GO:0006979	GO:0005777	GO:0004784	GO:0006801	GO:0055114
CL1706.Contig2	GO:0005634
CL1707.Contig1	GO:0034599	GO:0009570	GO:0008113	GO:0055114	GO:0080167
CL1707.Contig2	GO:0034599	GO:0009570	GO:0008113	GO:0055114	GO:0080167
CL1709.Contig2	GO:0030529	GO:0003723
CL171.Contig1	GO:0005618	GO:0006555	GO:0005730	GO:0009651	GO:0004478	GO:0046872	GO:0009409	GO:0006556	GO:0006730	GO:0005524	GO:0009809	GO:0005886
CL171.Contig2	GO:0004478	GO:0046872	GO:0006556	GO:0006730	GO:0005524	GO:0005737
CL171.Contig3	GO:0004478	GO:0046872	GO:0006556	GO:0006730	GO:0005524
CL171.Contig4	GO:0004478	GO:0046872	GO:0006556	GO:0006730	GO:0005524
CL171.Contig5	GO:0005618	GO:0006555	GO:0005730	GO:0009651	GO:0004478	GO:0046872	GO:0009409	GO:0006556	GO:0006730	GO:0005524	GO:0009809	GO:0005737	GO:0005886
CL171.Contig6	GO:0004478	GO:0046872	GO:0006556	GO:0006730	GO:0005524
CL1710.Contig2	GO:0030968	GO:0052542	GO:0005516
CL1712.Contig1	GO:0043565	GO:0090342	GO:0010629	GO:0005737	GO:0010310
CL1712.Contig2	GO:0043565	GO:0090342	GO:0010629	GO:0005737	GO:0010310
CL1713.Contig1	GO:0005730	GO:0006606	GO:0009220	GO:0005643	GO:0005515	GO:0006406	GO:0009507
CL1713.Contig2	GO:0005730	GO:0006606	GO:0009220	GO:0005643	GO:0005515	GO:0006406	GO:0009507
CL1714.Contig1	GO:0009640	GO:0010388	GO:0016567	GO:0016579	GO:0045893	GO:0005737	GO:0008168	GO:0016571
CL1714.Contig2	GO:0009640	GO:0010388	GO:0016567	GO:0016579	GO:0045893	GO:0005737	GO:0008168	GO:0016571
CL1714.Contig3	GO:0009640	GO:0010388	GO:0016567	GO:0016579	GO:0045893	GO:0008168	GO:0016571
CL1714.Contig4	GO:0009640	GO:0010388	GO:0016567	GO:0016740	GO:0016579	GO:0045893	GO:0016571
CL1714.Contig5	GO:0009640	GO:0010388	GO:0016567	GO:0016579	GO:0045893	GO:0005737	GO:0008276	GO:0016571
CL1715.Contig1	GO:0009062	GO:0000139	GO:0005789	GO:0004091	GO:0010296	GO:0009737	GO:0005576	GO:0009507
CL1715.Contig2	GO:0009062	GO:0000139	GO:0005789	GO:0004091	GO:0010296	GO:0005576	GO:0009507
CL1715.Contig3	GO:0009062	GO:0000139	GO:0005789	GO:0004091	GO:0010296	GO:0009737	GO:0005576
CL1716.Contig1	GO:0005639	GO:0005783
CL1716.Contig2	GO:0005639	GO:0005783
CL1717.Contig1	GO:0043255	GO:0000325	GO:0051788	GO:0046961	GO:0009853	GO:0030243	GO:0006007	GO:0006816	GO:0009651	GO:0015991	GO:0007033	GO:0009809	GO:0080129	GO:0009507	GO:0005794	GO:0005829	GO:0006511	GO:0007030	GO:0048193	GO:0048765	GO:0000221	GO:0009932	GO:0005886
CL1717.Contig2	GO:0043255	GO:0000325	GO:0051788	GO:0046961	GO:0009853	GO:0030243	GO:0006007	GO:0006816	GO:0009651	GO:0015991	GO:0007033	GO:0009809	GO:0080129	GO:0009507	GO:0005794	GO:0005829	GO:0006511	GO:0007030	GO:0048193	GO:0048765	GO:0000221	GO:0009932	GO:0005886
CL1718.Contig1	GO:0071951	GO:0006413	GO:0008864	GO:0009152	GO:0004479
CL1718.Contig2	GO:0071951	GO:0006413	GO:0008864	GO:0009152	GO:0004479
CL172.Contig1	GO:0010287	GO:0009941	GO:0004032	GO:0009535	GO:0055114
CL172.Contig2	GO:0010287	GO:0009941	GO:0004032	GO:0009535	GO:0055114
CL1722.Contig1	GO:0005509
CL1722.Contig2	GO:0005509
CL1723.Contig4	GO:0005794	GO:0016757
CL1723.Contig6	GO:0005794	GO:0016757
CL1724.Contig1	GO:0005739
CL1724.Contig2	GO:0005739
CL1724.Contig3	GO:0005739
CL1724.Contig4	GO:0005739
CL1726.Contig1	GO:0009941	GO:0005975	GO:0006108	GO:0009570	GO:0009579	GO:0048046	GO:0005739	GO:0046554	GO:0000166	GO:0055114
CL1727.Contig1	GO:0050896	GO:0043168	GO:0032559	GO:0032550
CL1727.Contig2	GO:0006952	GO:0043531	GO:0005524	GO:0007165	GO:0017111	GO:0009507
CL1727.Contig3	GO:0006952	GO:0043531	GO:0009506	GO:0005524	GO:0007165	GO:0017111	GO:0009507
CL1728.Contig1	GO:0008601	GO:0015078	GO:0000276	GO:0015986	GO:0007165	GO:0000159
CL1728.Contig2	GO:0000159	GO:0007165	GO:0008601
CL1728.Contig3	GO:0008601	GO:0015078	GO:0000276	GO:0015986	GO:0007165	GO:0000159
CL1729.Contig1	GO:0009636	GO:0006289	GO:0010224	GO:0004003	GO:0003677	GO:0005524	GO:0005737	GO:0000439
CL1729.Contig2	GO:0009636	GO:0006289	GO:0010224	GO:0004003	GO:0003677	GO:0005524	GO:0005737	GO:0000439
CL1729.Contig3	GO:0009636	GO:0006289	GO:0010224	GO:0004003	GO:0003677	GO:0005524	GO:0005737	GO:0000439
CL173.Contig3	GO:0005516
CL173.Contig4	GO:0005516
CL173.Contig5	GO:0005634	GO:0005516	GO:0006487
CL1730.Contig2	GO:0010035	GO:0050789	GO:0009725	GO:0005509	GO:0009416	GO:0009266	GO:1901700	GO:0009791	GO:0048608	GO:0005773	GO:0006950	GO:0005634	GO:0005886
CL1731.Contig1	GO:0010184	GO:0015860	GO:0006863	GO:0016021	GO:0015211
CL1731.Contig2	GO:0010184	GO:0003677	GO:0015860	GO:0006863	GO:0016021	GO:0015211
CL1731.Contig3	GO:0010184	GO:0003677	GO:0015860	GO:0006863	GO:0016021	GO:0015211
CL1732.Contig1	GO:0020037	GO:0016705	GO:0004497	GO:0005506	GO:0009055	GO:0055114
CL1733.Contig1	GO:0005886
CL1733.Contig2	GO:0005886
CL1733.Contig3	GO:0005886
CL1733.Contig4	GO:0005886
CL1734.Contig1	GO:0009846	GO:0009555	GO:0003676	GO:0009507	GO:0005634	GO:0005829	GO:0048481
CL1735.Contig1	GO:0008152	GO:0005886	GO:0030170	GO:0003824
CL1735.Contig2	GO:0008152	GO:0005886	GO:0030170	GO:0003824
CL1736.Contig1	GO:0015416	GO:0019243	GO:0006200	GO:0005524	GO:0005886
CL1738.Contig1	GO:0005768	GO:0016023	GO:0008373	GO:0006486	GO:0030173	GO:0005802
CL1738.Contig2	GO:0005768	GO:0016023	GO:0008373	GO:0006486	GO:0030173	GO:0005802
CL1738.Contig3	GO:0005768	GO:0016023	GO:0008373	GO:0006486	GO:0030173	GO:0005802
CL1738.Contig4	GO:0005768	GO:0016023	GO:0008373	GO:0006486	GO:0030173	GO:0005802
CL1739.Contig1	GO:0016023	GO:0005794	GO:0032259	GO:0005634	GO:0008270	GO:0005886	GO:0008168
CL1739.Contig2	GO:0005794	GO:0032259	GO:0005634	GO:0008270	GO:0005886	GO:0008168
CL1739.Contig3	GO:0005794	GO:0032259	GO:0005634	GO:0008270	GO:0005886	GO:0008168
CL174.Contig1	GO:0000166	GO:0006487
CL174.Contig2	GO:0006487
CL174.Contig3	GO:0006487
CL174.Contig4	GO:0006487
CL174.Contig5	GO:0000166	GO:0006487
CL1740.Contig1	GO:0006783	GO:0004655	GO:0006098	GO:0046872	GO:0006364	GO:0015995	GO:0009570
CL1740.Contig2	GO:0006783	GO:0004655	GO:0006098	GO:0046872	GO:0006364	GO:0015995	GO:0009570
CL1740.Contig3	GO:0006783	GO:0004655	GO:0006098	GO:0046872	GO:0006364	GO:0015995	GO:0009570
CL1741.Contig1	GO:0005768	GO:0019375	GO:0016757	GO:0005794	GO:0001666	GO:0005802	GO:0005739
CL1741.Contig2	GO:0005768	GO:0019375	GO:0016757	GO:0005794	GO:0001666	GO:0005802	GO:0005739
CL1742.Contig1	GO:0005618	GO:0006588	GO:0005739	GO:0005524	GO:0000077	GO:0019904	GO:0009570	GO:0005635	GO:0004623	GO:0005773	GO:0046686	GO:0005886
CL1742.Contig2	GO:0005618	GO:0006588	GO:0005739	GO:0005524	GO:0000077	GO:0019904	GO:0009570	GO:0005635	GO:0004623	GO:0005773	GO:0046686	GO:0005886
CL1746.Contig1	GO:0005576	GO:0008152	GO:0003824	GO:0009507
CL1746.Contig2	GO:0005576	GO:0008152	GO:0003824	GO:0009507
CL1747.Contig1	GO:0046872	GO:0006777	GO:0051539	GO:0009507	GO:0019008	GO:0003824	GO:0005739
CL1747.Contig2	GO:0046872	GO:0006777	GO:0051539	GO:0009507	GO:0019008	GO:0003824	GO:0005739
CL1748.Contig1	GO:0004144	GO:0045017
CL1748.Contig2	GO:0016746
CL1749.Contig1	GO:0006468	GO:0005524	GO:0032440	GO:0004674	GO:0005739	GO:0055114
CL1749.Contig2	GO:0006468	GO:0005524	GO:0032440	GO:0004674	GO:0005739	GO:0055114
CL175.Contig1	GO:0008936	GO:0019365	GO:0009737
CL1750.Contig1	GO:0046872	GO:0004722	GO:0010200	GO:0006470	GO:0005739
CL1750.Contig2	GO:0004721	GO:0008152
CL1751.Contig1	GO:0005730	GO:0005525	GO:0042254	GO:0016020
CL1751.Contig2	GO:0005730	GO:0005525	GO:0042254	GO:0016020
CL1752.Contig1	GO:0009507
CL1752.Contig2	GO:0009507
CL1752.Contig5	GO:0003723	GO:0035196	GO:0000398	GO:0043687	GO:0005515	GO:0000166	GO:0030422	GO:0030529	GO:0045893	GO:0005634
CL1752.Contig6	GO:0003723	GO:0035196	GO:0000398	GO:0043687	GO:0005515	GO:0000166	GO:0030422	GO:0030529	GO:0045893	GO:0005634
CL1753.Contig1	GO:0005576
CL1753.Contig2	GO:0005576
CL1754.Contig1	GO:0055085	GO:0044070	GO:0005618	GO:0005730	GO:0042742	GO:0009941	GO:0005741	GO:0008308	GO:0005773	GO:0005886
CL1754.Contig2	GO:0055085	GO:0044070	GO:0005618	GO:0005730	GO:0042742	GO:0009941	GO:0005741	GO:0008308	GO:0005773	GO:0005886
CL1755.Contig1	GO:0005773
CL1755.Contig2	GO:0005576	GO:0005773	GO:0007155
CL1756.Contig1	GO:0009306	GO:0015450	GO:0016021	GO:0006354	GO:0010027	GO:0005515	GO:0009535
CL1756.Contig2	GO:0009306	GO:0015450	GO:0016021	GO:0006354	GO:0010027	GO:0005515	GO:0009535
CL1757.Contig1	GO:0046983
CL1759.Contig1	GO:0000105	GO:0009507	GO:0004424
CL176.Contig1	GO:0030243	GO:0016049	GO:0009832	GO:0009507
CL176.Contig2	GO:0030243	GO:0016049	GO:0009832	GO:0009507
CL176.Contig3	GO:0030243	GO:0016049	GO:0009832	GO:0009507
CL1760.Contig1	GO:0005488
CL1760.Contig2	GO:0055114	GO:0005739	GO:0006457	GO:0009409	GO:0009941	GO:0009408	GO:0009579	GO:0005524	GO:0009570	GO:0032440	GO:0051082	GO:0045036	GO:0046686	GO:0005634	GO:0048046
CL1760.Contig3	GO:0005524
CL1760.Contig4	GO:0005488
CL1761.Contig1	GO:0003777	GO:0000911	GO:0005875	GO:0006281	GO:0051225	GO:0005874	GO:0003677	GO:0005524	GO:0007018	GO:0009507	GO:0008283	GO:0005794
CL1761.Contig2	GO:0003777	GO:0000911	GO:0005875	GO:0006281	GO:0051225	GO:0005874	GO:0003677	GO:0005524	GO:0007018	GO:0009507	GO:0008283	GO:0005794
CL1761.Contig3	GO:0003777	GO:0000911	GO:0005875	GO:0006281	GO:0051225	GO:0005874	GO:0003677	GO:0005524	GO:0007018	GO:0009507	GO:0008283	GO:0005794
CL1761.Contig4	GO:0003777	GO:0000911	GO:0005875	GO:0006281	GO:0051225	GO:0005874	GO:0003677	GO:0005524	GO:0007018	GO:0009507	GO:0008283	GO:0005794
CL1762.Contig1	GO:0006655	GO:0010103	GO:0016226	GO:0019288	GO:0010027	GO:0010228	GO:0004222	GO:0006508	GO:0048481	GO:0009535	GO:0009793
CL1762.Contig2	GO:0006655	GO:0010103	GO:0016226	GO:0019288	GO:0010027	GO:0010228	GO:0004222	GO:0006508	GO:0048481	GO:0009535	GO:0009793
CL1762.Contig3	GO:0006655	GO:0010103	GO:0016226	GO:0019288	GO:0010027	GO:0010228	GO:0004222	GO:0006508	GO:0048481	GO:0009535	GO:0009793
CL1762.Contig4	GO:0006655	GO:0010103	GO:0016226	GO:0019288	GO:0010027	GO:0010228	GO:0048481	GO:0009535	GO:0009793
CL1763.Contig1	GO:0015706	GO:0055085	GO:0005351	GO:0016021	GO:0009567	GO:0005739
CL1763.Contig2	GO:0015706	GO:0055085	GO:0005351	GO:0016021	GO:0009567	GO:0005739
CL1766.Contig1	GO:0006351	GO:0005488
CL1766.Contig2	GO:0006351	GO:0005488
CL1768.Contig1	GO:0000489	GO:0032544	GO:0003723	GO:0000488	GO:0009501	GO:0001522	GO:0009982	GO:0009507
CL1769.Contig1	GO:0042991	GO:0009507
CL177.Contig1	GO:0031225
CL1770.Contig1	GO:0046592	GO:0005777	GO:0006598	GO:0055114	GO:0000166
CL1770.Contig2	GO:0046592	GO:0005777	GO:0006598	GO:0055114	GO:0000166
CL1770.Contig3	GO:0046592	GO:0005777	GO:0006598	GO:0055114	GO:0000166
CL1770.Contig4	GO:0046592	GO:0005777	GO:0006598	GO:0055114	GO:0000166
CL1770.Contig5	GO:0046592	GO:0005777	GO:0006598	GO:0055114	GO:0000166
CL1770.Contig6	GO:0046592	GO:0005777	GO:0006598	GO:0055114	GO:0000166
CL1771.Contig1	GO:0000278	GO:0010440	GO:0004674	GO:0045736	GO:0005524	GO:0005515	GO:0042023	GO:0005634
CL1771.Contig2	GO:0000278	GO:0010440	GO:0045736	GO:0008353	GO:0051301	GO:0005524	GO:0004693	GO:0005515	GO:0042023	GO:0005634
CL1771.Contig3	GO:0000278	GO:0010440	GO:0045736	GO:0008353	GO:0051301	GO:0005524	GO:0004693	GO:0005515	GO:0042023	GO:0005634
CL1771.Contig4	GO:0000278	GO:0010440	GO:0004674	GO:0045736	GO:0005524	GO:0005515	GO:0042023	GO:0005634
CL1772.Contig1	GO:0020037	GO:0055114	GO:0009507	GO:0016688	GO:0006979
CL1772.Contig2	GO:0020037	GO:0055114	GO:0009507	GO:0016688	GO:0006979
CL1773.Contig1	GO:0003899	GO:0006351	GO:0003677	GO:0009507
CL1773.Contig2	GO:0003899	GO:0006351	GO:0003677	GO:0009507
CL1774.Contig1	GO:0006979	GO:0005829	GO:0005507	GO:0005618	GO:0008270	GO:0009414	GO:0005509	GO:0005739	GO:0009651	GO:0009409	GO:0005544	GO:0004601	GO:0009408	GO:0009579	GO:0005524	GO:0009737	GO:0009570	GO:0042803	GO:0005773	GO:0046686	GO:0005886	GO:0048046
CL1775.Contig1	GO:0009536
CL1775.Contig2	GO:0009536
CL1777.Contig1	GO:0046872	GO:0004722	GO:0050688	GO:0006470
CL1777.Contig2	GO:0046872	GO:0004722	GO:0050688	GO:0006470
CL1778.Contig1	GO:0016104	GO:0015936	GO:0055114	GO:0016021	GO:0004420	GO:0050661	GO:0016126
CL1779.Contig1	GO:0016023	GO:0009555	GO:0005886	GO:0006979
CL1779.Contig2	GO:0009555	GO:0005886	GO:0006979
CL1780.Contig1	GO:0008270
CL1780.Contig2	GO:0008270
CL1781.Contig1	GO:0009725	GO:0007275	GO:0044424
CL1781.Contig2	GO:0005829	GO:0009867	GO:0010072	GO:0010051	GO:0009733	GO:0042803	GO:0005634
CL1781.Contig3	GO:0009725	GO:0007275	GO:0044424
CL1781.Contig4	GO:0005829	GO:0009867	GO:0010072	GO:0010051	GO:0009733	GO:0042803	GO:0005634
CL1782.Contig1	GO:0009705	GO:0005886	GO:0015706	GO:0055085	GO:0016021	GO:0015112
CL1782.Contig2	GO:0009705	GO:0005886	GO:0015706	GO:0055085	GO:0016021	GO:0015112
CL1782.Contig3	GO:0009705	GO:0005886	GO:0015706	GO:0055085	GO:0016021	GO:0015112
CL1783.Contig1	GO:0005802	GO:0050508	GO:0016020	GO:0005794	GO:0005768
CL1783.Contig2	GO:0005802	GO:0050508	GO:0016020	GO:0005794	GO:0005768
CL1784.Contig1	GO:0005524	GO:0017111	GO:0009507
CL1784.Contig2	GO:0005524	GO:0017111	GO:0009507
CL1785.Contig1	GO:0000266	GO:0009941	GO:0050826	GO:0016020	GO:0009793	GO:0035091	GO:0005525	GO:0009640	GO:0005777	GO:0005829	GO:0019915	GO:0010182	GO:0044375	GO:0009933	GO:0016559	GO:0016567	GO:0042802	GO:0009845	GO:0010228	GO:0009658	GO:0009909	GO:0003924	GO:0006626	GO:0005739	GO:0010162
CL1785.Contig2	GO:0000266	GO:0009941	GO:0050826	GO:0016020	GO:0009793	GO:0000166	GO:0035091	GO:0009640	GO:0005777	GO:0005829	GO:0019915	GO:0010182	GO:0044375	GO:0009933	GO:0016559	GO:0016567	GO:0042802	GO:0009845	GO:0010228	GO:0009909	GO:0003924	GO:0006626	GO:0005739	GO:0010162
CL1785.Contig3	GO:0000266	GO:0009941	GO:0050826	GO:0016020	GO:0009793	GO:0035091	GO:0005525	GO:0009640	GO:0005777	GO:0005829	GO:0019915	GO:0010182	GO:0044375	GO:0009933	GO:0016559	GO:0016567	GO:0042802	GO:0009845	GO:0010228	GO:0009658	GO:0009909	GO:0003924	GO:0006626	GO:0005739	GO:0010162
CL1786.Contig1	GO:0005488
CL1786.Contig2	GO:0003677
CL1786.Contig3	GO:0005488
CL1787.Contig1	GO:0006355	GO:0043565	GO:0003700	GO:0009407	GO:0005634
CL1787.Contig2	GO:0006355	GO:0043565	GO:0003700	GO:0009407	GO:0005634
CL1788.Contig1	GO:0003735	GO:0005886	GO:0022625	GO:0006412
CL1788.Contig2	GO:0003735	GO:0005886	GO:0022625	GO:0006412
CL1790.Contig2	GO:0008270	GO:0005622
CL1791.Contig1	GO:0005783	GO:0005886
CL1791.Contig2	GO:0005783	GO:0005886
CL1792.Contig1	GO:0009741	GO:0005886
CL1793.Contig1	GO:0006468	GO:0004672	GO:0009536	GO:0000956	GO:0005524	GO:0006486	GO:0005634
CL1793.Contig2	GO:0006468	GO:0004672	GO:0009536	GO:0000956	GO:0005524	GO:0006486	GO:0005634
CL1793.Contig3	GO:0006468	GO:0004672	GO:0009536	GO:0000956	GO:0005524	GO:0006486	GO:0005634
CL1795.Contig1	GO:0044267	GO:0005739	GO:0000285	GO:0046872	GO:0005524	GO:0009555	GO:0046854	GO:0007033
CL1795.Contig2	GO:0009888	GO:0016926	GO:0008270	GO:0033044	GO:0000285	GO:0010256	GO:0009887	GO:0005768	GO:0010228	GO:0016308	GO:0005524	GO:0009555	GO:0046854	GO:0007033	GO:0050665	GO:0010638
CL1796.Contig1	GO:0046872
CL1796.Contig2	GO:0046872
CL1797.Contig1	GO:0009941	GO:0009508	GO:0031072	GO:0051082	GO:0009535
CL1797.Contig2	GO:0009941	GO:0009508	GO:0005515	GO:0009535
CL1797.Contig3	GO:0009941	GO:0009508	GO:0005515	GO:0009535
CL1797.Contig4	GO:0009941	GO:0009508	GO:0031072	GO:0051082	GO:0009535
CL1798.Contig1	GO:0047911	GO:0005975	GO:0005576	GO:0005773	GO:0004650
CL1798.Contig2	GO:0047911	GO:0005975	GO:0005576	GO:0005773	GO:0004650
CL1799.Contig1	GO:0008270
CL18.Contig1	GO:0008270	GO:0005622
CL18.Contig2	GO:0008270	GO:0005622
CL18.Contig4	GO:0008270	GO:0005622
CL180.Contig1	GO:0032542	GO:0005739	GO:0003677	GO:0055114	GO:0009507	GO:0006979
CL180.Contig2	GO:0032542	GO:0005739	GO:0003677	GO:0055114	GO:0009507	GO:0006979
CL1801.Contig1	GO:0016020	GO:0016772
CL1801.Contig2	GO:0016310	GO:0016301	GO:0016020
CL1801.Contig3	GO:0016310	GO:0016301	GO:0016020
CL1801.Contig4	GO:0016301	GO:0016310	GO:0016020
CL1801.Contig6	GO:0016301	GO:0016310	GO:0016020
CL1802.Contig1	GO:0009753	GO:0055114	GO:0048364	GO:0009611	GO:0009737	GO:0016165	GO:0009816	GO:0005506	GO:0031408
CL1803.Contig1	GO:0016020	GO:0005739	GO:0005634	GO:0016740
CL1803.Contig2	GO:0016020	GO:0005739	GO:0005634	GO:0016740
CL1806.Contig1	GO:0006457	GO:0009644	GO:0010286	GO:0042542	GO:0009507	GO:0005739
CL1806.Contig2	GO:0006457	GO:0009644	GO:0010286	GO:0042542	GO:0009507	GO:0005739
CL1807.Contig2	GO:0010162	GO:0048827	GO:0009845	GO:0009933	GO:0009909	GO:0009640	GO:0010228	GO:0010229	GO:0016567	GO:0019915	GO:0050826	GO:0010182	GO:0009793	GO:0005680
CL1807.Contig3	GO:0010162	GO:0048827	GO:0009845	GO:0009933	GO:0009909	GO:0009640	GO:0010228	GO:0010229	GO:0016567	GO:0019915	GO:0050826	GO:0010182	GO:0009793	GO:0005680
CL1809.Contig1	GO:0005773
CL1809.Contig3	GO:0005773
CL181.Contig10	GO:0005874	GO:0051258	GO:0006184	GO:0007017	GO:0003924	GO:0005200	GO:0005737	GO:0005525
CL181.Contig11	GO:0005874	GO:0051258	GO:0006184	GO:0007018	GO:0003924	GO:0005200	GO:0005737	GO:0005525
CL181.Contig1	GO:0009651	GO:0005874	GO:0009409	GO:0051258	GO:0006184	GO:0007018	GO:0003924	GO:0005200	GO:0005737	GO:0005525	GO:0005886
CL181.Contig2	GO:0007010	GO:0006094	GO:0005515	GO:0016020	GO:0045298	GO:0009651	GO:0010498	GO:0005525	GO:0006184	GO:0005794	GO:0005874	GO:0051258	GO:0003924	GO:0007018	GO:0005200
CL181.Contig3	GO:0005874	GO:0051258	GO:0006184	GO:0007018	GO:0003924	GO:0005200	GO:0005737	GO:0005525
CL181.Contig5	GO:0005874	GO:0051258	GO:0006184	GO:0007017	GO:0003924	GO:0005200	GO:0005737	GO:0005525
CL181.Contig6	GO:0005525	GO:0009507	GO:0005618	GO:0006184	GO:0005874	GO:0051258	GO:0046686	GO:0003924	GO:0007018	GO:0005886	GO:0005200
CL181.Contig7	GO:0007017	GO:0005525	GO:0009507	GO:0005618	GO:0006184	GO:0005874	GO:0051258	GO:0046686	GO:0003924	GO:0005886	GO:0005200
CL181.Contig8	GO:0009651	GO:0005874	GO:0009409	GO:0051258	GO:0006184	GO:0007018	GO:0003924	GO:0005200	GO:0005737	GO:0005525	GO:0005886
CL181.Contig9	GO:0009651	GO:0005874	GO:0009409	GO:0051258	GO:0006184	GO:0007018	GO:0003924	GO:0005200	GO:0005737	GO:0005525	GO:0005886
CL1811.Contig1	GO:0006457	GO:0009543	GO:0005528	GO:0000413	GO:0003755	GO:0009535
CL1812.Contig1	GO:0009941	GO:0009840	GO:0035304	GO:0010207	GO:0019288	GO:0009902	GO:0016787	GO:0016226	GO:0009534	GO:0045893	GO:0009073	GO:0042793	GO:0006364	GO:0010027
CL1812.Contig2	GO:0009941	GO:0009840	GO:0035304	GO:0004252	GO:0010207	GO:0019288	GO:0009902	GO:0016226	GO:0006508	GO:0009534	GO:0045893	GO:0009073	GO:0042793	GO:0006364	GO:0010027
CL1813.Contig1	GO:0009880	GO:0050826	GO:0045492	GO:0048825	GO:0051301	GO:0009507	GO:0009640	GO:0010564	GO:0006723	GO:0019915	GO:0010182	GO:0016567	GO:0006486	GO:0009845	GO:0010228	GO:0045595	GO:0010413	GO:0048366	GO:0009909	GO:0007062	GO:0010072	GO:0010162
CL1813.Contig2	GO:0009880	GO:0050826	GO:0045492	GO:0048825	GO:0051301	GO:0009507	GO:0009640	GO:0010564	GO:0006723	GO:0019915	GO:0010182	GO:0016567	GO:0006486	GO:0009845	GO:0010228	GO:0045595	GO:0010413	GO:0048366	GO:0009909	GO:0007062	GO:0010072	GO:0010162
CL1814.Contig1	GO:0005829	GO:0016926	GO:0055114	GO:0009744	GO:0009750	GO:0019477	GO:0005739	GO:0010228	GO:0004755	GO:0047130	GO:0000166	GO:0050665	GO:0080167
CL1814.Contig2	GO:0005829	GO:0016926	GO:0009744	GO:0009750	GO:0019477	GO:0005739	GO:0010228	GO:0047130	GO:0050665	GO:0080167
CL1814.Contig3	GO:0005829	GO:0016926	GO:0055114	GO:0009744	GO:0009750	GO:0019477	GO:0005739	GO:0010228	GO:0004755	GO:0047130	GO:0000166	GO:0050665	GO:0080167
CL1814.Contig4	GO:0005829	GO:0016926	GO:0055114	GO:0009744	GO:0009750	GO:0019477	GO:0005739	GO:0010228	GO:0004755	GO:0047130	GO:0000166	GO:0050665	GO:0080167
CL1814.Contig5	GO:0005829	GO:0016926	GO:0009744	GO:0009750	GO:0019477	GO:0010228	GO:0047130	GO:0050665	GO:0080167
CL1814.Contig6	GO:0005829	GO:0019477	GO:0009743	GO:0047130	GO:0080167
CL1814.Contig7	GO:0005829	GO:0016926	GO:0055114	GO:0009744	GO:0009750	GO:0019477	GO:0005739	GO:0010228	GO:0004755	GO:0047130	GO:0000166	GO:0050665	GO:0080167
CL1814.Contig8	GO:0005829	GO:0016926	GO:0055114	GO:0009744	GO:0009750	GO:0019477	GO:0005739	GO:0010228	GO:0004755	GO:0047130	GO:0000166	GO:0050665	GO:0080167
CL1815.Contig1	GO:0009294	GO:0003677	GO:0016746	GO:0005634
CL1815.Contig2	GO:0009294	GO:0003677	GO:0004402	GO:0005634	GO:0016573
CL1816.Contig1	GO:0016905
CL1816.Contig2	GO:0016905
CL1816.Contig3	GO:0016905
CL1816.Contig4	GO:0016905
CL1816.Contig5	GO:0016905
CL1816.Contig6	GO:0016905
CL1817.Contig1	GO:0004765	GO:0006744	GO:0008652	GO:0043167	GO:0000166	GO:0019632	GO:0009507
CL1817.Contig2	GO:0005524	GO:0004765
CL1818.Contig1	GO:0004514	GO:0009507	GO:0009435
CL1818.Contig2	GO:0004514	GO:0009507	GO:0009435
CL1819.Contig1	GO:0006979	GO:0006468	GO:0004712	GO:0005524	GO:0004674
CL1819.Contig2	GO:0006979	GO:0006468	GO:0004712	GO:0005524	GO:0004674
CL182.Contig1	GO:0005739	GO:0009941	GO:0005886	GO:0055085
CL182.Contig2	GO:0005739	GO:0009941	GO:0005886	GO:0055085
CL182.Contig3	GO:0005739	GO:0009941	GO:0005886	GO:0055085
CL182.Contig4	GO:0005739	GO:0009941	GO:0005886	GO:0055085
CL182.Contig5	GO:0005739	GO:0009941	GO:0005886	GO:0055085
CL182.Contig6	GO:0005739	GO:0009941	GO:0005886	GO:0055085
CL182.Contig7	GO:0005739	GO:0009941	GO:0005886	GO:0055085
CL182.Contig8	GO:0005739	GO:0009941	GO:0005886	GO:0055085
CL1820.Contig1	GO:0008270	GO:0005886
CL1820.Contig2	GO:0008270	GO:0005886
CL1822.Contig1	GO:0046872	GO:0042744	GO:0020037	GO:0004601	GO:0005576	GO:0055114
CL1823.Contig1	GO:0005829	GO:0008152	GO:0003987	GO:0005739
CL1823.Contig2	GO:0005829	GO:0008152	GO:0005739	GO:0016874
CL1825.Contig1	GO:0003700	GO:0043565	GO:0005634	GO:0006355
CL1825.Contig2	GO:0003700	GO:0043565	GO:0005634	GO:0006355
CL1825.Contig3	GO:0005829	GO:0009722	GO:0071345	GO:0009416	GO:0006355	GO:0043565	GO:0005515	GO:0048513	GO:0003700	GO:0005634
CL1825.Contig4	GO:0005829	GO:0009722	GO:0071345	GO:0009416	GO:0006355	GO:0043565	GO:0005515	GO:0048513	GO:0003700	GO:0005634
CL1826.Contig1	GO:0008270	GO:0005739	GO:0009867	GO:0042742	GO:0009611	GO:0004842	GO:0006816	GO:0009690	GO:0005886	GO:0006487
CL1826.Contig2	GO:0008270	GO:0005739	GO:0009867	GO:0042742	GO:0009611	GO:0004842	GO:0006816	GO:0009690	GO:0005886	GO:0006487
CL1828.Contig1	GO:0005794	GO:0016757
CL1828.Contig3	GO:0005794	GO:0005739	GO:0016757
CL1828.Contig4	GO:0005739
CL1831.Contig1	GO:0035556	GO:0000160	GO:0016301	GO:0016310	GO:0006355	GO:0000156
CL1831.Contig2	GO:0035556	GO:0000160	GO:0016301	GO:0016310	GO:0006355	GO:0000156
CL1831.Contig3	GO:0000160	GO:0000156	GO:0035556	GO:0042752	GO:0044212	GO:0006355	GO:0010031	GO:0048574	GO:0010629	GO:0005515	GO:0003700	GO:0016310	GO:0016301	GO:0009639	GO:0005634
CL1832.Contig1	GO:0005634	GO:0009058	GO:0003824
CL1832.Contig2	GO:0005634	GO:0009058	GO:0003824
CL1832.Contig3	GO:0005634	GO:0009058	GO:0003824
CL1833.Contig1	GO:0005886	GO:0005773
CL1833.Contig2	GO:0005886	GO:0005773
CL1834.Contig1	GO:0080008	GO:0005739	GO:0000166
CL1834.Contig2	GO:0080008	GO:0005739	GO:0000166
CL1835.Contig1	GO:0016023	GO:0055085	GO:0016020
CL1835.Contig2	GO:0016023	GO:0055085	GO:0016020
CL1835.Contig3	GO:0016023	GO:0055085	GO:0016020
CL1835.Contig4	GO:0016023	GO:0055085	GO:0016020
CL1836.Contig1	GO:0050897	GO:0005743	GO:0045271	GO:0006970	GO:0009631	GO:0022900	GO:0003954
CL1836.Contig2	GO:0050897	GO:0005743	GO:0045271	GO:0016651	GO:0006970	GO:0009631	GO:0022900
CL1838.Contig1	GO:0005768	GO:0005794	GO:0016051	GO:0005576	GO:0016020	GO:0016758	GO:0005802
CL1838.Contig2	GO:0005768	GO:0005794	GO:0016051	GO:0005576	GO:0016020	GO:0016758	GO:0005802
CL1839.Contig1	GO:0009941	GO:0006655	GO:0006636	GO:0043085	GO:0010291	GO:0019252	GO:0070330	GO:0016123	GO:0019288	GO:0020037	GO:0000023	GO:0009055	GO:0015995	GO:0019825	GO:0005506	GO:0055114
CL1839.Contig2	GO:0009055	GO:0005506	GO:0020037	GO:0009536	GO:0070330	GO:0055114
CL184.Contig2	GO:0009507	GO:0016757
CL1840.Contig1	GO:0005774	GO:0010042	GO:0030176	GO:0030026	GO:0006816	GO:0046872	GO:0006754	GO:0046686	GO:0005388	GO:0005886	GO:0005634	GO:0005524	GO:0006828
CL1840.Contig2	GO:0005774	GO:0010042	GO:0030176	GO:0030026	GO:0006816	GO:0046872	GO:0006754	GO:0046686	GO:0005388	GO:0005886	GO:0005634	GO:0005524	GO:0006828
CL1840.Contig3	GO:0005774	GO:0010042	GO:0030176	GO:0030026	GO:0006816	GO:0046872	GO:0006754	GO:0046686	GO:0005388	GO:0005886	GO:0005634	GO:0005524	GO:0006828
CL1841.Contig1	GO:0005829	GO:0005739
CL1841.Contig2	GO:0005829	GO:0005739
CL1842.Contig1	GO:0018344	GO:0005829	GO:0004663
CL1842.Contig2	GO:0018344	GO:0005829	GO:0004663
CL1843.Contig1	GO:0010155	GO:0007010	GO:0004871	GO:0051788	GO:0009853	GO:0006094	GO:0006635	GO:0005515	GO:0043161	GO:0009825	GO:0008568	GO:0009664	GO:0009407	GO:0009638	GO:0080129	GO:0005618	GO:0043481	GO:0048767	GO:0005829	GO:0046777	GO:0043090	GO:0010817	GO:0016567	GO:0000271	GO:0006888	GO:0008540	GO:0009832	GO:0009506	GO:0009932	GO:0008233	GO:0009735	GO:0005886	GO:0005634	GO:0005524	GO:0009785
CL1843.Contig2	GO:0010155	GO:0007010	GO:0004871	GO:0051788	GO:0009853	GO:0006094	GO:0006635	GO:0005515	GO:0043161	GO:0009825	GO:0008568	GO:0009664	GO:0009407	GO:0009638	GO:0080129	GO:0005618	GO:0043481	GO:0048767	GO:0005829	GO:0046777	GO:0043090	GO:0010817	GO:0016567	GO:0000271	GO:0006888	GO:0008540	GO:0009832	GO:0009506	GO:0009932	GO:0008233	GO:0009735	GO:0005886	GO:0005634	GO:0005524	GO:0009785
CL1844.Contig1	GO:0044699	GO:0003677	GO:0003682
CL1844.Contig2	GO:0044699	GO:0003677	GO:0003682
CL1845.Contig1	GO:0048366	GO:0009706	GO:0005739
CL1846.Contig1	GO:0046686	GO:0003723	GO:0009651	GO:0000166
CL1846.Contig2	GO:0046686	GO:0003723	GO:0009651	GO:0000166
CL1846.Contig3	GO:0046686	GO:0003723	GO:0009651	GO:0000166
CL1847.Contig1	GO:0005739	GO:0003882	GO:0005789	GO:0006659	GO:0005634
CL1847.Contig2	GO:0005739	GO:0003882	GO:0005789	GO:0006659	GO:0005634
CL1849.Contig1	GO:0005975	GO:0009737	GO:0009505	GO:0030246	GO:0016853	GO:0005886
CL1849.Contig2	GO:0005975	GO:0009737	GO:0009505	GO:0030246	GO:0016853	GO:0005886
CL185.Contig1	GO:0015031	GO:0016021	GO:0005739	GO:0005886
CL185.Contig2	GO:0006944	GO:0022857	GO:0005794	GO:0005886	GO:0016192	GO:0016021	GO:0005739	GO:0015031
CL185.Contig3	GO:0015031	GO:0016021	GO:0005739	GO:0005886
CL185.Contig4	GO:0006944	GO:0022857	GO:0005794	GO:0005886	GO:0016192	GO:0016021	GO:0005739	GO:0015031
CL185.Contig5	GO:0006944	GO:0022857	GO:0005794	GO:0005886	GO:0016192	GO:0016021	GO:0005739	GO:0015031
CL185.Contig6	GO:0015031	GO:0016021	GO:0005739	GO:0005886
CL1850.Contig1	GO:0006468	GO:0004674	GO:0004712	GO:0005524	GO:0006486	GO:0004715	GO:0005634
CL1850.Contig2	GO:0004715	GO:0006468	GO:0005524	GO:0004674
CL1851.Contig1	GO:0006952	GO:0043531
CL1853.Contig1	GO:0010103	GO:0006364	GO:0009535	GO:0009657	GO:0010207	GO:0043085	GO:0035304
CL1853.Contig2	GO:0010103	GO:0006364	GO:0009535	GO:0009657	GO:0010207	GO:0043085	GO:0035304
CL1854.Contig1	GO:0003700	GO:0043565	GO:0005634	GO:0006355
CL1854.Contig2	GO:0003700	GO:0043565	GO:0005634	GO:0006355
CL1855.Contig1	GO:0016226	GO:0009073	GO:0009507	GO:0005739
[truncated: 23,313 more rows]
[truncated: 18 more columns]
