# Supplementary material for: Transcriptome Sequencing and Identification of Cold Tolerance Genes in Hardy Corylus Species (C. heterophylla Fisch) Floral Buds
Source: PLoS One. 2014 Sep 30;9(9):e108604. doi: 10.1371/journal.pone.0108604 (PMC4182504; doi:10.1371/journal.pone.0108604)
Supplement: Table S3 — KEGG biochemical pathways of C. heterophylla Fisch. In order to better understand the biological functions of C. heterophylla Fisch unigenes, a total of 17,207 unigenes were assigned to 128 KEGG biochemical pathways. (XLSX) [file pone.0108604.s003.xlsx]

## Sheet: Tab_S3
	#Pathway	Count (17207)	Pathway ID	Level 1	Level 2	Genes	KOs
Global1	Metabolic pathways	3773	ko01100	Metabolism	Global map	CL1.Contig1_COR113;CL1.Contig2_COR113;CL1007.Contig1_COR113;CL1007.Contig2_COR113;CL1007.Contig3_COR113;CL1007.Contig4_COR113;CL101.Contig1_COR113;CL101.Contig2_COR113;CL101.Contig3_COR113;CL1013.Contig1_COR113;CL1013.Contig2_COR113;CL1013.Contig3_COR113;CL1013.Contig4_COR113;CL1013.Contig5_COR113;CL1013.Contig6_COR113;CL1024.Contig1_COR113;CL1024.Contig2_COR113;CL1024.Contig3_COR113;CL1024.Conti…
	_COR113;Unigene12062_COR113;Unigene12063_COR113;Unigene12079_COR113;Unigene12083_COR113;Unigene12086_COR113;Unigene12133_COR113;Unigene12145_COR113;Unigene12146_COR113;Unigene12147_COR113;Unigene12150_COR113;Unigene12151_COR113;Unigene12162_COR113;Unigene12163_COR113;Unigene12177_COR113;Unigene12185_COR113;Unigene12199_COR113;Unigene12201_COR113;Unigene12206_COR113;Unigene12231_COR113;Unigene1223…
	e29739_COR113;Unigene29759_COR113;Unigene2975_COR113;Unigene297_COR113;Unigene29933_COR113;Unigene29941_COR113;Unigene29980_COR113;Unigene30013_COR113;Unigene30072_COR113;Unigene300_COR113;Unigene30110_COR113;Unigene30127_COR113;Unigene3012_COR113;Unigene30177_COR113;Unigene30211_COR113;Unigene3067_COR113;Unigene3091_COR113;Unigene3099_COR113;Unigene30_COR113;Unigene3100_COR113;Unigene3105_COR113…	K03013+K00703+K07512+K00705+K11517+K00626+K00993+K00517+K15633+K01754+K01115+K01051+K09754+K01568+K09834+K10206+K03953+K00475+K05278+K05282+K00894+K08081+K03781+K01653+K00600+K01590+K00083+K01904+K00588+K01956+K09659+K00889+K05283+K01969+K03021+K08913+K08912+K00549+K00850+K13998+K05277+K05933+K01602+K01885+K00064+K05275+K00026+K01840+K01662+K13510+K00658+K01079+K00654+K09591+K03023+K03046+K03043+…
Global2	Biosynthesis of secondary metabolites	1736	ko01110	Metabolism	Global map	CL1024.Contig1_COR113;CL1024.Contig2_COR113;CL1024.Contig3_COR113;CL1024.Contig4_COR113;CL1024.Contig5_COR113;CL1024.Contig6_COR113;CL1026.Contig1_COR113;CL1026.Contig2_COR113;CL1026.Contig3_COR113;CL1027.Contig1_COR113;CL1027.Contig2_COR113;CL1027.Contig3_COR113;CL1027.Contig4_COR113;CL1034.Contig1_COR113;CL1034.Contig2_COR113;CL1047.Contig1_COR113;CL1047.Contig2_COR113;CL1057.Contig1_COR113;CL1…
	ene6000_COR113;Unigene6055_COR113;Unigene6065_COR113;Unigene6067_COR113;Unigene6068_COR113;Unigene6115_COR113;Unigene6120_COR113;Unigene612_COR113;Unigene614_COR113;Unigene6241_COR113;Unigene6310_COR113;Unigene6311_COR113;Unigene6351_COR113;Unigene6404_COR113;Unigene6405_COR113;Unigene6432_COR113;Unigene6433_COR113;Unigene6552_COR113;Unigene6553_COR113;Unigene6615_COR113;Unigene6616_COR113;Unigen…	K11517+K12450+K00626+K00517+K13648+K15633+K01754+K01183+K09754+K01568+K09834+K10206+K13030+K00475+K05278+K05282+K08081+K03781+K01653+K00600+K01590+K00083+K04124+K01904+K00588+K13071+K00549+K00850+K05277+K05933+K01885+K00064+K00026+K01840+K01662+K00658+K09591+K10258+K13606+K00815+K13066+K00514+K01783+K00133+K15404+K01626+K08099+K00218+K05280+K00966+K00121+K01940+K00789+K08243+K13267+K01698+K01693+…
1	Plant hormone signal transduction	756	ko04075	Environmental Information Processing	Signal transduction	CL1017.Contig1_COR113;CL1017.Contig2_COR113;CL1022.Contig1_COR113;CL1022.Contig2_COR113;CL1053.Contig1_COR113;CL1053.Contig2_COR113;CL1053.Contig3_COR113;CL1096.Contig1_COR113;CL1096.Contig2_COR113;CL1124.Contig1_COR113;CL1124.Contig2_COR113;CL1124.Contig3_COR113;CL1124.Contig4_COR113;CL1126.Contig1_COR113;CL1126.Contig2_COR113;CL1130.Contig1_COR113;CL1130.Contig2_COR113;CL1144.Contig1_COR113;CL1…	K14497+K13415+K13449+K14493+K14500+K13416+K14492+K14502+K14431+K13463+K14498+K14510+K14486+K14491+K14494+K13422+K14490+K13464+K14512+K14484+K14504+K14489+K14509+K14503+K14432+K14517+K14515+K14487+K14513+K14506+K14496+K14514+K14488+K14508+K14505+K13946+K14485+K14501+K14495+K14516+K14499
2	RNA transport	727	ko03013	Genetic Information Processing	Translation	CL104.Contig1_COR113;CL104.Contig2_COR113;CL106.Contig1_COR113;CL106.Contig2_COR113;CL1100.Contig1_COR113;CL1100.Contig2_COR113;CL1109.Contig1_COR113;CL1136.Contig1_COR113;CL1136.Contig2_COR113;CL1136.Contig3_COR113;CL1178.Contig4_COR113;CL1178.Contig5_COR113;CL1199.Contig1_COR113;CL1199.Contig2_COR113;CL1199.Contig3_COR113;CL1206.Contig1_COR113;CL1206.Contig2_COR113;CL1229.Contig1_COR113;CL1229.…	K14326+K14321+K03231+K03539+K03254+K14319+K03257+K13171+K14327+K09291+K13174+K12883+K03680+K03537+K14288+K13126+K14293+K13151+K03538+K14308+K03243+K07562+K14290+K14298+K03113+K13025+K14314+K03239+K12812+K03250+K14291+K13137+K14289+K03253+K13130+K03240+K14306+K03260+K00784+K14324+K02516+K03249+K12160+K03754+K14292+K12880+K14004+K12881+K03236+K14328+K14325+K14525+K03241+K10577+K14297+K03259+K03245+…
3	Spliceosome	713	ko03040	Genetic Information Processing	Transcription	CL1028.Contig1_COR113;CL1028.Contig3_COR113;CL1041.Contig1_COR113;CL1041.Contig2_COR113;CL1068.Contig1_COR113;CL1068.Contig2_COR113;CL1107.Contig1_COR113;CL1107.Contig2_COR113;CL1118.Contig1_COR113;CL1118.Contig2_COR113;CL1129.Contig1_COR113;CL1129.Contig2_COR113;CL1160.Contig1_COR113;CL1160.Contig2_COR113;CL1215.Contig1_COR113;CL1215.Contig2_COR113;CL1254.Contig1_COR113;CL1254.Contig2_COR113;CL1…	K12837+K12849+K12741+K12818+K11093+K12826+K12811+K11984+K12900+K12891+K12896+K03283+K12825+K12871+K12883+K12848+K12662+K12843+K11096+K12897+K12890+K12872+K12621+K12869+K12830+K13025+K12836+K12857+K12812+K12845+K12823+K12829+K12819+K12839+K12821+K12842+K12846+K12831+K12859+K12854+K12822+K12850+K12855+K12880+K12886+K11086+K12881+K12847+K12820+K12824+K12626+K12828+K12858+K12877+K12862+K12868+K11095+…
4	Plant-pathogen interaction	695	ko04626	Organismal Systems	Environmental adaptation	CL1006.Contig1_COR113;CL1040.Contig1_COR113;CL1040.Contig2_COR113;CL1040.Contig3_COR113;CL1040.Contig4_COR113;CL1040.Contig5_COR113;CL1053.Contig1_COR113;CL1053.Contig2_COR113;CL1053.Contig3_COR113;CL1069.Contig1_COR113;CL1069.Contig2_COR113;CL1126.Contig1_COR113;CL1126.Contig2_COR113;CL1164.Contig1_COR113;CL1164.Contig2_COR113;CL1286.Contig1_COR113;CL1286.Contig2_COR113;CL129.Contig1_COR113;CL12…	K13420+K13430+K13449+K13457+K13416+K13417+K13429+K13463+K13447+K13412+K13422+K13424+K02183+K13448+K13459+K13428+K13464+K04371+K14512+K05391+K13414+K12795+K13427+K13460+K04079+K04368+K13425+K13426+K09487+K00864+K13462+K13458+K02358+K13473+K13456+K13413
5	Ribosome	620	ko03010	Genetic Information Processing	Translation	CL1046.Contig1_COR113;CL1046.Contig2_COR113;CL1054.Contig1_COR113;CL1054.Contig2_COR113;CL1103.Contig1_COR113;CL1103.Contig2_COR113;CL1103.Contig3_COR113;CL1103.Contig4_COR113;CL1105.Contig1_COR113;CL1106.Contig1_COR113;CL1120.Contig1_COR113;CL1120.Contig2_COR113;CL1150.Contig1_COR113;CL1150.Contig2_COR113;CL1171.Contig1_COR113;CL1171.Contig2_COR113;CL1256.Contig1_COR113;CL1259.Contig1_COR113;CL1…	K02865+K02881+K02930+K02898+K02977+K02866+K02991+K02971+K02877+K02958+K02942+K02959+K02947+K02915+K02879+K02965+K02900+K02920+K02883+K02981+K02949+K02917+K02979+K02890+K02936+K02927+K02993+K02933+K02924+K02937+K02973+K02962+K02925+K02992+K02998+K02943+K02987+K02889+K02964+K02997+K02969+K02905+K02955+K02957+K02894+K02863+K02984+K02954+K02985+K02945+K02953+K02940+K02864+K02878+K02989+K02870+K02995+…
6	Protein processing in endoplasmic reticulum	491	ko04141	Genetic Information Processing	Folding, sorting and degradation	CL1067.Contig1_COR113;CL1067.Contig2_COR113;CL1067.Contig3_COR113;CL1070.Contig1_COR113;CL1070.Contig2_COR113;CL1070.Contig3_COR113;CL1110.Contig2_COR113;CL116.Contig1_COR113;CL116.Contig2_COR113;CL121.Contig1_COR113;CL121.Contig2_COR113;CL121.Contig3_COR113;CL121.Contig4_COR113;CL121.Contig5_COR113;CL121.Contig6_COR113;CL121.Contig7_COR113;CL121.Contig8_COR113;CL121.Contig9_COR113;CL1240.Contig2…	K14007+K08057+K09561+K10084+K10085+K06689+K10082+K10839+K03283+K09503+K10661+K10597+K09523+K09490+K08054+K10666+K03094+K10956+K13993+K04523+K04554+K13525+K03347+K08852+K09486+K10601+K14026+K08653+K09518+K14006+K14005+K12669+K14004+K14016+K01456+K09584+K09517+K09540+K14018+K08288+K03868+K03237+K04079+K13989+K13719+K09580+K11718+K07765+K07342+K01228+K07953+K14003+K10575+K09487+K07151+K05546+K14011+…
7	Endocytosis	484	ko04144	Cellular Processes	Transport and catabolism	CL1067.Contig1_COR113;CL1067.Contig2_COR113;CL1067.Contig3_COR113;CL1170.Contig2_COR113;CL1213.Contig1_COR113;CL1213.Contig2_COR113;CL1213.Contig3_COR113;CL1213.Contig4_COR113;CL1213.Contig5_COR113;CL1213.Contig6_COR113;CL1243.Contig1_COR113;CL1243.Contig2_COR113;CL1251.Contig5_COR113;CL1254.Contig1_COR113;CL1254.Contig2_COR113;CL1254.Contig3_COR113;CL1254.Contig4_COR113;CL1280.Contig1_COR113;CL1…	K01115+K12486+K00889+K03283+K10591+K04646+K01528+K07897+K11247+K12196+K12489+K11866+K12184+K12492+K12479+K12183+K12191+K07904+K12185+K12198+K07887+K12493+K11827+K12200+K12471+K12197+K15053+K12188+K11826+K12194+K12190+K11824+K12189+K12199+K07888+K12192+K12195+K12193
8	Glycerophospholipid metabolism	467	ko00564	Metabolism	Lipid metabolism	CL1031.Contig1_COR113;CL1031.Contig2_COR113;CL1031.Contig3_COR113;CL1031.Contig4_COR113;CL1067.Contig1_COR113;CL1067.Contig2_COR113;CL1067.Contig3_COR113;CL1125.Contig1_COR113;CL1125.Contig2_COR113;CL1125.Contig3_COR113;CL1213.Contig1_COR113;CL1213.Contig2_COR113;CL1213.Contig3_COR113;CL1213.Contig4_COR113;CL1213.Contig5_COR113;CL1213.Contig6_COR113;CL1251.Contig5_COR113;CL1280.Contig1_COR113;CL1…	K00993+K01115+K00894+K13511+K13510+K00006+K00901+K08730+K00655+K06129+K06130+K13523+K15728+K01047+K01613+K13535+K13513+K01058+K14674+K05929+K13506+K01114+K00968+K01517+K01126+K08744+K00981+K00111+K13519+K00967+K13508+K14156+K00999+K00630+K00995
9	Purine metabolism	443	ko00230	Metabolism	Nucleotide metabolism	CL1.Contig1_COR113;CL1.Contig2_COR113;CL1233.Contig2_COR113;CL127.Contig1_COR113;CL128.Contig1_COR113;CL128.Contig3_COR113;CL1377.Contig1_COR113;CL1397.Contig1_COR113;CL1416.Contig1_COR113;CL1416.Contig2_COR113;CL1416.Contig3_COR113;CL1416.Contig4_COR113;CL1416.Contig5_COR113;CL1416.Contig6_COR113;CL142.Contig2_COR113;CL142.Contig4_COR113;CL1437.Contig1_COR113;CL1437.Contig2_COR113;CL1647.Contig1…	K03013+K01522+K03021+K03023+K03046+K03043+K01951+K03025+K00856+K03006+K00860+K03005+K00939+K03014+K10807+K00873+K01756+K02999+K03004+K02326+K03008+K03506+K01510+K00106+K14721+K02685+K03002+K00940+K01933+K00601+K03015+K03787+K00962+K03018+K03040+K02324+K01490+K03505+K00759+K03504+K00365+K01952+K01923+K00602+K03020+K13811+K01517+K03010+K01939+K01835+K10808+K02327+K03026+K00760+K02321+K03016+K03007+…
10	mRNA surveillance pathway	402	ko03015	Genetic Information Processing	Translation	CL104.Contig1_COR113;CL104.Contig2_COR113;CL1086.Contig1_COR113;CL1086.Contig2_COR113;CL1086.Contig3_COR113;CL1086.Contig4_COR113;CL1086.Contig5_COR113;CL1091.Contig1_COR113;CL1091.Contig2_COR113;CL1167.Contig1_COR113;CL1167.Contig2_COR113;CL1284.Contig1_COR113;CL1284.Contig2_COR113;CL1284.Contig3_COR113;CL1284.Contig4_COR113;CL1287.Contig1_COR113;CL1287.Contig2_COR113;CL1291.Contig1_COR113;CL129…	K14326+K06269+K14409+K13171+K14416+K14327+K15541+K12883+K14404+K00565+K13126+K14411+K14399+K04354+K14396+K13025+K11583+K12812+K04382+K14403+K14324+K15544+K06100+K14405+K12881+K14328+K14325+K03265+K13917+K03456+K14376+K11584+K12877+K14962+K12875+K14400+K14406+K14407+K14402+K14401+K14397+K15542+K13114+K12882+K06965+K03267+K08873+K14294+K14408+K12876
11	Pyrimidine metabolism	399	ko00240	Metabolism	Nucleotide metabolism	CL1.Contig1_COR113;CL1.Contig2_COR113;CL1204.Contig1_COR113;CL1204.Contig2_COR113;CL127.Contig1_COR113;CL128.Contig1_COR113;CL128.Contig3_COR113;CL1302.Contig1_COR113;CL1377.Contig1_COR113;CL1397.Contig1_COR113;CL1416.Contig1_COR113;CL1416.Contig2_COR113;CL1416.Contig3_COR113;CL1416.Contig4_COR113;CL1416.Contig5_COR113;CL1416.Contig6_COR113;CL142.Contig2_COR113;CL142.Contig4_COR113;CL1437.Contig1…	K03013+K01956+K03021+K13998+K03023+K03046+K03043+K01955+K00943+K03025+K03006+K03005+K01240+K01937+K03014+K10807+K00876+K01718+K02999+K03004+K02326+K03008+K03506+K01510+K14721+K00857+K02685+K03002+K00940+K00254+K03015+K09903+K03787+K00962+K03018+K03040+K02324+K00384+K03505+K01464+K03504+K03020+K03010+K10808+K02327+K03026+K02321+K03016+K03007+K03012+K02328+K02335+K01519+K00761+K14641+K13800+K13421+…
12	Starch and sucrose metabolism	385	ko00500	Metabolism	Carbohydrate metabolism	CL1007.Contig1_COR113;CL1007.Contig2_COR113;CL1007.Contig3_COR113;CL1007.Contig4_COR113;CL1013.Contig1_COR113;CL1013.Contig2_COR113;CL1013.Contig3_COR113;CL1013.Contig4_COR113;CL1013.Contig5_COR113;CL1013.Contig6_COR113;CL1047.Contig1_COR113;CL1047.Contig2_COR113;CL1067.Contig1_COR113;CL1067.Contig2_COR113;CL1067.Contig3_COR113;CL1157.Contig1_COR113;CL1157.Contig2_COR113;CL1157.Contig3_COR113;CL1…	K00703+K00705+K13648+K01051+K01194+K16055+K01177+K00975+K00770+K00696+K01184+K00844+K01087+K00012+K01176+K01188+K08679+K01810+K00695+K00963+K01179+K01187+K00847+K00688+K01193+K05349+K00700+K01835+K05350+K01213+K15920
13	RNA degradation	360	ko03018	Genetic Information Processing	Folding, sorting and degradation	CL1020.Contig1_COR113;CL1020.Contig2_COR113;CL1020.Contig3_COR113;CL1043.Contig1_COR113;CL1043.Contig2_COR113;CL1043.Contig3_COR113;CL1109.Contig1_COR113;CL1115.Contig1_COR113;CL1115.Contig2_COR113;CL1115.Contig3_COR113;CL1139.Contig1_COR113;CL1139.Contig2_COR113;CL1139.Contig3_COR113;CL1139.Contig4_COR113;CL1210.Contig1_COR113;CL1222.Contig1_COR113;CL1222.Contig2_COR113;CL1246.Contig1_COR113;CL1…	K12581+K14442+K12619+K03681+K12603+K12608+K12580+K13126+K12621+K12598+K04077+K12605+K12616+K12590+K12585+K12604+K12620+K12606+K11600+K12611+K01689+K12600+K03514+K12602+K12626+K12599+K04043+K00962+K01148+K12627+K10643+K12623+K03654+K12613+K12617+K03679+K08311+K12625+K12607+K03678+K12593+K12614+K12622+K12624+K12589+K12591+K12592+K07573+K12586
14	Ubiquitin mediated proteolysis	349	ko04120	Genetic Information Processing	Folding, sorting and degradation	CL1015.Contig1_COR113;CL1015.Contig2_COR113;CL1015.Contig3_COR113;CL1015.Contig4_COR113;CL1080.Contig1_COR113;CL1080.Contig2_COR113;CL1110.Contig2_COR113;CL1146.Contig1_COR113;CL1146.Contig2_COR113;CL1146.Contig3_COR113;CL1146.Contig4_COR113;CL1146.Contig5_COR113;CL121.Contig1_COR113;CL121.Contig2_COR113;CL121.Contig3_COR113;CL121.Contig4_COR113;CL121.Contig5_COR113;CL121.Contig6_COR113;CL121.Con…	K10615+K10688+K09561+K03178+K06689+K10597+K10144+K10591+K03357+K10590+K10588+K10589+K04706+K03094+K10143+K10592+K12456+K10583+K04554+K03347+K10598+K10610+K04506+K10601+K10579+K10576+K03363+K03875+K10140+K10571+K10581+K10577+K03869+K10609+K03868+K03354+K10580+K10573+K10575+K10686+K10606+K03358+K06688+K10570+K10599+K03349+K04649+K03364+K03350+K10684+K10578+K03872+K03348+K03352+K10685+K03353+K03873+…
15	Ribosome biogenesis in eukaryotes	347	ko03008	Genetic Information Processing	Translation	CL103.Contig2_COR113;CL103.Contig4_COR113;CL1109.Contig1_COR113;CL1115.Contig1_COR113;CL1115.Contig2_COR113;CL1115.Contig3_COR113;CL1153.Contig1_COR113;CL1178.Contig4_COR113;CL1178.Contig5_COR113;CL1243.Contig1_COR113;CL1243.Contig2_COR113;CL1303.Contig1_COR113;CL1303.Contig2_COR113;CL1391.Contig3_COR113;CL1409.Contig1_COR113;CL1409.Contig2_COR113;CL1475.Contig1_COR113;CL1475.Contig2_COR113;CL147…	K14550+K12619+K14558+K14556+K03539+K03115+K14521+K03537+K11131+K14565+K03538+K14549+K06943+K07562+K14290+K14571+K14575+K07178+K12845+K03097+K14570+K14572+K11129+K14553+K14525+K07936+K14554+K14535+K14536+K14573+K14560+K14544+K01164+K14569+K14555+K14548+K11130+K11128+K14561+K14546+K14559+K14563+K14574+K14545+K14568+K14557+K14539+K14538+K14567+K14552+K07179+K14564+K14537+K03264+K14566+K11883+K13288+…
16	Ether lipid metabolism	333	ko00565	Metabolism	Lipid metabolism	CL1031.Contig1_COR113;CL1031.Contig2_COR113;CL1031.Contig3_COR113;CL1031.Contig4_COR113;CL1067.Contig1_COR113;CL1067.Contig2_COR113;CL1067.Contig3_COR113;CL1213.Contig1_COR113;CL1213.Contig2_COR113;CL1213.Contig3_COR113;CL1213.Contig4_COR113;CL1213.Contig5_COR113;CL1213.Contig6_COR113;CL1251.Contig5_COR113;CL1280.Contig1_COR113;CL1280.Contig2_COR113;CL1368.Contig1_COR113;CL1368.Contig2_COR113;CL1…	K00993+K01115+K13510+K01047+K14674+K01114+K13519
17	Oxidative phosphorylation	252	ko00190	Metabolism	Energy metabolism	CL1114.Contig1_COR113;CL1114.Contig2_COR113;CL1162.Contig1_COR113;CL1162.Contig2_COR113;CL1700.Contig1_COR113;CL1700.Contig2_COR113;CL1717.Contig1_COR113;CL1717.Contig2_COR113;CL1810.Contig2_COR113;CL1836.Contig1_COR113;CL1836.Contig2_COR113;CL1882.Contig1_COR113;CL2199.Contig1_COR113;CL2199.Contig2_COR113;CL2199.Contig3_COR113;CL2199.Contig4_COR113;CL2199.Contig5_COR113;CL2226.Contig1_COR113;CL2…	K03953+K01535+K02154+K02148+K02259+K03937+K02140+K02137+K02128+K01507+K02134+K03965+K05573+K02129+K03885+K03879+K02109+K02150+K02260+K02133+K02151+K02136+K03943+K00235+K02261+K02265+K03950+K02155+K02258+K02153+K03955+K02146+K03952+K05578+K00412+K02267+K03880+K03942+K05582+K05581+K03938+K02111+K03966+K02110+K05575+K02256+K02113+K02132+K11353+K02112+K00236+K02147+K03941+K00417+K02262+K05580+K02152+…
18	RNA polymerase	239	ko03020	Genetic Information Processing	Transcription	CL1.Contig1_COR113;CL1.Contig2_COR113;CL127.Contig1_COR113;CL128.Contig1_COR113;CL128.Contig3_COR113;CL1377.Contig1_COR113;CL1397.Contig1_COR113;CL1416.Contig1_COR113;CL1416.Contig2_COR113;CL1416.Contig3_COR113;CL1416.Contig4_COR113;CL1416.Contig5_COR113;CL1416.Contig6_COR113;CL142.Contig2_COR113;CL142.Contig4_COR113;CL1437.Contig1_COR113;CL1437.Contig2_COR113;CL1773.Contig1_COR113;CL1773.Contig2…	K03013+K03021+K03023+K03046+K03043+K03025+K03006+K03005+K03014+K02999+K03004+K03008+K14721+K03002+K03015+K03018+K03040+K03020+K03010+K03026+K03016+K03007+K03012+K03011+K03000+K03009+K03022+K03017+K03024+K03027+K03019
19	Amino sugar and nucleotide sugar metabolism	201	ko00520	Metabolism	Carbohydrate metabolism	CL1026.Contig1_COR113;CL1026.Contig2_COR113;CL1026.Contig3_COR113;CL1047.Contig1_COR113;CL1047.Contig2_COR113;CL1073.Contig1_COR113;CL1202.Contig1_COR113;CL1202.Contig2_COR113;CL1353.Contig1_COR113;CL1353.Contig2_COR113;CL1353.Contig3_COR113;CL1442.Contig1_COR113;CL1445.Contig1_COR113;CL1445.Contig2_COR113;CL1445.Contig3_COR113;CL1445.Contig4_COR113;CL1568.Contig1_COR113;CL1568.Contig2_COR113;CL1…	K12450+K13648+K01183+K01840+K00975+K00770+K00966+K00844+K00326+K01809+K00012+K00972+K10046+K12449+K12448+K01784+K01097+K08679+K01810+K00963+K12451+K05305+K12447+K00847+K00820+K06118+K01711+K12446+K12373+K01835+K02377+K00849+K01209+K00965+K15920+K01836+K00621
20	Peroxisome	198	ko04146	Cellular Processes	Transport and catabolism	CL1024.Contig1_COR113;CL1024.Contig2_COR113;CL1024.Contig3_COR113;CL1024.Contig4_COR113;CL1024.Contig5_COR113;CL1024.Contig6_COR113;CL1035.Contig1_COR113;CL1035.Contig2_COR113;CL1035.Contig3_COR113;CL1035.Contig4_COR113;CL1135.Contig1_COR113;CL1135.Contig2_COR113;CL1135.Contig3_COR113;CL1140.Contig1_COR113;CL1140.Contig2_COR113;CL1140.Contig3_COR113;CL1242.Contig1_COR113;CL1242.Contig2_COR113;CL1…	K11517+K06664+K13356+K03781+K13354+K01897+K04565+K13348+K11147+K00232+K05677+K00031+K00106+K13335+K13336+K07513+K13343+K13345+K01578+K11187+K13338+K13341+K13347+K01640+K13339+K13237+K12663+K12261+K03426+K13342+K00830+K13346+K04564+K00869+K13337
21	Phenylpropanoid biosynthesis	196	ko00940	Metabolism	Biosynthesis of other secondary metabolites	CL1081.Contig1_COR113;CL1177.Contig1_COR113;CL1177.Contig2_COR113;CL1177.Contig3_COR113;CL1184.Contig1_COR113;CL1184.Contig2_COR113;CL1184.Contig3_COR113;CL1184.Contig4_COR113;CL1193.Contig1_COR113;CL1193.Contig2_COR113;CL1193.Contig4_COR113;CL1223.Contig4_COR113;CL1262.Contig1_COR113;CL1262.Contig2_COR113;CL1483.Contig1_COR113;CL1525.Contig1_COR113;CL1525.Contig2_COR113;CL1525.Contig3_COR113;CL1…	K09754+K00083+K01904+K00588+K13068+K12356+K13066+K00430+K09755+K09753+K10775+K13065+K12355+K01188+K09757+K05349+K05350+K00487
22	Phagosome	194	ko04145	Cellular Processes	Transport and catabolism	CL1070.Contig1_COR113;CL1070.Contig2_COR113;CL1070.Contig3_COR113;CL1290.Contig1_COR113;CL1290.Contig2_COR113;CL1290.Contig3_COR113;CL1372.Contig1_COR113;CL1372.Contig2_COR113;CL1372.Contig3_COR113;CL1372.Contig4_COR113;CL1428.Contig1_COR113;CL1454.Contig1_COR113;CL1454.Contig2_COR113;CL1518.Contig1_COR113;CL1518.Contig2_COR113;CL167.Contig1_COR113;CL167.Contig2_COR113;CL167.Contig3_COR113;CL167.…	K08057+K07374+K04392+K08054+K00921+K05692+K02154+K02148+K10956+K07375+K07897+K01365+K02150+K02151+K08488+K02155+K00914+K02153+K02146+K07342+K07887+K08492+K09481+K02147+K02152+K02145+K02144+K02149+K07888+K03661+K08517
23	Glycolysis / Gluconeogenesis	184	ko00010	Metabolism	Carbohydrate metabolism	CL1057.Contig1_COR113;CL1057.Contig2_COR113;CL1093.Contig1_COR113;CL1295.Contig1_COR113;CL1295.Contig2_COR113;CL1634.Contig1_COR113;CL1634.Contig2_COR113;CL1634.Contig3_COR113;CL1849.Contig1_COR113;CL1849.Contig2_COR113;CL1860.Contig1_COR113;CL1860.Contig2_COR113;CL1898.Contig1_COR113;CL1898.Contig2_COR113;CL2034.Contig2_COR113;CL222.Contig1_COR113;CL222.Contig2_COR113;CL2297.Contig1_COR113;CL229…	K15633+K01568+K00850+K00121+K01792+K00128+K00844+K01895+K14085+K01785+K00131+K00162+K00873+K00002+K00382+K01803+K01689+K01810+K15634+K00134+K00001+K00927+K03841+K01835+K01623+K00627+K00161+K00016+K01610+K01834
24	Circadian rhythm - plant	183	ko04712	Organismal Systems	Environmental adaptation	CL1178.Contig3_COR113;CL1178.Contig4_COR113;CL1178.Contig5_COR113;CL1178.Contig6_COR113;CL1178.Contig7_COR113;CL1183.Contig1_COR113;CL1183.Contig2_COR113;CL1183.Contig3_COR113;CL1183.Contig4_COR113;CL1183.Contig5_COR113;CL1183.Contig6_COR113;CL1183.Contig7_COR113;CL1183.Contig8_COR113;CL1243.Contig1_COR113;CL1243.Contig2_COR113;CL1511.Contig1_COR113;CL1511.Contig2_COR113;CL1511.Contig3_COR113;CL1…	K12135+K12128+K12130+K03115+K12126+K12125+K12127+K12124+K12129+K03097+K12123+K12121+K12134+K12133+K12132+K12119+K00660+K12120+K12131+K12122+K12118+K12116+K12115
25	ABC transporters	180	ko02010	Environmental Information Processing	Membrane transport	CL1023.Contig1_COR113;CL1354.Contig1_COR113;CL1493.Contig1_COR113;CL1493.Contig2_COR113;CL1624.Contig1_COR113;CL1624.Contig2_COR113;CL1624.Contig3_COR113;CL1624.Contig4_COR113;CL1668.Contig1_COR113;CL1681.Contig1_COR113;CL1681.Contig2_COR113;CL1681.Contig3_COR113;CL1681.Contig4_COR113;CL2103.Contig2_COR113;CL2152.Contig2_COR113;CL2183.Contig1_COR113;CL2183.Contig2_COR113;CL2195.Contig1_COR113;CL2…	K05658+K05681+K05643+K05656+K05666+K05663+K05677+K05657+K05641
26	Nucleotide excision repair	172	ko03420	Genetic Information Processing	Replication and repair	CL1244.Contig1_COR113;CL1244.Contig2_COR113;CL1272.Contig1_COR113;CL1272.Contig2_COR113;CL1272.Contig3_COR113;CL1272.Contig4_COR113;CL1729.Contig1_COR113;CL1729.Contig2_COR113;CL1729.Contig3_COR113;CL1977.Contig1_COR113;CL1977.Contig2_COR113;CL1977.Contig3_COR113;CL1977.Contig4_COR113;CL2174.Contig1_COR113;CL2219.Contig1_COR113;CL2219.Contig2_COR113;CL2825.Contig1_COR113;CL2825.Contig2_COR113;CL3…	K10839+K03144+K10843+K10739+K10610+K03141+K02326+K10140+K03506+K02202+K10609+K03868+K07466+K10848+K10844+K02324+K03505+K03143+K03504+K10747+K10841+K10846+K02327+K10754+K10570+K10755+K10849+K10838+K02328+K02335+K10756+K04802+K03142+K10740+K10842+K02325+K10845+K06634
27	Pentose and glucuronate interconversions	168	ko00040	Metabolism	Carbohydrate metabolism	CL1067.Contig1_COR113;CL1067.Contig2_COR113;CL1067.Contig3_COR113;CL1499.Contig2_COR113;CL1590.Contig1_COR113;CL1590.Contig2_COR113;CL172.Contig1_COR113;CL1798.Contig1_COR113;CL1798.Contig2_COR113;CL1860.Contig1_COR113;CL1860.Contig2_COR113;CL1882.Contig1_COR113;CL2291.Contig1_COR113;CL2291.Contig2_COR113;CL2291.Contig3_COR113;CL2291.Contig4_COR113;CL3053.Contig3_COR113;CL3262.Contig1_COR113;CL32…	K01051+K01783+K00011+K01184+K00128+K00012+K01728+K00065+K00963+K00875+K01213+K01805+K00854+K01625
28	Phosphatidylinositol signaling system	158	ko04070	Environmental Information Processing	Signal transduction	CL1002.Contig1_COR113;CL1002.Contig2_COR113;CL1002.Contig3_COR113;CL1243.Contig1_COR113;CL1243.Contig2_COR113;CL1518.Contig1_COR113;CL1518.Contig2_COR113;CL1635.Contig1_COR113;CL1635.Contig2_COR113;CL1635.Contig3_COR113;CL1710.Contig2_COR113;CL173.Contig1_COR113;CL173.Contig2_COR113;CL173.Contig3_COR113;CL173.Contig4_COR113;CL173.Contig5_COR113;CL1795.Contig1_COR113;CL1795.Contig2_COR113;CL1876.C…	K01110+K00889+K00921+K00901+K02183+K01099+K00913+K05857+K00888+K00914+K01092+K00981+K15422+K00999+K10047+K10572+K00915
29	Homologous recombination	156	ko03440	Genetic Information Processing	Replication and repair	CL106.Contig1_COR113;CL106.Contig2_COR113;CL1136.Contig2_COR113;CL1136.Contig3_COR113;CL1571.Contig1_COR113;CL1950.Contig1_COR113;CL1950.Contig2_COR113;CL1977.Contig1_COR113;CL1977.Contig2_COR113;CL1977.Contig3_COR113;CL1977.Contig4_COR113;CL249.Contig1_COR113;CL2529.Contig1_COR113;CL2529.Contig2_COR113;CL2647.Contig1_COR113;CL2797.Contig1_COR113;CL2802.Contig1_COR113;CL2802.Contig2_COR113;CL3466…	K08775+K10877+K10739+K08991+K10866+K10882+K03165+K07466+K03553+K03655+K10867+K10865+K03505+K03504+K10875+K10901+K03111+K02327+K10881+K02328+K02335+K10740+K10880
30	Aminoacyl-tRNA biosynthesis	149	ko00970	Genetic Information Processing	Translation	CL1176.Contig1_COR113;CL1176.Contig2_COR113;CL1332.Contig1_COR113;CL1332.Contig2_COR113;CL1571.Contig1_COR113;CL1718.Contig1_COR113;CL1718.Contig2_COR113;CL1884.Contig1_COR113;CL1930.Contig1_COR113;CL1930.Contig2_COR113;CL2674.Contig1_COR113;CL2674.Contig2_COR113;CL2674.Contig3_COR113;CL2693.Contig1_COR113;CL2693.Contig2_COR113;CL2817.Contig1_COR113;CL2817.Contig2_COR113;CL2817.Contig3_COR113;CL3…	K01867+K01885+K14164+K00604+K02433+K04567+K01892+K01886+K02435+K01889+K01883+K01872+K01880+K01887+K01875+K01870+K01874+K01866+K01873+K02434+K01876+K01881+K01893+K01869+K01868+K01890
31	Inositol phosphate metabolism	145	ko00562	Metabolism	Carbohydrate metabolism	CL1002.Contig1_COR113;CL1002.Contig2_COR113;CL1002.Contig3_COR113;CL1243.Contig1_COR113;CL1243.Contig2_COR113;CL1518.Contig1_COR113;CL1518.Contig2_COR113;CL1795.Contig1_COR113;CL1795.Contig2_COR113;CL1876.Contig1_COR113;CL1955.Contig1_COR113;CL2097.Contig1_COR113;CL2097.Contig2_COR113;CL2097.Contig3_COR113;CL2097.Contig4_COR113;CL2617.Contig1_COR113;CL2617.Contig2_COR113;CL2758.Contig1_COR113;CL2…	K01110+K00889+K00921+K01099+K00469+K01858+K00913+K03103+K00140+K00010+K01803+K05857+K00888+K00914+K01114+K01092+K15422+K00999+K10047+K10572+K00915
32	Glycine, serine and threonine metabolism	138	ko00260	Metabolism	Amino acid metabolism	CL1057.Contig1_COR113;CL1057.Contig2_COR113;CL106.Contig1_COR113;CL106.Contig2_COR113;CL1109.Contig1_COR113;CL1136.Contig1_COR113;CL1136.Contig2_COR113;CL1136.Contig3_COR113;CL1161.Contig1_COR113;CL1161.Contig2_COR113;CL14.Contig1_COR113;CL14.Contig2_COR113;CL14.Contig3_COR113;CL14.Contig4_COR113;CL14.Contig5_COR113;CL1520.Contig1_COR113;CL1520.Contig2_COR113;CL1571.Contig1_COR113;CL1907.Contig1_…	K15633+K01754+K00600+K01079+K00133+K00928+K00058+K01733+K14085+K15918+K15919+K00130+K00382+K15893+K01696+K14272+K12235+K15634+K00276+K00827+K12524+K00831+K00830+K00605+K00281+K01620+K00872+K01695+K01834+K06001
33	Porphyrin and chlorophyll metabolism	136	ko00860	Metabolism	Metabolism of cofactors and vitamins	CL122.Contig11_COR113;CL122.Contig12_COR113;CL122.Contig13_COR113;CL122.Contig1_COR113;CL122.Contig2_COR113;CL122.Contig3_COR113;CL122.Contig4_COR113;CL122.Contig5_COR113;CL122.Contig6_COR113;CL122.Contig7_COR113;CL122.Contig8_COR113;CL122.Contig9_COR113;CL1332.Contig1_COR113;CL1332.Contig2_COR113;CL1448.Contig2_COR113;CL1448.Contig6_COR113;CL1572.Contig1_COR113;CL1572.Contig2_COR113;CL1572.Conti…	K13071+K01885+K13606+K08099+K00218+K01698+K02259+K01599+K01719+K01772+K00231+K00522+K02492+K13545+K00228+K13544+K03428+K01749+K04040+K00510+K03404+K08101+K01845+K02257+K04035+K03403+K10960+K03405+K13600+K02495
34	Pyruvate metabolism	131	ko00620	Metabolism	Carbohydrate metabolism	CL1027.Contig1_COR113;CL1027.Contig2_COR113;CL1027.Contig3_COR113;CL1027.Contig4_COR113;CL1345.Contig1_COR113;CL1345.Contig2_COR113;CL1469.Contig1_COR113;CL1469.Contig2_COR113;CL1469.Contig3_COR113;CL1469.Contig4_COR113;CL1505.Contig1_COR113;CL1505.Contig2_COR113;CL170.Contig1_COR113;CL170.Contig2_COR113;CL172.Contig1_COR113;CL1726.Contig1_COR113;CL1860.Contig1_COR113;CL1860.Contig2_COR113;CL2034…	K00626+K00026+K01759+K01595+K00102+K00011+K00051+K00128+K01895+K01512+K14085+K00162+K02160+K00873+K00028+K00029+K00382+K01069+K11262+K01006+K01961+K00627+K00161+K01962+K00016+K01610+K01963+K00025+K01649
35	Glycerolipid metabolism	123	ko00561	Metabolism	Lipid metabolism	CL1471.Contig1_COR113;CL1471.Contig2_COR113;CL1471.Contig3_COR113;CL1471.Contig4_COR113;CL1471.Contig5_COR113;CL1471.Contig6_COR113;CL1471.Contig7_COR113;CL1471.Contig8_COR113;CL1471.Contig9_COR113;CL153.Contig1_COR113;CL153.Contig2_COR113;CL1635.Contig1_COR113;CL1635.Contig2_COR113;CL1635.Contig3_COR113;CL172.Contig1_COR113;CL1860.Contig1_COR113;CL1860.Contig2_COR113;CL1971.Contig1_COR113;CL1971…	K11155+K00863+K00901+K00011+K00128+K00655+K14085+K15918+K13523+K15728+K07407+K00002+K13513+K14674+K03715+K00679+K13506+K06119+K06118+K00864+K13519+K13508+K09480+K00630
36	Basal transcription factors	121	ko03022	Genetic Information Processing	Transcription	CL1050.Contig1_COR113;CL1050.Contig2_COR113;CL1272.Contig1_COR113;CL1272.Contig2_COR113;CL1272.Contig3_COR113;CL1272.Contig4_COR113;CL132.Contig1_COR113;CL1729.Contig1_COR113;CL1729.Contig2_COR113;CL1729.Contig3_COR113;CL1866.Contig1_COR113;CL1866.Contig2_COR113;CL1866.Contig3_COR113;CL2035.Contig1_COR113;CL2035.Contig2_COR113;CL2035.Contig3_COR113;CL2035.Contig4_COR113;CL2133.Contig1_COR113;CL21…	K03137+K03144+K03130+K10843+K03127+K03126+K03139+K03120+K03141+K03132+K03125+K03135+K03131+K02202+K03136+K03128+K03123+K14649+K14535+K10844+K03143+K03124+K03138+K03142+K10842+K03133+K10845+K03122+K06634+K03134
37	Cysteine and methionine metabolism	115	ko00270	Metabolism	Amino acid metabolism	CL1292.Contig1_COR113;CL1292.Contig2_COR113;CL1292.Contig3_COR113;CL1306.Contig3_COR113;CL1451.Contig1_COR113;CL1520.Contig1_COR113;CL1520.Contig2_COR113;CL171.Contig1_COR113;CL171.Contig2_COR113;CL171.Contig3_COR113;CL171.Contig4_COR113;CL171.Contig5_COR113;CL171.Contig6_COR113;CL1905.Contig1_COR113;CL1905.Contig2_COR113;CL1905.Contig3_COR113;CL1907.Contig1_COR113;CL1907.Contig2_COR113;CL1907.Co…	K00549+K05933+K00815+K00133+K00789+K00558+K00928+K01738+K00797+K08967+K00899+K00547+K00811+K00640+K14454+K12524+K01244+K01762+K13034+K01739+K01011+K16054+K01761+K01251+K01611+K14455+K08963+K01760+K00016
38	Regulation of autophagy	113	ko04140	Cellular Processes	Transport and catabolism	CL1064.Contig1_COR113;CL1064.Contig2_COR113;CL1307.Contig1_COR113;CL1307.Contig3_COR113;CL1307.Contig5_COR113;CL1307.Contig6_COR113;CL1452.Contig1_COR113;CL1452.Contig2_COR113;CL1452.Contig3_COR113;CL1661.Contig1_COR113;CL1661.Contig2_COR113;CL1995.Contig1_COR113;CL1995.Contig2_COR113;CL1995.Contig3_COR113;CL1995.Contig4_COR113;CL213.Contig1_COR113;CL213.Contig2_COR113;CL213.Contig3_COR113;CL2631…	K08343+K07198+K08332+K08336+K08342+K08334+K08341+K08269+K00914+K08339+K08337+K08333
39	Galactose metabolism	110	ko00052	Metabolism	Carbohydrate metabolism	CL1295.Contig1_COR113;CL1295.Contig2_COR113;CL172.Contig1_COR113;CL1898.Contig1_COR113;CL1898.Contig2_COR113;CL2366.Contig2_COR113;CL2473.Contig3_COR113;CL2596.Contig1_COR113;CL2596.Contig2_COR113;CL2640.Contig1_COR113;CL2640.Contig2_COR113;CL270.Contig1_COR113;CL270.Contig2_COR113;CL3224.Contig1_COR113;CL3224.Contig2_COR113;CL343.Contig1_COR113;CL3635.Contig1_COR113;CL4086.Contig1_COR113;CL4086.…	K00850+K00011+K00844+K01684+K07407+K12309+K01190+K01784+K00963+K06617+K01187+K01193+K01835+K00849+K00965+K06611
40	Valine, leucine and isoleucine degradation	109	ko00280	Metabolism	Amino acid metabolism	CL1027.Contig1_COR113;CL1027.Contig2_COR113;CL1027.Contig3_COR113;CL1027.Contig4_COR113;CL1266.Contig10_COR113;CL1266.Contig11_COR113;CL1266.Contig12_COR113;CL1266.Contig13_COR113;CL1266.Contig14_COR113;CL1266.Contig15_COR113;CL1266.Contig1_COR113;CL1266.Contig2_COR113;CL1266.Contig3_COR113;CL1266.Contig4_COR113;CL1266.Contig5_COR113;CL1266.Contig6_COR113;CL1266.Contig7_COR113;CL1266.Contig8_COR1…	K00626+K01969+K00128+K01641+K00020+K14085+K00140+K00253+K00382+K05605+K07513+K00166+K00826+K09699+K01640+K00167+K01968+K05607+K07511+K00249
41	Arginine and proline metabolism	109	ko00330	Metabolism	Amino acid metabolism	CL1685.Contig1_COR113;CL1685.Contig2_COR113;CL1685.Contig3_COR113;CL1685.Contig4_COR113;CL1860.Contig1_COR113;CL1860.Contig2_COR113;CL2127.Contig1_COR113;CL2127.Contig2_COR113;CL222.Contig1_COR113;CL222.Contig2_COR113;CL2382.Contig1_COR113;CL2382.Contig2_COR113;CL2412.Contig1_COR113;CL2412.Contig2_COR113;CL3015.Contig1_COR113;CL3015.Contig2_COR113;CL3453.Contig1_COR113;CL3502.Contig1_COR113;CL350…	K01940+K00128+K00797+K14085+K00294+K01915+K13427+K01259+K14682+K00262+K00811+K10536+K00145+K14454+K00286+K00472+K12657+K00620+K00818+K00261+K14677+K00318+K01755+K00611+K12251+K01476+K01427+K01438+K00819+K00930+K01611+K14455+K01583+K01625
42	Flavonoid biosynthesis	108	ko00941	Metabolism	Biosynthesis of other secondary metabolites	CL1081.Contig1_COR113;CL1122.Contig1_COR113;CL1122.Contig2_COR113;CL1122.Contig3_COR113;CL1122.Contig4_COR113;CL1182.Contig1_COR113;CL1193.Contig1_COR113;CL1193.Contig2_COR113;CL1193.Contig4_COR113;CL1306.Contig2_COR113;CL1306.Contig3_COR113;CL1306.Contig5_COR113;CL1622.Contig1_COR113;CL1622.Contig2_COR113;CL1622.Contig3_COR113;CL172.Contig1_COR113;CL172.Contig2_COR113;CL1879.Contig1_COR113;CL276…	K09754+K00475+K05278+K00588+K05277+K05280+K08243+K13081+K13065+K13082+K00660+K13083+K01859+K08695+K00487
43	N-Glycan biosynthesis	105	ko00510	Metabolism	Glycan biosynthesis and metabolism	CL1232.Contig1_COR113;CL1232.Contig2_COR113;CL1232.Contig3_COR113;CL1232.Contig4_COR113;CL3362.Contig1_COR113;CL3362.Contig2_COR113;CL3400.Contig1_COR113;CL3400.Contig2_COR113;CL3400.Contig3_COR113;CL3600.Contig1_COR113;CL3609.Contig1_COR113;CL3609.Contig2_COR113;CL3627.Contig1_COR113;CL3627.Contig2_COR113;CL3627.Contig3_COR113;CL3627.Contig4_COR113;CL3651.Contig1_COR113;CL3651.Contig2_COR113;CL4…	K09659+K03849+K12669+K03843+K09658+K00721+K03848+K00726+K00729+K03847+K01228+K06316+K01231+K07151+K03844+K05546+K03850+K03846+K07441+K12668+K12670+K07432+K01230+K03845+K12666+K07252+K00902+K12667+K01001+K00737+K03842+K00736
44	Base excision repair	105	ko03410	Genetic Information Processing	Replication and repair	CL1474.Contig1_COR113;CL1474.Contig2_COR113;CL1474.Contig3_COR113;CL2337.Contig2_COR113;CL2709.Contig1_COR113;CL2709.Contig2_COR113;CL3260.Contig2_COR113;CL3504.Contig1_COR113;CL3504.Contig2_COR113;CL3734.Contig1_COR113;CL3734.Contig2_COR113;CL519.Contig1_COR113;CL529.Contig1_COR113;CL529.Contig2_COR113;CL814.Contig1_COR113;CL814.Contig2_COR113;Unigene10636_COR113;Unigene10637_COR113;Unigene10638…	K01246+K10773+K02326+K03506+K10772+K10802+K03512+K10563+K02324+K10801+K03505+K10569+K03504+K10747+K03575+K01247+K02327+K03648+K03660+K04799+K10798+K01142+K10803+K02328+K02335+K04802+K10771+K02325
45	Fatty acid metabolism	105	ko00071	Metabolism	Lipid metabolism	CL1027.Contig1_COR113;CL1027.Contig2_COR113;CL1027.Contig3_COR113;CL1027.Contig4_COR113;CL1496.Contig1_COR113;CL1496.Contig2_COR113;CL1496.Contig3_COR113;CL1623.Contig1_COR113;CL1634.Contig1_COR113;CL1634.Contig2_COR113;CL1634.Contig3_COR113;CL1860.Contig1_COR113;CL1860.Contig2_COR113;CL2080.Contig1_COR113;CL2080.Contig2_COR113;CL222.Contig1_COR113;CL222.Contig2_COR113;CL2791.Contig1_COR113;CL279…	K00626+K01897+K00121+K00128+K00232+K14085+K10527+K07513+K00001+K07511+K00249
46	Fructose and mannose metabolism	105	ko00051	Metabolism	Carbohydrate metabolism	CL1295.Contig1_COR113;CL1295.Contig2_COR113;CL1353.Contig1_COR113;CL1353.Contig2_COR113;CL1353.Contig3_COR113;CL1445.Contig1_COR113;CL1445.Contig2_COR113;CL1445.Contig3_COR113;CL1445.Contig4_COR113;CL1626.Contig1_COR113;CL172.Contig1_COR113;CL1898.Contig1_COR113;CL1898.Contig2_COR113;CL2011.Contig1_COR113;CL2011.Contig2_COR113;CL2234.Contig1_COR113;CL2234.Contig2_COR113;CL2234.Contig3_COR113;CL22…	K00850+K01840+K00966+K00011+K00844+K01103+K01809+K00100+K00008+K01803+K00895+K05305+K00847+K01711+K03841+K02377+K01623+K01805
47	Mismatch repair	104	ko03430	Genetic Information Processing	Replication and repair	CL1977.Contig1_COR113;CL1977.Contig2_COR113;CL1977.Contig3_COR113;CL1977.Contig4_COR113;CL3394.Contig1_COR113;CL3394.Contig2_COR113;CL460.Contig1_COR113;CL460.Contig2_COR113;CL729.Contig1_COR113;CL729.Contig2_COR113;CL956.Contig1_COR113;CL956.Contig2_COR113;CL956.Contig3_COR113;CL956.Contig4_COR113;CL956.Contig5_COR113;Unigene10105_COR113;Unigene1037_COR113;Unigene10649_COR113;Unigene10650_COR113…	K10739+K10746+K07466+K08737+K08739+K08736+K08735+K03505+K03504+K10747+K07456+K03111+K10858+K02327+K10754+K10755+K08734+K02328+K10756+K04802+K10740
48	DNA replication	104	ko03030	Genetic Information Processing	Replication and repair	CL1284.Contig2_COR113;CL1284.Contig3_COR113;CL1977.Contig1_COR113;CL1977.Contig2_COR113;CL1977.Contig3_COR113;CL1977.Contig4_COR113;CL3106.Contig2_COR113;CL3260.Contig2_COR113;CL3504.Contig1_COR113;CL3504.Contig2_COR113;CL3724.Contig1_COR113;CL3724.Contig2_COR113;CL460.Contig1_COR113;CL460.Contig2_COR113;Unigene10636_COR113;Unigene10637_COR113;Unigene10638_COR113;Unigene11007_COR113;Unigene11008_…	K10742+K10739+K02326+K03506+K02685+K07466+K02324+K02210+K03505+K03504+K10747+K03111+K02327+K10754+K10755+K02321+K04799+K02328+K02335+K10756+K04802+K10745+K02684+K10740+K02325+K10743+K10744+K02541
49	Glutathione metabolism	103	ko00480	Metabolism	Metabolism of other amino acids	CL1772.Contig1_COR113;CL1772.Contig2_COR113;CL1910.Contig1_COR113;CL1910.Contig2_COR113;CL2127.Contig1_COR113;CL2127.Contig2_COR113;CL2293.Contig1_COR113;CL2411.Contig1_COR113;CL2411.Contig2_COR113;CL2411.Contig3_COR113;CL2686.Contig1_COR113;CL2686.Contig2_COR113;CL3064.Contig1_COR113;CL3064.Contig2_COR113;CL3385.Contig1_COR113;CL3430.Contig1_COR113;CL3430.Contig2_COR113;CL3561.Contig1_COR113;CL3…	K00434+K00033+K00797+K00799+K10807+K01256+K00681+K00031+K00036+K01919+K00432+K10808+K01920+K01469+K00383+K01255
50	Protein export	101	ko03060	Genetic Information Processing	Folding, sorting and degradation	CL1175.Contig1_COR113;CL1175.Contig2_COR113;CL1439.Contig1_COR113;CL1756.Contig1_COR113;CL1756.Contig2_COR113;CL246.Contig1_COR113;CL246.Contig2_COR113;CL246.Contig3_COR113;CL262.Contig1_COR113;CL262.Contig2_COR113;CL3100.Contig1_COR113;CL3100.Contig2_COR113;CL4003.Contig2_COR113;CL4192.Contig1_COR113;CL4192.Contig2_COR113;CL4286.Contig1_COR113;CL4286.Contig2_COR113;CL4410.Contig1_COR113;CL4410.C…	K03070+K09490+K10956+K13280+K12272+K09540+K03110+K03105+K13431+K12947+K07342+K03100+K03116+K03104+K03106+K03109+K09647+K09648+K09481+K03217+K12948+K12275+K12946+K03107+K03108+K03118
51	Terpenoid backbone biosynthesis	101	ko00900	Metabolism	Metabolism of terpenoids and polyketides	CL1027.Contig1_COR113;CL1027.Contig2_COR113;CL1027.Contig3_COR113;CL1027.Contig4_COR113;CL130.Contig1_COR113;CL130.Contig2_COR113;CL1355.Contig1_COR113;CL1355.Contig2_COR113;CL1715.Contig1_COR113;CL1715.Contig2_COR113;CL1715.Contig3_COR113;CL1778.Contig1_COR113;CL187.Contig1_COR113;CL187.Contig2_COR113;CL1875.Contig1_COR113;CL1875.Contig2_COR113;CL194.Contig2_COR113;CL194.Contig3_COR113;CL195.Con…	K00626+K00587+K01662+K15889+K00021+K00099+K01641+K11778+K15892+K15891+K05954+K05356+K13789+K06013+K01823+K00787+K08658+K00991+K00938+K01597+K00919+K01770+K14066+K05906+K05955+K03526+K10960+K03527+K00869+K12742
52	Glyoxylate and dicarboxylate metabolism	96	ko00630	Metabolism	Carbohydrate metabolism	CL1024.Contig1_COR113;CL1024.Contig2_COR113;CL1024.Contig3_COR113;CL1024.Contig4_COR113;CL1024.Contig5_COR113;CL1024.Contig6_COR113;CL1027.Contig1_COR113;CL1027.Contig2_COR113;CL1027.Contig3_COR113;CL1027.Contig4_COR113;CL1140.Contig1_COR113;CL1140.Contig2_COR113;CL1140.Contig3_COR113;CL1161.Contig1_COR113;CL1161.Contig2_COR113;CL133.Contig1_COR113;CL133.Contig2_COR113;CL1345.Contig1_COR113;CL134…	K11517+K00626+K03781+K00600+K01602+K00026+K15918+K01915+K15919+K01601+K15893+K01433+K00284+K14272+K01647+K01681+K01455+K00122+K00830+K01091+K01625+K02437+K00025
53	Carotenoid biosynthesis	96	ko00906	Metabolism	Metabolism of terpenoids and polyketides	CL1485.Contig1_COR113;CL1485.Contig3_COR113;CL1839.Contig1_COR113;CL1839.Contig2_COR113;CL1946.Contig1_COR113;CL2572.Contig1_COR113;CL2572.Contig2_COR113;CL2572.Contig3_COR113;CL2965.Contig1_COR113;CL3175.Contig1_COR113;CL3175.Contig2_COR113;CL3175.Contig3_COR113;CL3255.Contig1_COR113;CL3255.Contig2_COR113;CL3951.Contig1_COR113;CL3951.Contig2_COR113;CL4190.Contig1_COR113;CL4427.Contig1_COR113;CL4…	K00514+K15747+K06444+K09835+K09841+K15746+K09838+K15744+K09843+K02293+K02291+K09837+K09839+K14606+K09840+K06443
54	Other glycan degradation	96	ko00511	Metabolism	Glycan biosynthesis and metabolism	CL1032.Contig1_COR113;CL1032.Contig2_COR113;CL1485.Contig1_COR113;CL1485.Contig3_COR113;CL1946.Contig1_COR113;CL2115.Contig1_COR113;CL2115.Contig2_COR113;CL227.Contig1_COR113;CL2640.Contig1_COR113;CL2640.Contig2_COR113;CL2768.Contig1_COR113;CL2768.Contig2_COR113;CL2965.Contig1_COR113;CL2965.Contig2_COR113;CL3175.Contig1_COR113;CL3175.Contig2_COR113;CL3175.Contig3_COR113;CL343.Contig1_COR113;CL367…	K15923+K01206+K12311+K12309+K01190+K01191+K12373+K01227+K01192+K01444
55	Glycosylphosphatidylinositol(GPI)-anchor biosynthesis	94	ko00563	Metabolism	Glycan biosynthesis and metabolism	CL1255.Contig1_COR113;CL1255.Contig2_COR113;CL1436.Contig1_COR113;CL1436.Contig2_COR113;CL1550.Contig1_COR113;CL1550.Contig2_COR113;CL216.Contig1_COR113;CL216.Contig2_COR113;CL216.Contig3_COR113;CL216.Contig4_COR113;CL2390.Contig1_COR113;CL2578.Contig1_COR113;CL2609.Contig1_COR113;CL2609.Contig2_COR113;CL2763.Contig1_COR113;CL2763.Contig2_COR113;CL2763.Contig3_COR113;CL2763.Contig4_COR113;CL2798.…	K05283+K05284+K03858+K05290+K09658+K05310+K03857+K05286+K05293+K05292+K03860+K05285+K05288+K05289+K05287+K05291+K03861+K07542+K07541+K03434+K03859
56	Phenylalanine metabolism	93	ko00360	Metabolism	Amino acid metabolism	CL1184.Contig1_COR113;CL1184.Contig2_COR113;CL1184.Contig3_COR113;CL1184.Contig4_COR113;CL1193.Contig1_COR113;CL1193.Contig2_COR113;CL1193.Contig4_COR113;CL1451.Contig1_COR113;CL1623.Contig2_COR113;CL1623.Contig3_COR113;CL168.Contig1_COR113;CL168.Contig2_COR113;CL1822.Contig1_COR113;CL2344.Contig1_COR113;CL2934.Contig1_COR113;CL3645.Contig1_COR113;CL3645.Contig2_COR113;CL3645.Contig3_COR113;CL367…	K01904+K00588+K00815+K00430+K10775+K15849+K07253+K00811+K00276+K14454+K00074+K00817+K00487+K14455+K00457
57	Carbon fixation in photosynthetic organisms	93	ko00710	Metabolism	Energy metabolism	CL133.Contig1_COR113;CL133.Contig2_COR113;CL1345.Contig1_COR113;CL1345.Contig2_COR113;CL1499.Contig2_COR113;CL1505.Contig1_COR113;CL1505.Contig2_COR113;CL1726.Contig1_COR113;CL2188.Contig1_COR113;CL2188.Contig2_COR113;CL257.Contig1_COR113;CL257.Contig2_COR113;CL257.Contig3_COR113;CL2697.Contig1_COR113;CL2697.Contig2_COR113;CL2697.Contig3_COR113;CL2697.Contig4_COR113;CL2702.Contig4_COR113;CL2707.C…	K01602+K00026+K01783+K01595+K00051+K05298+K00873+K01601+K00028+K00029+K01803+K14272+K00927+K00855+K14454+K03841+K01807+K01006+K01623+K01100+K00615+K14455+K00814+K01610+K00025
58	Propanoate metabolism	92	ko00640	Metabolism	Carbohydrate metabolism	CL1027.Contig1_COR113;CL1027.Contig2_COR113;CL1027.Contig3_COR113;CL1027.Contig4_COR113;CL1860.Contig1_COR113;CL1860.Contig2_COR113;CL1879.Contig1_COR113;CL2034.Contig2_COR113;CL222.Contig1_COR113;CL222.Contig2_COR113;CL2499.Contig1_COR113;CL3013.Contig1_COR113;CL302.Contig1_COR113;CL302.Contig2_COR113;CL302.Contig3_COR113;CL302.Contig4_COR113;CL302.Contig5_COR113;CL302.Contig6_COR113;CL302.Conti…	K00626+K00128+K00224+K01895+K14085+K02160+K00140+K05605+K01578+K11262+K01899+K07511+K01961+K01900+K01962+K01505+K00016+K01963+K00249
59	Cyanoamino acid metabolism	91	ko00460	Metabolism	Metabolism of other amino acids	CL111.Contig1_COR113;CL111.Contig2_COR113;CL111.Contig3_COR113;CL111.Contig4_COR113;CL1161.Contig1_COR113;CL1161.Contig2_COR113;CL1223.Contig3_COR113;CL1223.Contig4_COR113;CL1223.Contig5_COR113;CL1525.Contig1_COR113;CL1525.Contig2_COR113;CL1525.Contig3_COR113;CL1525.Contig4_COR113;CL2995.Contig1_COR113;CL2995.Contig2_COR113;CL3172.Contig1_COR113;CL3184.Contig1_COR113;CL3184.Contig2_COR113;CL3218.…	K13030+K00600+K01501+K01188+K00681+K13035+K05349+K13034+K05350+K08249
60	Pentose phosphate pathway	89	ko00030	Metabolism	Carbohydrate metabolism	CL1295.Contig1_COR113;CL1295.Contig2_COR113;CL1306.Contig3_COR113;CL1499.Contig2_COR113;CL1910.Contig1_COR113;CL1910.Contig2_COR113;CL2156.Contig1_COR113;CL2156.Contig2_COR113;CL2156.Contig3_COR113;CL3561.Contig1_COR113;CL3561.Contig2_COR113;CL3635.Contig1_COR113;CL3831.Contig1_COR113;CL3831.Contig2_COR113;CL4086.Contig1_COR113;CL4086.Contig2_COR113;CL4340.Contig1_COR113;CL4340.Contig2_COR113;CL4…	K00850+K00852+K01783+K00033+K01057+K00036+K01810+K00851+K00616+K03841+K01807+K01835+K01623+K00615+K00948+K01625
61	Proteasome	88	ko03050	Genetic Information Processing	Folding, sorting and degradation	CL1187.Contig1_COR113;CL1271.Contig1_COR113;CL1271.Contig2_COR113;CL1271.Contig3_COR113;CL150.Contig1_COR113;CL150.Contig2_COR113;CL150.Contig3_COR113;CL1684.Contig1_COR113;CL1684.Contig2_COR113;CL1843.Contig1_COR113;CL1843.Contig2_COR113;CL1888.Contig1_COR113;CL1888.Contig2_COR113;CL2010.Contig3_COR113;CL2043.Contig1_COR113;CL2043.Contig2_COR113;CL2043.Contig3_COR113;CL2485.Contig1_COR113;CL2485…	K03029+K02738+K03062+K02728+K03063+K02731+K03064+K03065+K03033+K06699+K03032+K02739+K03036+K03028+K06700+K02732+K02726+K11599+K02737+K02734+K02729+K03039+K03061+K02735+K10881+K02725+K03038+K02727+K03035+K03066+K03031+K02730+K02736+K03037+K03030
62	Limonene and pinene degradation	87	ko00903	Metabolism	Metabolism of terpenoids and polyketides	CL1034.Contig1_COR113;CL1034.Contig2_COR113;CL1622.Contig1_COR113;CL1622.Contig2_COR113;CL1622.Contig3_COR113;CL1678.Contig1_COR113;CL1678.Contig2_COR113;CL1732.Contig1_COR113;CL186.Contig1_COR113;CL1860.Contig1_COR113;CL1860.Contig2_COR113;CL2006.Contig1_COR113;CL2082.Contig1_COR113;CL2756.Contig1_COR113;CL2756.Contig2_COR113;CL2756.Contig3_COR113;CL3195.Contig1_COR113;CL3195.Contig2_COR113;CL32…	K00517+K00128+K00120+K01076
63	Photosynthesis	86	ko00195	Metabolism	Energy metabolism	CL2749.Contig1_COR113;CL2749.Contig2_COR113;CL2951.Contig1_COR113;CL2951.Contig2_COR113;CL3055.Contig1_COR113;CL3416.Contig1_COR113;CL3416.Contig2_COR113;CL3725.Contig1_COR113;CL599.Contig1_COR113;CL681.Contig3_COR113;Unigene10047_COR113;Unigene10048_COR113;Unigene10049_COR113;Unigene10344_COR113;Unigene10641_COR113;Unigene11560_COR113;Unigene11642_COR113;Unigene11832_COR113;Unigene11845_COR113;U…	K02641+K02109+K02716+K02639+K02717+K02721+K02703+K02711+K02713+K02707+K02637+K02640+K02638+K02695+K02111+K02636+K02701+K08906+K02714+K02110+K02113+K02706+K02705+K08903+K02112+K02690+K02689+K08901+K02699+K02723+K02115+K02694+K02710+K03542+K08905+K02724+K02709+K02697+K03689+K02704+K02698+K02108+K02634+K02693+K03541+K02635+K02712+K02692
64	Stilbenoid, diarylheptanoid and gingerol biosynthesis	83	ko00945	Metabolism	Biosynthesis of other secondary metabolites	CL1034.Contig1_COR113;CL1034.Contig2_COR113;CL1081.Contig1_COR113;CL1193.Contig1_COR113;CL1193.Contig2_COR113;CL1193.Contig4_COR113;CL1622.Contig1_COR113;CL1622.Contig2_COR113;CL1622.Contig3_COR113;CL1678.Contig1_COR113;CL1678.Contig2_COR113;CL1732.Contig1_COR113;CL186.Contig1_COR113;CL2006.Contig1_COR113;CL2082.Contig1_COR113;CL2761.Contig1_COR113;CL2866.Contig1_COR113;CL2866.Contig2_COR113;CL31…	K00517+K09754+K00588+K13065+K00487
65	Tyrosine metabolism	83	ko00350	Metabolism	Amino acid metabolism	CL1451.Contig1_COR113;CL1634.Contig1_COR113;CL1634.Contig2_COR113;CL1634.Contig3_COR113;CL2236.Contig1_COR113;CL2874.Contig2_COR113;CL324.Contig1_COR113;CL3645.Contig1_COR113;CL3645.Contig2_COR113;CL3645.Contig3_COR113;CL3671.Contig1_COR113;CL3671.Contig2_COR113;CL3671.Contig3_COR113;CL3775.Contig1_COR113;CL3775.Contig2_COR113;CL3787.Contig1_COR113;CL4028.Contig1_COR113;CL4028.Contig2_COR113;CL41…	K00815+K00121+K00422+K00135+K15849+K07253+K00811+K00001+K00276+K01592+K00599+K14454+K00817+K01555+K14455+K00451+K01557+K01800+K00457
66	Phenylalanine, tyrosine and tryptophan biosynthesis	81	ko00400	Metabolism	Amino acid metabolism	CL1451.Contig1_COR113;CL1548.Contig1_COR113;CL1548.Contig2_COR113;CL1548.Contig3_COR113;CL1817.Contig1_COR113;CL1817.Contig2_COR113;CL2364.Contig1_COR113;CL2364.Contig2_COR113;CL2667.Contig1_COR113;CL2667.Contig2_COR113;CL3474.Contig1_COR113;CL3474.Contig2_COR113;CL3645.Contig1_COR113;CL3645.Contig2_COR113;CL3645.Contig3_COR113;CL3775.Contig1_COR113;CL3775.Contig2_COR113;CL3881.Contig1_COR113;CL3…	K00815+K01626+K00891+K01817+K15227+K01696+K15849+K00811+K13832+K01609+K05359+K14454+K00800+K01657+K00817+K01735+K01658+K01850+K01736+K14455+K00766+K01695+K06001
67	Citrate cycle (TCA cycle)	80	ko00020	Metabolism	Carbohydrate metabolism	CL1345.Contig1_COR113;CL1345.Contig2_COR113;CL1398.Contig1_COR113;CL1398.Contig2_COR113;CL1398.Contig3_COR113;CL2056.Contig1_COR113;CL2056.Contig2_COR113;CL2233.Contig1_COR113;CL2233.Contig2_COR113;CL2233.Contig3_COR113;CL2386.Contig1_COR113;CL2386.Contig2_COR113;CL2386.Contig3_COR113;CL2386.Contig4_COR113;CL2419.Contig1_COR113;CL2419.Contig2_COR113;CL2678.Contig1_COR113;CL2839.Contig1_COR113;CL2…	K00026+K00658+K00164+K01648+K00030+K00162+K01679+K00382+K00031+K00235+K01647+K01681+K00236+K01899+K01900+K00627+K00234+K00161+K01610+K00025
68	Nitrogen metabolism	79	ko00910	Metabolism	Energy metabolism	CL1556.Contig1_COR113;CL1556.Contig2_COR113;CL1556.Contig3_COR113;CL166.Contig1_COR113;CL166.Contig2_COR113;CL2345.Contig1_COR113;CL2345.Contig2_COR113;CL2412.Contig1_COR113;CL2412.Contig2_COR113;CL2995.Contig1_COR113;CL2995.Contig2_COR113;CL3300.Contig1_COR113;CL3300.Contig2_COR113;CL3536.Contig1_COR113;CL3536.Contig2_COR113;CL3577.Contig1_COR113;CL3577.Contig2_COR113;CL4492.Contig1_COR113;CL754…	K01673+K01725+K03522+K01915+K01501+K01953+K00262+K00284+K00360+K00412+K01455+K00366+K00261+K00264+K01674+K00605+K00411+K00413+K03521
69	Alanine, aspartate and glutamate metabolism	78	ko00250	Metabolism	Amino acid metabolism	CL1204.Contig1_COR113;CL1204.Contig2_COR113;CL1555.Contig2_COR113;CL1685.Contig1_COR113;CL1685.Contig2_COR113;CL1685.Contig3_COR113;CL1685.Contig4_COR113;CL2382.Contig1_COR113;CL2382.Contig2_COR113;CL2412.Contig1_COR113;CL2412.Contig2_COR113;CL2606.Contig1_COR113;CL2606.Contig2_COR113;CL2874.Contig2_COR113;CL2887.Contig1_COR113;CL2887.Contig2_COR113;CL2966.Contig1_COR113;CL2966.Contig2_COR113;CL3…	K01956+K01955+K01940+K00294+K01915+K01756+K00135+K01580+K01953+K00262+K14272+K00811+K00827+K14454+K00820+K00261+K00264+K01755+K00278+K01939+K13566+K00764+K00830+K14455+K00814+K00609
70	beta-Alanine metabolism	77	ko00410	Metabolism	Metabolism of other amino acids	CL1770.Contig1_COR113;CL1770.Contig2_COR113;CL1770.Contig3_COR113;CL1770.Contig4_COR113;CL1770.Contig5_COR113;CL1770.Contig6_COR113;CL1860.Contig1_COR113;CL1860.Contig2_COR113;CL2127.Contig1_COR113;CL2127.Contig2_COR113;CL222.Contig1_COR113;CL222.Contig2_COR113;CL2887.Contig1_COR113;CL2887.Contig2_COR113;CL302.Contig1_COR113;CL302.Contig2_COR113;CL302.Contig3_COR113;CL302.Contig4_COR113;CL302.Con…	K13367+K00128+K00797+K14085+K01580+K00140+K05605+K00276+K01578+K01464+K07511+K00207+K01431+K00249+K01918
71	Steroid biosynthesis	72	ko00100	Metabolism	Lipid metabolism	CL2277.Contig1_COR113;CL2277.Contig2_COR113;CL2298.Contig1_COR113;CL2298.Contig2_COR113;CL2470.Contig1_COR113;CL2470.Contig2_COR113;CL2955.Contig1_COR113;CL2955.Contig2_COR113;CL3234.Contig1_COR113;CL3234.Contig2_COR113;CL3234.Contig3_COR113;CL3234.Contig4_COR113;CL3423.Contig2_COR113;CL3423.Contig4_COR113;CL3780.Contig1_COR113;CL4097.Contig1_COR113;CL4097.Contig2_COR113;CL4140.Contig1_COR113;CL4…	K07748+K14423+K01853+K14424+K14674+K05917+K08246+K09828+K00222+K00559+K08242+K00213+K01824
72	alpha-Linolenic acid metabolism	72	ko00592	Metabolism	Lipid metabolism	CL1623.Contig2_COR113;CL1623.Contig3_COR113;CL168.Contig2_COR113;CL1683.Contig1_COR113;CL1683.Contig2_COR113;CL2080.Contig1_COR113;CL2080.Contig2_COR113;CL27.Contig1_COR113;CL27.Contig2_COR113;CL27.Contig3_COR113;CL2791.Contig1_COR113;CL2791.Contig2_COR113;CL2967.Contig1_COR113;CL3804.Contig1_COR113;CL3804.Contig2_COR113;CL3994.Contig1_COR113;CL3994.Contig2_COR113;CL4018.Contig1_COR113;CL4018.Con…	K10526+K00232+K10525+K10527+K01047+K01058+K07513+K05894+K14674+K10528+K01723+K00454+K08241+K10529
73	Sphingolipid metabolism	68	ko00600	Metabolism	Lipid metabolism	CL140.Contig1_COR113;CL140.Contig2_COR113;CL1504.Contig1_COR113;CL1504.Contig2_COR113;CL1504.Contig3_COR113;CL1504.Contig4_COR113;CL1514.Contig1_COR113;CL1514.Contig2_COR113;CL2577.Contig1_COR113;CL2577.Contig2_COR113;CL2596.Contig1_COR113;CL2596.Contig2_COR113;CL2640.Contig1_COR113;CL2640.Contig2_COR113;CL270.Contig1_COR113;CL270.Contig2_COR113;CL343.Contig1_COR113;CL452.Contig1_COR113;CL559.Con…	K00654+K12349+K04713+K04710+K07407+K12309+K01190+K04711+K04712+K01634+K04715+K04708+K04718
74	Ascorbate and aldarate metabolism	68	ko00053	Metabolism	Carbohydrate metabolism	CL1334.Contig1_COR113;CL1334.Contig2_COR113;CL1391.Contig3_COR113;CL1680.Contig1_COR113;CL1680.Contig2_COR113;CL1772.Contig1_COR113;CL1772.Contig2_COR113;CL1860.Contig1_COR113;CL1860.Contig2_COR113;CL212.Contig2_COR113;CL212.Contig3_COR113;CL222.Contig1_COR113;CL222.Contig2_COR113;CL2291.Contig1_COR113;CL2291.Contig2_COR113;CL2291.Contig3_COR113;CL2291.Contig4_COR113;CL2518.Contig1_COR113;CL2784.…	K00064+K08232+K00434+K00128+K14085+K00012+K10046+K00469+K00423+K00225+K14190+K10047
75	Flavone and flavonol biosynthesis	68	ko00944	Metabolism	Biosynthesis of other secondary metabolites	CL1223.Contig1_COR113;CL1223.Contig6_COR113;CL1223.Contig7_COR113;CL1262.Contig3_COR113;CL1262.Contig5_COR113;CL1483.Contig1_COR113;CL1622.Contig1_COR113;CL1622.Contig2_COR113;CL1622.Contig3_COR113;CL1929.Contig1_COR113;CL2586.Contig1_COR113;CL2586.Contig2_COR113;CL2932.Contig1_COR113;CL3195.Contig1_COR113;CL3225.Contig1_COR113;CL4071.Contig2_COR113;CL4139.Contig1_COR113;CL516.Contig1_COR113;CL51…	K13496+K05279+K05280+K10757+K13083+K15787
76	Lysine degradation	67	ko00310	Metabolism	Amino acid metabolism	CL1027.Contig1_COR113;CL1027.Contig2_COR113;CL1027.Contig3_COR113;CL1027.Contig4_COR113;CL1398.Contig1_COR113;CL1398.Contig2_COR113;CL1398.Contig3_COR113;CL1814.Contig1_COR113;CL1814.Contig2_COR113;CL1814.Contig3_COR113;CL1814.Contig4_COR113;CL1814.Contig5_COR113;CL1814.Contig6_COR113;CL1814.Contig7_COR113;CL1814.Contig8_COR113;CL1860.Contig1_COR113;CL1860.Contig2_COR113;CL2056.Contig1_COR113;CL2…	K00626+K00658+K14157+K00128+K00164+K14085+K11420+K11423+K11422+K09188+K07511
77	Fatty acid biosynthesis	66	ko00061	Metabolism	Lipid metabolism	CL1503.Contig1_COR113;CL1503.Contig2_COR113;CL2074.Contig1_COR113;CL2074.Contig2_COR113;CL2074.Contig3_COR113;CL2197.Contig1_COR113;CL2197.Contig2_COR113;CL2499.Contig1_COR113;CL3099.Contig1_COR113;CL3280.Contig1_COR113;CL3280.Contig2_COR113;CL3280.Contig3_COR113;CL3742.Contig2_COR113;CL3742.Contig3_COR113;CL3944.Contig1_COR113;CL3944.Contig2_COR113;CL533.Contig1_COR113;Unigene12011_COR113;Unigen…	K03921+K00059+K00208+K02160+K10781+K02372+K09458+K11262+K10782+K01961+K00648+K00645+K01962+K01963
78	Zeatin biosynthesis	64	ko00908	Metabolism	Metabolism of terpenoids and polyketides	CL111.Contig2_COR113;CL111.Contig3_COR113;CL1223.Contig1_COR113;CL1223.Contig6_COR113;CL1223.Contig7_COR113;CL1262.Contig3_COR113;CL1262.Contig5_COR113;CL1925.Contig1_COR113;CL1925.Contig2_COR113;CL1929.Contig1_COR113;CL2060.Contig1_COR113;CL2060.Contig4_COR113;CL2586.Contig1_COR113;CL2586.Contig2_COR113;CL2932.Contig1_COR113;CL316.Contig1_COR113;CL3172.Contig1_COR113;CL3218.Contig2_COR113;CL3219…	K13493+K13496+K00791+K10717+K10760+K13495
79	Ubiquinone and other terpenoid-quinone biosynthesis	60	ko00130	Metabolism	Metabolism of cofactors and vitamins	CL1095.Contig1_COR113;CL1095.Contig2_COR113;CL1095.Contig3_COR113;CL1095.Contig4_COR113;CL1095.Contig5_COR113;CL1184.Contig1_COR113;CL1184.Contig2_COR113;CL1184.Contig3_COR113;CL1184.Contig4_COR113;CL1451.Contig1_COR113;CL1623.Contig2_COR113;CL1623.Contig3_COR113;CL168.Contig1_COR113;CL168.Contig2_COR113;CL2231.Contig1_COR113;CL2231.Contig2_COR113;CL3384.Contig1_COR113;CL3384.Contig2_COR113;CL338…	K09834+K01904+K00815+K12501+K12502+K02552+K14760+K00591+K14759+K02548+K01661+K09833+K03183+K06127+K05928+K06126+K00457
80	SNARE interactions in vesicular transport	60	ko04130	Genetic Information Processing	Folding, sorting and degradation	CL1191.Contig1_COR113;CL1191.Contig2_COR113;CL1194.Contig1_COR113;CL1194.Contig2_COR113;CL1226.Contig1_COR113;CL1226.Contig2_COR113;CL1226.Contig3_COR113;CL1531.Contig1_COR113;CL1531.Contig2_COR113;CL1999.Contig1_COR113;CL1999.Contig2_COR113;CL1999.Contig3_COR113;CL1999.Contig4_COR113;CL3292.Contig1_COR113;CL3292.Contig2_COR113;CL3310.Contig1_COR113;CL3310.Contig2_COR113;CL3624.Contig1_COR113;CL3…	K08515+K08504+K08493+K08489+K08507+K08498+K08500+K08503+K08509+K08488+K08486+K08506+K08492+K08490+K08497+K08496+K08495+K08517+K08505+K08516
81	Cutin, suberine and wax biosynthesis	55	ko00073	Metabolism	Lipid metabolism	CL1135.Contig1_COR113;CL1135.Contig2_COR113;CL1135.Contig3_COR113;CL1540.Contig1_COR113;CL1540.Contig2_COR113;CL1540.Contig3_COR113;CL1540.Contig4_COR113;CL1658.Contig1_COR113;CL1658.Contig2_COR113;CL1658.Contig3_COR113;CL1658.Contig4_COR113;CL1658.Contig5_COR113;CL1678.Contig1_COR113;CL1678.Contig2_COR113;CL1678.Contig3_COR113;CL1748.Contig1_COR113;CL1748.Contig2_COR113;CL2158.Contig1_COR113;CL2…	K13356+K15404+K13407+K15406+K15400+K15399+K15402+K15398+K15401+K15403
82	Valine, leucine and isoleucine biosynthesis	55	ko00290	Metabolism	Amino acid metabolism	CL106.Contig1_COR113;CL106.Contig2_COR113;CL1109.Contig1_COR113;CL1136.Contig1_COR113;CL1136.Contig2_COR113;CL1136.Contig3_COR113;CL1147.Contig1_COR113;CL1147.Contig2_COR113;CL1571.Contig1_COR113;CL2419.Contig1_COR113;CL2419.Contig2_COR113;CL249.Contig1_COR113;CL2556.Contig1_COR113;CL2742.Contig1_COR113;CL2742.Contig2_COR113;CL2742.Contig3_COR113;CL2742.Contig4_COR113;CL2794.Contig2_COR113;CL2797…	K01754+K01653+K00162+K01703+K00053+K00826+K01704+K00052+K01652+K00161+K01687+K01649
83	Natural killer cell mediated cytotoxicity	54	ko04650	Organismal Systems	Immune system	CL1428.Contig1_COR113;CL199.Contig1_COR113;CL2001.Contig1_COR113;CL2001.Contig2_COR113;CL2001.Contig3_COR113;CL358.Contig1_COR113;CL358.Contig2_COR113;CL358.Contig3_COR113;CL358.Contig4_COR113;CL358.Contig5_COR113;CL358.Contig6_COR113;CL3678.Contig1_COR113;CL3678.Contig3_COR113;CL4244.Contig1_COR113;CL4369.Contig1_COR113;CL4369.Contig2_COR113;CL4369.Contig3_COR113;CL564.Contig1_COR113;CL564.Conti…	K04392+K04371+K06268+K04368
84	Tropane, piperidine and pyridine alkaloid biosynthesis	50	ko00960	Metabolism	Biosynthesis of other secondary metabolites	CL1131.Contig1_COR113;CL1131.Contig2_COR113;CL1451.Contig1_COR113;CL3645.Contig1_COR113;CL3645.Contig2_COR113;CL3645.Contig3_COR113;CL3775.Contig1_COR113;CL3775.Contig2_COR113;CL4028.Contig1_COR113;CL4028.Contig2_COR113;CL432.Contig1_COR113;CL432.Contig2_COR113;CL432.Contig3_COR113;CL970.Contig1_COR113;CL970.Contig2_COR113;CL970.Contig3_COR113;CL970.Contig4_COR113;CL970.Contig5_COR113;CL970.Conti…	K08081+K00815+K15849+K00811+K00276+K14454+K00817+K14455
85	Pantothenate and CoA biosynthesis	49	ko00770	Metabolism	Metabolism of cofactors and vitamins	CL1147.Contig1_COR113;CL1147.Contig2_COR113;CL2227.Contig1_COR113;CL2227.Contig2_COR113;CL2227.Contig3_COR113;CL2227.Contig4_COR113;CL2227.Contig5_COR113;CL2227.Contig6_COR113;CL2742.Contig1_COR113;CL2742.Contig2_COR113;CL2742.Contig3_COR113;CL2742.Contig4_COR113;CL2968.Contig1_COR113;CL2968.Contig2_COR113;CL3550.Contig1_COR113;CL3550.Contig2_COR113;CL4088.Contig1_COR113;CL4088.Contig2_COR113;CL4…	K01653+K01922+K00053+K01598+K09680+K02201+K06133+K00826+K01464+K01652+K00207+K01431+K00859+K00606+K01687+K01918
86	Biosynthesis of unsaturated fatty acids	48	ko01040	Metabolism	Lipid metabolism	CL1403.Contig1_COR113;CL1503.Contig1_COR113;CL1503.Contig2_COR113;CL1909.Contig1_COR113;CL1909.Contig2_COR113;CL2074.Contig1_COR113;CL2074.Contig2_COR113;CL2074.Contig3_COR113;CL2080.Contig1_COR113;CL2080.Contig2_COR113;CL2516.Contig1_COR113;CL2516.Contig2_COR113;CL3178.Contig1_COR113;CL3178.Contig2_COR113;CL3258.Contig1_COR113;CL3513.Contig1_COR113;CL3513.Contig2_COR113;CL3728.Contig1_COR113;CL3…	K10258+K03921+K10257+K00059+K00232+K10251+K10703+K07513+K01068+K01076+K10255+K10256+K10244
87	Tryptophan metabolism	45	ko00380	Metabolism	Amino acid metabolism	CL1027.Contig1_COR113;CL1027.Contig2_COR113;CL1027.Contig3_COR113;CL1027.Contig4_COR113;CL1034.Contig1_COR113;CL1034.Contig2_COR113;CL1140.Contig1_COR113;CL1140.Contig2_COR113;CL1140.Contig3_COR113;CL1732.Contig1_COR113;CL1860.Contig1_COR113;CL1860.Contig2_COR113;CL2056.Contig1_COR113;CL2056.Contig2_COR113;CL222.Contig1_COR113;CL222.Contig2_COR113;CL2995.Contig1_COR113;CL2995.Contig2_COR113;CL325…	K00626+K11868+K03781+K00128+K00164+K14085+K01501+K11816+K11818+K07511+K11820
88	Fatty acid elongation	43	ko00062	Metabolism	Lipid metabolism	CL101.Contig1_COR113;CL101.Contig2_COR113;CL101.Contig3_COR113;CL1403.Contig1_COR113;CL2516.Contig1_COR113;CL2516.Contig2_COR113;CL297.Contig1_COR113;CL297.Contig2_COR113;CL297.Contig3_COR113;CL3178.Contig1_COR113;CL3178.Contig2_COR113;CL3258.Contig1_COR113;CL3513.Contig1_COR113;CL3513.Contig2_COR113;CL500.Contig1_COR113;CL500.Contig2_COR113;CL875.Contig1_COR113;CL875.Contig2_COR113;Unigene12263_…	K07512+K10258+K10251+K15397+K10703+K01074+K01068+K07511+K10249+K10244
89	Glycosaminoglycan degradation	40	ko00531	Metabolism	Glycan biosynthesis and metabolism	CL1704.Contig1_COR113;CL1704.Contig2_COR113;CL1704.Contig3_COR113;CL1803.Contig1_COR113;CL1803.Contig2_COR113;CL2640.Contig1_COR113;CL2640.Contig2_COR113;CL343.Contig1_COR113;CL84.Contig1_COR113;CL84.Contig2_COR113;CL84.Contig3_COR113;CL84.Contig4_COR113;CL84.Contig5_COR113;Unigene13821_COR113;Unigene13908_COR113;Unigene14096_COR113;Unigene14097_COR113;Unigene14098_COR113;Unigene14372_COR113;Unig…	K07964+K10532+K12309+K01205+K12373
90	Diterpenoid biosynthesis	40	ko00904	Metabolism	Metabolism of terpenoids and polyketides	CL1122.Contig3_COR113;CL1182.Contig1_COR113;CL1182.Contig2_COR113;CL1306.Contig3_COR113;CL3473.Contig1_COR113;CL3473.Contig2_COR113;CL3614.Contig1_COR113;CL3614.Contig2_COR113;CL409.Contig1_COR113;CL409.Contig2_COR113;CL4427.Contig2_COR113;CL7.Contig1_COR113;Unigene10057_COR113;Unigene1110_COR113;Unigene12239_COR113;Unigene12241_COR113;Unigene14814_COR113;Unigene17909_COR113;Unigene18457_COR113;U…	K05282+K04124+K04121+K12929+K13070+K04125+K04123+K04122+K04120+K16084
91	Lysine biosynthesis	39	ko00300	Metabolism	Amino acid metabolism	CL1109.Contig1_COR113;CL1520.Contig1_COR113;CL1520.Contig2_COR113;CL1593.Contig1_COR113;CL1593.Contig2_COR113;CL1593.Contig3_COR113;CL1907.Contig1_COR113;CL1907.Contig2_COR113;CL1907.Contig3_COR113;CL222.Contig1_COR113;CL222.Contig2_COR113;CL2302.Contig1_COR113;CL2311.Contig1_COR113;CL2790.Contig1_COR113;CL2790.Contig2_COR113;CL3278.Contig1_COR113;CL4302.Contig1_COR113;CL4302.Contig2_COR113;CL446…	K10206+K00133+K00928+K14085+K00215+K12524+K01778+K01714+K01586
92	Folate biosynthesis	39	ko00790	Metabolism	Metabolism of cofactors and vitamins	CL1302.Contig1_COR113;CL1421.Contig1_COR113;CL1421.Contig2_COR113;CL1747.Contig1_COR113;CL1747.Contig2_COR113;CL2591.Contig1_COR113;CL2591.Contig2_COR113;CL2687.Contig1_COR113;CL2687.Contig2_COR113;CL3104.Contig1_COR113;CL3104.Contig2_COR113;CL3104.Contig3_COR113;CL3104.Contig4_COR113;CL3288.Contig1_COR113;CL3288.Contig2_COR113;CL3776.Contig1_COR113;CL3776.Contig2_COR113;Unigene11794_COR113;Unige…	K13998+K13950+K03639+K01930+K01633+K13941+K01307+K03635+K01113+K01495
93	Isoquinoline alkaloid biosynthesis	38	ko00950	Metabolism	Biosynthesis of other secondary metabolites	CL1451.Contig1_COR113;CL2236.Contig1_COR113;CL3645.Contig1_COR113;CL3645.Contig2_COR113;CL3645.Contig3_COR113;CL3775.Contig1_COR113;CL3775.Contig2_COR113;CL3787.Contig1_COR113;CL4028.Contig1_COR113;CL4028.Contig2_COR113;CL432.Contig1_COR113;CL432.Contig2_COR113;CL432.Contig3_COR113;CL4350.Contig1_COR113;Unigene10282_COR113;Unigene10626_COR113;Unigene10627_COR113;Unigene17793_COR113;Unigene18530_C…	K00815+K00422+K15849+K00811+K00276+K01592+K14454+K14455
94	Isoflavonoid biosynthesis	36	ko00943	Metabolism	Biosynthesis of other secondary metabolites	CL1042.Contig1_COR113;CL1042.Contig2_COR113;CL1042.Contig3_COR113;CL1732.Contig1_COR113;CL186.Contig1_COR113;CL1914.Contig1_COR113;CL1914.Contig2_COR113;CL1914.Contig3_COR113;CL1929.Contig2_COR113;CL2032.Contig1_COR113;CL2032.Contig2_COR113;CL2032.Contig3_COR113;CL2032.Contig4_COR113;CL2032.Contig5_COR113;CL2032.Contig6_COR113;CL365.Contig1_COR113;CL365.Contig3_COR113;CL4358.Contig1_COR113;CL4358…	K13263+K13267+K13258+K13261+K13257
95	Histidine metabolism	35	ko00340	Metabolism	Amino acid metabolism	CL1166.Contig1_COR113;CL1759.Contig1_COR113;CL1860.Contig1_COR113;CL1860.Contig2_COR113;CL222.Contig1_COR113;CL222.Contig2_COR113;CL2488.Contig1_COR113;CL2488.Contig2_COR113;CL2635.Contig1_COR113;CL2635.Contig2_COR113;CL3602.Contig1_COR113;CL3602.Contig2_COR113;CL4218.Contig1_COR113;CL4218.Contig2_COR113;CL4518.Contig1_COR113;Unigene12322_COR113;Unigene12323_COR113;Unigene15182_COR113;Unigene1518…	K01590+K01693+K00128+K14085+K00013+K01814+K00599+K00817+K11755+K00765+K01663
96	Butanoate metabolism	34	ko00650	Metabolism	Carbohydrate metabolism	CL1027.Contig1_COR113;CL1027.Contig2_COR113;CL1027.Contig3_COR113;CL1027.Contig4_COR113;CL1147.Contig1_COR113;CL1147.Contig2_COR113;CL1875.Contig1_COR113;CL1875.Contig2_COR113;CL2419.Contig1_COR113;CL2419.Contig2_COR113;CL2773.Contig1_COR113;CL2874.Contig2_COR113;CL2887.Contig1_COR113;CL2887.Contig2_COR113;CL3550.Contig1_COR113;CL3550.Contig2_COR113;CL4282.Contig1_COR113;CL4413.Contig2_COR113;Uni…	K00626+K01653+K01641+K00162+K00100+K00135+K01580+K00074+K01640+K01652+K07511+K00161
97	Nicotinate and nicotinamide metabolism	34	ko00760	Metabolism	Metabolism of cofactors and vitamins	CL1818.Contig1_COR113;CL1818.Contig2_COR113;CL3615.Contig1_COR113;CL3615.Contig2_COR113;CL4472.Contig1_COR113;CL4472.Contig2_COR113;CL691.Contig1_COR113;CL691.Contig2_COR113;CL754.Contig1_COR113;CL783.Contig2_COR113;CL783.Contig3_COR113;CL783.Contig4_COR113;CL783.Contig5_COR113;Unigene1582_COR113;Unigene19412_COR113;Unigene19413_COR113;Unigene19782_COR113;Unigene23411_COR113;Unigene23413_COR113;U…	K00767+K03517+K01950+K03787+K00858+K00278+K03426+K00763+K06210
98	Sulfur metabolism	32	ko00920	Metabolism	Energy metabolism	CL1357.Contig1_COR113;CL1357.Contig2_COR113;CL191.Contig1_COR113;CL191.Contig2_COR113;CL2098.Contig1_COR113;CL2098.Contig2_COR113;CL2098.Contig3_COR113;CL808.Contig1_COR113;CL808.Contig2_COR113;Unigene13650_COR113;Unigene13651_COR113;Unigene14672_COR113;Unigene17458_COR113;Unigene18126_COR113;Unigene18127_COR113;Unigene21925_COR113;Unigene2449_COR113;Unigene24686_COR113;Unigene25020_COR113;Unigen…	K00387+K01738+K00860+K00640+K13811+K13034+K01739+K15422+K01082+K00392+K01760
99	Non-homologous end-joining	32	ko03450	Genetic Information Processing	Replication and repair	CL2647.Contig1_COR113;CL4484.Contig1_COR113;CL529.Contig1_COR113;CL529.Contig2_COR113;Unigene10964_COR113;Unigene14130_COR113;Unigene14131_COR113;Unigene14667_COR113;Unigene14668_COR113;Unigene14909_COR113;Unigene14910_COR113;Unigene14911_COR113;Unigene16966_COR113;Unigene18069_COR113;Unigene18070_COR113;Unigene18210_COR113;Unigene21860_COR113;Unigene21861_COR113;Unigene21862_COR113;Unigene22301_…	K10866+K03512+K10865+K10777+K04799+K10884+K10885+K10886
100	Linoleic acid metabolism	30	ko00591	Metabolism	Lipid metabolism	CL1802.Contig1_COR113;CL2561.Contig1_COR113;CL2561.Contig2_COR113;CL2773.Contig1_COR113;CL2967.Contig1_COR113;CL4097.Contig1_COR113;CL4097.Contig2_COR113;CL4282.Contig1_COR113;CL4357.Contig1_COR113;CL4413.Contig2_COR113;CL4480.Contig1_COR113;CL4480.Contig2_COR113;CL461.Contig1_COR113;Unigene10117_COR113;Unigene10960_COR113;Unigene15921_COR113;Unigene17229_COR113;Unigene17240_COR113;Unigene17928_C…	K15718+K00100+K01047+K14674+K00454
101	Arachidonic acid metabolism	30	ko00590	Metabolism	Lipid metabolism	CL2773.Contig1_COR113;CL2967.Contig1_COR113;CL3385.Contig1_COR113;CL4097.Contig1_COR113;CL4097.Contig2_COR113;CL4468.Contig1_COR113;CL4468.Contig2_COR113;CL461.Contig1_COR113;CL842.Contig1_COR113;CL842.Contig2_COR113;CL842.Contig3_COR113;Unigene10117_COR113;Unigene1077_COR113;Unigene12603_COR113;Unigene1296_COR113;Unigene13217_COR113;Unigene13218_COR113;Unigene14157_COR113;Unigene17240_COR113;Uni…	K00079+K01047+K00681+K14674+K01254+K00432+K05309
102	One carbon pool by folate	30	ko00670	Metabolism	Metabolism of cofactors and vitamins	CL1161.Contig1_COR113;CL1161.Contig2_COR113;CL1302.Contig1_COR113;CL1718.Contig1_COR113;CL1718.Contig2_COR113;CL2591.Contig1_COR113;CL2591.Contig2_COR113;CL2969.Contig1_COR113;CL2969.Contig2_COR113;CL3447.Contig1_COR113;CL3447.Contig2_COR113;CL3447.Contig3_COR113;CL4252.Contig1_COR113;CL843.Contig1_COR113;CL843.Contig2_COR113;CL843.Contig3_COR113;Unigene11581_COR113;Unigene11782_COR113;Unigene134…	K00600+K13998+K00604+K01934+K01433+K00601+K01938+K00602+K00297+K00605
103	Benzoxazinoid biosynthesis	29	ko00402	Metabolism	Biosynthesis of other secondary metabolites	CL111.Contig3_COR113;CL111.Contig4_COR113;CL1122.Contig1_COR113;CL1122.Contig2_COR113;CL1122.Contig3_COR113;CL1122.Contig4_COR113;CL1525.Contig1_COR113;CL3172.Contig1_COR113;CL3218.Contig2_COR113;CL3336.Contig1_COR113;CL4050.Contig1_COR113;CL7.Contig1_COR113;CL7.Contig2_COR113;Unigene10057_COR113;Unigene11934_COR113;Unigene12670_COR113;Unigene13590_COR113;Unigene13591_COR113;Unigene15751_COR113;U…	K13228+K13229+K13227
104	Selenocompound metabolism	27	ko00450	Metabolism	Metabolism of other amino acids	CL1292.Contig1_COR113;CL1292.Contig2_COR113;CL1292.Contig3_COR113;Unigene11418_COR113;Unigene11419_COR113;Unigene12319_COR113;Unigene13650_COR113;Unigene13651_COR113;Unigene16815_COR113;Unigene16816_COR113;Unigene16817_COR113;Unigene18126_COR113;Unigene18127_COR113;Unigene18753_COR113;Unigene18755_COR113;Unigene18960_COR113;Unigene18962_COR113;Unigene20183_COR113;Unigene21401_COR113;Unigene23805_…	K00549+K00384+K01874+K13811+K11717+K01739+K08247+K01761+K01760+K01008
105	Circadian rhythm - mammal	26	ko04710	Organismal Systems	Environmental adaptation	CL1539.Contig1_COR113;CL1539.Contig2_COR113;CL1758.Contig1_COR113;CL1758.Contig2_COR113;CL2119.Contig1_COR113;CL2119.Contig2_COR113;CL2907.Contig1_COR113;CL2973.Contig1_COR113;CL2973.Contig2_COR113;CL2973.Contig3_COR113;CL4009.Contig1_COR113;CL4009.Contig2_COR113;CL4360.Contig1_COR113;CL625.Contig1_COR113;Unigene10475_COR113;Unigene12491_COR113;Unigene12492_COR113;Unigene16447_COR113;Unigene16449…	K03094+K03347+K08960+K03868+K02295
106	Other types of O-glycan biosynthesis	26	ko00514	Metabolism	Glycan biosynthesis and metabolism	CL1128.Contig1_COR113;CL1128.Contig2_COR113;CL1128.Contig3_COR113;CL1645.Contig2_COR113;CL548.Contig1_COR113;CL548.Contig2_COR113;CL81.Contig2_COR113;CL871.Contig2_COR113;CL982.Contig1_COR113;CL982.Contig2_COR113;CL982.Contig3_COR113;Unigene15894_COR113;Unigene15895_COR113;Unigene15896_COR113;Unigene15897_COR113;Unigene16056_COR113;Unigene16057_COR113;Unigene16058_COR113;Unigene17214_COR113;Unige…	K09667+K03691+K13667
107	Vitamin B6 metabolism	25	ko00750	Metabolism	Metabolism of cofactors and vitamins	CL1334.Contig2_COR113;CL172.Contig1_COR113;CL172.Contig2_COR113;CL2053.Contig1_COR113;CL2053.Contig2_COR113;CL212.Contig2_COR113;CL212.Contig3_COR113;CL3083.Contig3_COR113;CL473.Contig1_COR113;CL878.Contig1_COR113;CL878.Contig2_COR113;Unigene13502_COR113;Unigene16317_COR113;Unigene16318_COR113;Unigene16794_COR113;Unigene16795_COR113;Unigene16827_COR113;Unigene18771_COR113;Unigene20485_COR113;Unig…	K05275+K01733+K00868+K08681+K00831+K13248+K06215
108	Glycosphingolipid biosynthesis - ganglio series	24	ko00604	Metabolism	Glycan biosynthesis and metabolism	CL2640.Contig1_COR113;CL2640.Contig2_COR113;CL343.Contig1_COR113;CL84.Contig1_COR113;CL84.Contig2_COR113;CL84.Contig3_COR113;CL84.Contig4_COR113;CL84.Contig5_COR113;Unigene14096_COR113;Unigene14097_COR113;Unigene14098_COR113;Unigene14372_COR113;Unigene14946_COR113;Unigene15056_COR113;Unigene15057_COR113;Unigene15058_COR113;Unigene1843_COR113;Unigene26635_COR113;Unigene28301_COR113;Unigene4345_COR…	K12309+K12373
109	Photosynthesis - antenna proteins	23	ko00196	Metabolism	Energy metabolism	CL1283.Contig1_COR113;CL1283.Contig2_COR113;CL1283.Contig3_COR113;CL1283.Contig4_COR113;CL1283.Contig5_COR113;CL1547.Contig1_COR113;CL1547.Contig2_COR113;CL1557.Contig1_COR113;CL1557.Contig2_COR113;CL1557.Contig3_COR113;Unigene10376_COR113;Unigene11668_COR113;Unigene16454_COR113;Unigene18503_COR113;Unigene18504_COR113;Unigene18763_COR113;Unigene18765_COR113;Unigene21465_COR113;Unigene22617_COR113…	K08913+K08912+K08916+K08911+K08908+K08907+K08915+K08914+K08909+K08910+K14172+K08917
110	Riboflavin metabolism	23	ko00740	Metabolism	Metabolism of cofactors and vitamins	CL2277.Contig1_COR113;CL2277.Contig2_COR113;CL4451.Contig1_COR113;Unigene10679_COR113;Unigene12206_COR113;Unigene12686_COR113;Unigene15513_COR113;Unigene15666_COR113;Unigene15994_COR113;Unigene18826_COR113;Unigene19219_COR113;Unigene21738_COR113;Unigene21739_COR113;Unigene21740_COR113;Unigene23105_COR113;Unigene23106_COR113;Unigene25481_COR113;Unigene26092_COR113;Unigene26093_COR113;Unigene26094_…	K00861+K00953+K00793+K01078+K14652+K00794
111	Sesquiterpenoid and triterpenoid biosynthesis	22	ko00909	Metabolism	Metabolism of terpenoids and polyketides	CL2551.Contig1_COR113;CL2551.Contig2_COR113;CL2955.Contig1_COR113;CL2955.Contig2_COR113;CL409.Contig1_COR113;CL409.Contig2_COR113;CL4205.Contig1_COR113;CL4205.Contig2_COR113;CL4503.Contig1_COR113;CL4503.Contig2_COR113;CL873.Contig1_COR113;CL873.Contig2_COR113;Unigene1110_COR113;Unigene14742_COR113;Unigene17909_COR113;Unigene21374_COR113;Unigene23865_COR113;Unigene23866_COR113;Unigene23867_COR113;…	K15891+K15813+K14181+K14184+K15822+K15815+K15814+K00801+K00511
112	Sulfur relay system	21	ko04122	Genetic Information Processing	Folding, sorting and degradation	CL1747.Contig1_COR113;CL1747.Contig2_COR113;CL1880.Contig1_COR113;CL1880.Contig2_COR113;CL1880.Contig3_COR113;CL3681.Contig1_COR113;CL3681.Contig2_COR113;Unigene11562_COR113;Unigene17423_COR113;Unigene18051_COR113;Unigene1849_COR113;Unigene23405_COR113;Unigene23578_COR113;Unigene25849_COR113;Unigene2591_COR113;Unigene26168_COR113;Unigene26169_COR113;Unigene26170_COR113;Unigene3419_COR113;Unigene6…	K03639+K14168+K11996+K03635+K00566+K01011+K12161+K14169+K04487
113	Taurine and hypotaurine metabolism	20	ko00430	Metabolism	Metabolism of other amino acids	CL2887.Contig1_COR113;CL2887.Contig2_COR113;CL3385.Contig1_COR113;CL3904.Contig1_COR113;CL3904.Contig2_COR113;CL761.Contig1_COR113;CL761.Contig2_COR113;Unigene11028_COR113;Unigene11030_COR113;Unigene1296_COR113;Unigene14157_COR113;Unigene22809_COR113;Unigene22810_COR113;Unigene22811_COR113;Unigene26342_COR113;Unigene26343_COR113;Unigene29323_COR113;Unigene5388_COR113;Unigene5634_COR113;Unigene563…	K01580+K00681+K10712
114	Brassinosteroid biosynthesis	16	ko00905	Metabolism	Metabolism of terpenoids and polyketides	CL1403.Contig1_COR113;CL1403.Contig2_COR113;CL2060.Contig1_COR113;CL3219.Contig1_COR113;CL3219.Contig2_COR113;CL3625.Contig1_COR113;Unigene1307_COR113;Unigene13626_COR113;Unigene13627_COR113;Unigene15200_COR113;Unigene15201_COR113;Unigene16090_COR113;Unigene27190_COR113;Unigene2927_COR113;Unigene3376_COR113;Unigene936_COR113	K09591+K15639+K09589+K12640+K09587+K09588+K12638+K12639+K12637
115	Thiamine metabolism	16	ko00730	Metabolism	Metabolism of cofactors and vitamins	CL2848.Contig1_COR113;CL2848.Contig2_COR113;CL3862.Contig1_COR113;Unigene12295_COR113;Unigene14121_COR113;Unigene14848_COR113;Unigene16815_COR113;Unigene16816_COR113;Unigene16817_COR113;Unigene26168_COR113;Unigene26169_COR113;Unigene26170_COR113;Unigene28324_COR113;Unigene28740_COR113;Unigene3938_COR113;Unigene4375_COR113	K14153+K00949+K00878+K11717+K04487+K03147+K06928
116	Glycosphingolipid biosynthesis - globo series	15	ko00603	Metabolism	Glycan biosynthesis and metabolism	CL2596.Contig1_COR113;CL2596.Contig2_COR113;CL270.Contig1_COR113;CL270.Contig2_COR113;Unigene14096_COR113;Unigene14097_COR113;Unigene14098_COR113;Unigene14946_COR113;Unigene17449_COR113;Unigene20807_COR113;Unigene20809_COR113;Unigene28301_COR113;Unigene29760_COR113;Unigene5112_COR113;Unigene569_COR113	K07407+K12373+K01988
117	Monoterpenoid biosynthesis	15	ko00902	Metabolism	Metabolism of terpenoids and polyketides	CL2308.Contig1_COR113;CL2308.Contig2_COR113;CL4468.Contig2_COR113;CL842.Contig1_COR113;CL842.Contig2_COR113;CL842.Contig3_COR113;Unigene13661_COR113;Unigene13662_COR113;Unigene13663_COR113;Unigene18176_COR113;Unigene18177_COR113;Unigene18178_COR113;Unigene7547_COR113;Unigene8091_COR113;Unigene8092_COR113	K15095+K12467+K15086+K07385
118	Anthocyanin biosynthesis	13	ko00942	Metabolism	Biosynthesis of other secondary metabolites	CL288.Contig1_COR113;CL288.Contig2_COR113;CL4050.Contig1_COR113;CL516.Contig1_COR113;CL516.Contig2_COR113;CL516.Contig3_COR113;CL516.Contig4_COR113;Unigene22061_COR113;Unigene22062_COR113;Unigene22063_COR113;Unigene27512_COR113;Unigene481_COR113;Unigene6065_COR113	K12338+K12930
119	Indole alkaloid biosynthesis	13	ko00901	Metabolism	Biosynthesis of other secondary metabolites	CL2625.Contig2_COR113;CL3686.Contig2_COR113;Unigene1309_COR113;Unigene16471_COR113;Unigene16807_COR113;Unigene16809_COR113;Unigene18468_COR113;Unigene19031_COR113;Unigene27835_COR113;Unigene27836_COR113;Unigene27837_COR113;Unigene27838_COR113;Unigene4971_COR113	K01757+K08233
120	Lipoic acid metabolism	10	ko00785	Metabolism	Metabolism of cofactors and vitamins	Unigene12699_COR113;Unigene13723_COR113;Unigene13724_COR113;Unigene16190_COR113;Unigene1898_COR113;Unigene19618_COR113;Unigene19619_COR113;Unigene4389_COR113;Unigene5005_COR113;Unigene5006_COR113	K03644+K03801
121	C5-Branched dibasic acid metabolism	10	ko00660	Metabolism	Carbohydrate metabolism	CL1147.Contig1_COR113;CL1147.Contig2_COR113;CL2556.Contig1_COR113;CL3550.Contig1_COR113;CL3550.Contig2_COR113;Unigene12150_COR113;Unigene12151_COR113;Unigene19638_COR113;Unigene19639_COR113;Unigene3912_COR113	K01653+K01703+K01704+K01652
122	Synthesis and degradation of ketone bodies	10	ko00072	Metabolism	Lipid metabolism	CL1027.Contig1_COR113;CL1027.Contig2_COR113;CL1027.Contig3_COR113;CL1027.Contig4_COR113;CL1875.Contig1_COR113;CL1875.Contig2_COR113;Unigene15928_COR113;Unigene17368_COR113;Unigene26489_COR113;Unigene26490_COR113	K00626+K01641+K01640
123	Glucosinolate biosynthesis	8	ko00966	Metabolism	Biosynthesis of other secondary metabolites	Unigene10255_COR113;Unigene12676_COR113;Unigene13354_COR113;Unigene25588_COR113;Unigene27275_COR113;Unigene7326_COR113;Unigene7327_COR113;Unigene9347_COR113	K00826+K11818+K11820
124	Caffeine metabolism	6	ko00232	Metabolism	Biosynthesis of other secondary metabolites	CL3657.Contig1_COR113;CL3657.Contig2_COR113;Unigene12336_COR113;Unigene25558_COR113;Unigene25559_COR113;Unigene25560_COR113	K00106+K00365
125	Biotin metabolism	6	ko00780	Metabolism	Metabolism of cofactors and vitamins	Unigene16442_COR113;Unigene16443_COR113;Unigene16444_COR113;Unigene16445_COR113;Unigene27095_COR113;Unigene8128_COR113	K00833+K01012+K00652
126	Betalain biosynthesis	1	ko00965	Metabolism	Biosynthesis of other secondary metabolites	Unigene2734_COR113	K15777
