# Supplementary material for: Transcriptome Sequencing and Identification of Cold Tolerance Genes in Hardy Corylus Species (C. heterophylla Fisch) Floral Buds
Source: PLoS One. 2014 Sep 30;9(9):e108604. doi: 10.1371/journal.pone.0108604 (PMC4182504; doi:10.1371/journal.pone.0108604)
Supplement: Table S4 — The sequences of qRT-PCR primers. (XLSX) [file pone.0108604.s004.xlsx]

## Sheet: Tab_S4
Gene	Forward primers (5'-3')	Reverse primers (5'-3')
bZIP78	CCTACACGTGTGCCAAGTGAGTT	TCCGGTGTTGCTGGTGAAGA
CIP	GGGATTTCTGATCCTAAGTCTGC	AGCTCCATCATGAGACCCTTC
NIR	CGTTGACGCTGAGCTAGCAA	TCACTTTCCTCCCACCTCCA
GPAT	TGCCATCTATCACCTGGTCCTT	CAGCCAACACCTGAAATTGAAC
Hsp22	GAGAACAGGGTGCTGAGGATCA	TCAAGACGTGCCTTGACGTG
ERD7	CCTTGGCAAAGTCTGCTGCT	ATATGCTTGGGGGTGCATGT
COR413	TGGGGACGGTCAAATCTCTT	GAAGGAATGTGGTGCCGAAG
BAM	ACACCATCATGCGATTTGGA	AGAAAGGCTCGGGTCCGATT
HD-ZIP	GCACATTCATCTGAGGGGAAA	TGGGCAGGTGAAGGTTTCAT
ADF	GCTGCAGGTGACTGATCCAA	CCGAAAGCATAGCCAAATCG
Actin	TGGTCAAGGCTGGGTTTGC	CTGACCCATCCCAACCATGA
